# Supplementary material for: Derivation of human primordial germ cell-like cells in an embryonic-like culture
Source: Nat Commun. 2024 Jan 2;15:167. doi: 10.1038/s41467-023-43871-2 (PMC10762101; doi:10.1038/s41467-023-43871-2)
Supplement: Supplementary file 4 — Supplementary Data 1 [file 41467_2023_43871_MOESM4_ESM.xlsx]

## Sheet: Monkey PGC ontogenic genes
Average expression of PGC ontogenic genes (Log2(RPM+1)). RPM, Reads per million mapped reads
	Data in this paper		Tyser, Nature 2021	Zheng, Nature 2019	Chen, Cell Report 2019				Sasaki, Cell Stem Cell 2015				Irie, Cell 2015
	Gel-3D_D3.Mean	Gel-3D_D8.Mean	hPGC.Mean	hPGCLC_D3.Mean	hPGCLC_D1.Mean	hPGCLC_D2.Mean	hPGCLC_D3.Mean	hPGCLC_D4.Mean	hPGCLC_D2.Mean	hPGCLC_D4.Mean	hPGCLC_D6.Mean	hPGCLC_D8.Mean	hPGCLC_D4.Mean	hPGC.Mean
ABCA1	1.01883	1.41433	0	1.36268	1.88392	2.286	1.97414	1.42341	6.43311	5.88989	5.61113	5.88497	7.3865	7.39424
ABCC4	0.888678	0.581317	2.46625	1.61405	1.03062	1.2587	0.550084	0.611814	5.83586	5.82174	5.44996	5.84347	5.70292	6.27291
ABCG1	0.0987161	0.0748348	0	0.352094	0.0822678	0.0589669	0.0949435	0.0402245	2.44095	1.03773	2.53689	3.07993	0.193079	0.582795
ACOT9	1.8058	1.16485	5.22346	2.35879	1.91805	1.56949	1.21681	1.18553	4.69928	4.98225	5.09257	4.31528	3.55591	4.31592
ACSF2	0.832079	1.70745	4.67181	1.60759	0.647158	1.28629	2.1511	2.04947	5.23191	5.21498	5.08494	5.37334	5.43866	3.13039
ACTC1	3.46912	4.12351	11.1199	6.31707	3.38774	4.14409	7.66018	8.83292	9.92416	10.4195	10.173	9.88951	8.87052	7.68858
ACTG2	0.856569	4.50563	8.41012	0.181439	0.903922	1.31088	5.83974	7.02387	7.92175	8.99184	10.1871	9.92224	8.83154	8.95515
ACVR1B	1.09569	1.65439	0	0.974951	0.765893	0.706288	0.852495	0.95041	5.78336	6.6665	6.57034	6.60211	6.63795	7.9442
ADAMTS15	0.218551	0.0941809	0	0.113226	0.0169234	0.141869	0.154049	0.197372	3.9148	4.09758	3.2389	3.18702	2.77994	0.963007
ADAT2	0.356549	0.20923	3.3287	0.432415	0.605786	0.448608	0.35227	0.471784	1.96874	2.05134	2.47782	2.70498	3.26443	4.33088
AFAP1L1	0.785295	0.332262	4.31357	0.333185	0.379379	0.409606	0.506773	0.398255	3.78225	3.7868	3.69906	3.33394	3.04654	5.32276
AGA	0.963505	0.54881	4.85539	1.22842	1.30682	1.22928	1.47069	1.50494	4.06863	3.64235	3.56813	3.25822	2.84138	3.73429
AHDC1	1.0505	0.410641	0	0.887862	0.817074	0.819829	0.617666	0.734482	1.78547	0.954653	0.787224	1.38302	3.16879	4.91141
AIG1	2.40301	2.44887	3.67124	2.9037	1.64355	2.03303	2.25579	2.50088	5.17507	5.22751	4.87894	4.85021	3.97929	3.40727
AIP	2.27555	3.34656	9.11038	2.93461	2.92637	3.6468	4.55027	4.90303	4.08951	4.18376	3.98888	4.58873	5.15444	4.81394
AKIP1	2.24785	0.94252	7.49925	2.408	4.127	2.79681	2.23133	2.0303	3.75482	3.91053	3.9226	4.29105	3.54801	4.19846
AKNA	0.228674	0.330366	0	0.218675	0.725331	0.61927	0.560012	0.634461	4.32863	4.39376	4.5232	4.48738	5.08647	5.14475
AMZ2	1.81562	1.28283	7.39319	3.50742	4.89063	4.07248	3.59048	3.14075	6.03515	6.12196	6.22976	6.07842	4.69666	5.38042
ANGPTL4	0.840024	1.3572	7.67197	0.382008	0.755686	3.74943	5.85893	5.70503	6.45899	7.12964	6.92169	7.39867	6.74538	3.4653
ANKH	0.649742	0.491943	0	0.991334	0.622862	0.562954	0.286288	0.140986	3.04733	2.30643	3.07636	3.17135	4.224	3.91796
ANKRD26	2.45692	1.54097	3.9273	1.34036	1.86962	1.65925	1.92604	1.70179	3.12954	3.95067	3.22523	3.28248	4.62219	5.09677
ANKRD37	0.0653139	0.0874042	8.67212	0.148884	0.396054	0.363571	0.299128	0.257577	0.564994	0	0	0.667668	1.62588	4.82085
ANXA5	8.02335	5.23678	9.07656	7.20077	5.96634	6.09149	5.94475	5.31253	8.15122	7.36783	6.74578	6.69303	7.49439	7.11955
ANXA6	3.6726	3.67907	3.3003	4.90631	2.79132	4.16838	4.57494	4.12435	6.20482	5.71864	5.67232	6.02286	6.40612	6.73375
AP1M1	1.38156	0.774905	1.84145	1.84771	1.95346	1.90523	2.08366	1.79937	4.94229	4.45056	4.98736	4.24675	4.29815	4.44164
AP3B2	0.508368	0.223532	3.09564	0.210357	0.431624	0.637577	0.74693	0.658352	3.2177	2.16033	2.17671	1.62836	4.78728	3.76199
AP3M2	1.13194	0.86269	0.195348	0.863576	0.954545	0.726455	0.680386	0.746535	4.05343	4.53799	4.70206	4.631	4.16613	6.31511
ARFGAP3	1.5053	1.52098	7.36912	1.43828	0.851303	1.35572	1.78778	1.78376	5.35059	5.83516	5.47293	5.73374	4.45037	4.60576
ARHGAP10	0.732078	0.558394	0	0.369147	1.39464	0.799789	0.720523	0.607972	2.6593	1.45704	2.23486	1.4704	2.60661	3.70051
ARHGAP21	2.44272	1.8518	2.41853	1.54675	1.61193	1.60372	1.35538	1.03525	4.87435	4.62305	4.22881	4.27823	7.31346	6.65057
ARHGAP28	1.70017	0.32299	5.03975	1.49659	1.01765	1.00979	1.35046	0.893131	5.2278	5.31138	6.12139	6.41571	3.37228	6.33659
ARHGAP29	3.41262	3.17735	3.71328	2.24135	3.26601	3.08145	2.52391	1.97078	4.95343	4.02125	3.94692	3.74344	5.37555	6.24681
ARHGAP42	2.96928	2.62875	2.86286	1.51192	0.711808	1.12147	1.19977	0.674045	4.86401	4.9283	5.30482	5.6812	5.98286	6.18229
ARID5B	1.66958	4.97012	4.49449	1.15573	0.785318	1.80213	4.42023	3.72365	5.28675	6.7007	6.57564	6.59847	7.67147	5.57815
ARNT	0.701869	0.659111	4.74154	0.876688	0.999597	1.10866	0.959145	0.768859	4.19085	4.06736	4.32196	3.55274	5.79561	6.2813
ARRB1	1.3212	0.72039	4.52908	0.964463	2.79182	1.6314	2.39169	2.19389	6.7456	6.96911	7.0372	7.14267	8.77266	5.25088
ARSB	1.15702	0.234269	0	1.0997	0.91733	1.05475	0.665661	0.624695	4.52828	4.00904	3.81946	3.66033	5.73979	4.64557
ASAP3	1.02848	1.17467	4.05979	1.0278	0.967205	0.979286	1.06702	1.0407	4.79974	5.28207	5.36151	5.1414	5.71313	4.96842
ATAD2	2.90213	1.97553	3.61271	1.33159	1.918	1.43771	1.29951	1.12477	4.73764	5.29438	5.25113	4.85021	6.3019	6.94143
ATCAY	0.0333742	0.036343	0.622804	0.0655587	0.216048	0.28743	0.416798	0.492836	3.27391	3.91597	2.12184	2.11417	4.5525	3.66178
ATP11C	2.66796	1.876	4.61762	1.10927	2.29366	2.64925	2.7826	2.41844	5.97369	6.35038	6.23377	6.11303	7.21663	7.24868
ATP7A	0.36248	0.314165	0	0.261652	0.119759	0.275323	0.156182	0.261041	3.24427	3.36684	2.96019	3.42222	4.74582	4.54991
ATRNL1	0.708007	0.478934	3.43025	0.736425	1.37449	0.973836	1.54255	1.63191	3.67583	5.44881	5.03562	4.72866	5.67852	4.57673
B4GALT1	2.22945	2.19819	0	2.23034	1.84572	2.16518	1.43728	1.82448	5.50661	5.46749	5.67232	5.92092	7.78343	6.98385
BEND4	2.57569	1.97223	5.10442	1.18508	1.81471	1.14705	1.69238	1.65782	6.946	8.19366	7.86442	7.48869	8.3239	8.37849
BHMT	0	0.0126239	0	0.0225382	0	0.0156063	0.0387568	0.0534654	1.02955	1.5982	1.43325	1.75518	0.0818564	1.56567
BLVRA	2.07999	0.728291	7.55838	2.23871	1.40363	2.11262	2.2842	2.17945	5.19767	5.21524	5.43788	4.36272	4.1403	2.28241
BMF	0.823144	0.697041	0	1.79532	2.57184	1.36579	0.848902	0.720025	4.66518	3.8733	4.73393	4.78193	5.91653	5.29108
BMPR1B	0.0620463	0	0	0.0541708	0.049137	0.0914544	0.112043	0.0277418	2.12308	0.83261	0.715306	0	1.91014	1.18057
BTG3	1.81071	2.02097	0.729137	2.24094	3.19707	2.06774	2.14116	2.2796	4.97914	4.94426	5.7181	5.56841	4.09014	5.01104
C1orf54	0.698734	0.550509	0	1.8587	0.732973	1.18446	1.07327	1.05228	3.63407	3.10247	3.3314	2.27024	4.43254	1.80765
C20orf194	0.29333	0.451478	0	0.275166	0.689403	0.633706	0.482418	0.447282	3.91271	3.9171	4.23965	4.48781	5.58965	4.83076
C8orf76	3.66429	2.3727	8.12865	3.93357	3.15579	3.74289	4.63087	4.32683	6.99181	7.02188	6.88113	7.00854	4.39607	4.19873
CA5B	1.01108	0.724563	3.42174	1.68759	0.424867	0.502567	0.296711	0.271065	2.80014	2.66964	2.23486	2.7885	4.90887	3.85103
CALB1	0.457122	0.0234742	0.487653	0.715874	1.43926	0.490035	0.195123	0.123891	2.56375	0.960972	0.179537	0	0.874431	0.277979
CBWD1	2.23535	1.59362	5.7586	3.36044	2.64701	2.50482	2.72204	2.48345	5.96158	5.89667	5.71986	5.97894	3.20063	4.09465
CCDC136	0.0935313	0.0458527	0	0.281604	0.231714	0.231009	0.110563	0.0976433	1.86255	1.46771	0.545566	1.41448	1.12175	2.82039
CCDC69	1.0937	0.564854	0	1.83476	1.02927	1.53319	0.78226	0.442199	3.70522	2.92916	2.91349	3.98191	3.85456	3.91512
CCND2	4.38855	7.50738	5.21497	3.69632	5.16072	3.78258	4.28544	4.44579	7.51393	7.93051	8.15535	7.78878	10.1202	9.88418
CCNG2	2.72462	1.08647	3.45224	3.62684	2.76487	1.99399	1.2869	0.657462	6.0504	5.36243	5.7096	4.97067	4.79883	6.16241
CCNI	8.97405	8.02209	5.97971	9.35658	8.77809	8.84965	8.69007	8.30023	6.4784	6.38728	6.15923	6.32375	8.32488	8.43431
CD276	3.94552	2.57053	1.97188	5.03968	3.53543	3.70104	3.58438	3.00754	7.16277	6.68779	6.93443	6.91201	6.93669	5.70142
CD47	0.528373	1.48855	4.21525	1.5083	0.78432	0.79188	1.03786	1.29121	3.12463	4.56499	5.14807	5.24383	3.24175	5.68887
CD59	3.96237	3.70685	6.17015	5.67266	3.65981	4.6308	4.96664	4.70484	7.22798	6.67046	6.66002	6.58503	6.75232	3.00925
CD81	8.90693	9.98102	6.57225	6.56845	4.52881	5.50913	5.81107	6.18431	9.78559	9.99109	10.1562	10.202	8.70782	7.50363
CDC42BPA	1.63782	1.51268	4.49405	1.29387	1.75575	1.50272	2.0442	1.71865	5.2358	5.3897	5.90364	5.76085	7.27819	7.96196
CDH2	5.80459	3.95957	5.37379	4.19646	3.12523	4.162	3.85215	3.31204	7.59824	7.92389	7.40746	7.22785	8.40811	7.00201
CDO1	2.1275	2.78545	7.60338	2.10411	0.462068	2.11727	2.00971	1.06653	5.83768	5.94444	6.11554	6.26875	3.54189	4.57499
CEP19	0.5775	0.270212	6.46958	0.658597	0.736392	0.888639	1.37909	0.976069	2.64333	2.40439	2.75421	2.72682	3.13065	3.55875
CERK	1.7106	0.835619	2.24269	1.72044	2.31079	1.55024	1.54982	0.943873	5.48019	5.58709	5.88979	5.24096	5.83746	2.98634
CHD3	2.86016	3.64309	1.55479	2.27398	2.08309	1.58413	1.2754	1.06427	5.33426	5.85355	5.26929	6.09456	7.15998	6.06831
CHD6	3.34893	3.13525	3.60975	2.53057	3.34386	3.17265	2.81181	2.76528	5.52566	5.85583	5.80711	5.8021	7.72619	7.33658
CHGB	0.25096	0.108616	0	0.250245	0.113465	0.109501	0.0924454	0.0749382	2.1204	1.2754	0.787224	0.815232	1.22432	2.13366
CHL1	0.328109	0.370613	0	0.3643	0.0347921	0.00416593	0	0.00265687	1.62156	1.50892	0	0	0.0818564	0.137747
CHM	1.97186	1.72941	2.23488	1.11503	1.16732	1.13483	1.0763	0.850105	5.34532	4.92175	5.30933	4.84707	5.64779	5.42619
CHN1	1.92488	2.09729	5.28156	2.92208	2.18664	1.8566	2.50129	1.50878	5.4983	5.8319	6.23673	6.13406	6.06977	6.25563
CHST10	0.451944	0.275828	0	1.1079	0.878076	0.637955	0.556645	0.410466	3.20992	2.57709	2.65777	2.72149	4.79351	4.70552
CITED1	0.400803	0.624778	0	0.626825	0.302745	0.548194	0.671419	0.256432	3.21511	2.84305	2.35017	2.18726	1.9785	0.473684
CIZ1	1.41423	1.31344	4.21385	2.29782	2.94845	2.51962	2.13889	2.03715	4.53189	4.87029	5.42056	5.51419	6.2461	6.07524
CLMN	0.539903	0.54066	1.2192	0.469345	0.151671	0.31433	0.353434	0.229785	2.85566	3.15922	1.61395	3.08001	3.98708	3.61176
CNTRL	0.847008	0.497521	0	0.373858	0.772401	0.600054	0.520813	0.404719	3.04919	3.12033	3.13584	3.01541	5.36272	5.18966
COL14A1	0.753943	1.17246	3.7181	0.17818	0.083636	0.315896	0.315086	0.267601	3.41172	3.58177	3.0275	3.97821	3.94398	3.53938
COL23A1	3.17029	6.0915	2.76278	2.96901	0.808554	2.54527	3.49419	2.64877	7.36229	7.72563	8.09999	8.45585	6.9561	4.87203
COL3A1	0	2.29179	0	0.0233795	0.109703	0.0771064	1.064	3.12314	1.69198	4.13904	6.1007	6.15105	4.80806	3.17126
COL4A1	3.34187	6.20301	2.24961	2.2919	2.90552	3.98539	3.57028	3.05792	6.70738	6.8031	7.47265	8.00114	6.58178	7.97587
COL4A2	3.60562	6.84568	0.899095	2.39303	2.84612	5.00289	4.91722	4.6243	7.13572	7.53303	7.53287	8.07826	6.15863	6.45185
COL4A5	3.26193	2.31415	0	2.89057	1.0479	1.22933	0.8692	0.800741	6.22088	6.23846	6.02532	5.94013	6.00008	4.79331
COL4A6	4.41543	2.29933	1.04082	4.77825	1.44749	1.88831	1.27423	1.16631	6.26957	6.19316	6.0881	5.54959	6.01985	4.04104
COL5A1	0.716483	0.84531	0	0.684645	0.964297	0.911845	0.893046	1.18576	0.469539	0.74647	1.52685	1.13369	4.87158	3.25166
COL5A2	0.301556	0.679995	0	0.328023	1.77043	0.952418	0.440257	0.728311	1.8233	2.33831	1.75833	2.93007	1.61798	1.46622
COL6A1	6.76936	2.15517	0	6.2236	6.68567	5.44543	2.96722	2.19663	5.04215	3.00459	3.37661	2.91655	6.33682	1.84646
COL6A3	0	0.325063	0	0.0394727	0.0328069	0.0459696	0.401442	0.971972	0.654158	2.24978	3.6467	3.81881	1.44898	0.79356
COMMD3	0.548839	0.924671	6.65591	0.895433	1.23382	1.17543	1.52844	1.81916	3.68691	3.54779	4.16326	4.22912	2.65402	5.60503
CPEB1	0.302657	1.30968	6.43568	0.288543	0.203749	0.833467	1.20014	1.13915	3.00841	3.27252	3.62002	3.3882	6.35954	7.71451
CRABP1	1.51303	1.06939	0	3.32319	2.75788	1.7879	1.36925	2.2659	5.39304	5.6866	5.36265	4.74982	3.26405	1.33346
CRHBP	2.49107	3.49732	6.41786	1.22038	0.658561	0.930185	2.34329	3.2458	6.08746	8.49178	9.13667	8.7928	7.99319	2.49465
CRYL1	0.0642931	0.785471	4.47518	0.10902	0.114381	0.319956	0.885317	0.927037	2.81863	3.5558	2.12614	3.4842	3.52094	3.7506
CST3	4.89925	4.23114	6.00055	6.14846	4.726	6.69703	7.38067	6.84954	5.49523	5.67773	5.3258	5.14316	6.91984	4.0688
CTNNBIP1	4.91763	3.11451	0	5.6412	5.31897	3.11061	5.23968	2.1248	4.83367	4.96749	5.23358	5.46727	5.22289	3.86737
CTSK	0.198683	0.701602	3.70248	0.430383	0.278023	0.335061	0.376557	0.442767	4.65748	6.15758	6.64188	6.57663	4.43074	3.01798
CTSO	0.463172	0.259201	4.23576	0.345822	0.147369	0.327243	0.589045	0.430962	4.32445	4.06396	3.34857	3.4842	2.61236	2.82839
CXCL14	3.754	6.66726	7.49839	3.40066	1.67394	5.15467	3.08487	3.95762	6.83516	5.45216	5.51126	5.1905	6.34697	3.13035
CXCR4	5.1259	7.07351	6.07075	4.08816	1.33814	4.21197	5.66939	5.53627	8.56282	9.28829	9.12297	9.33657	7.72718	4.17373
CYFIP2	0.852074	1.63268	1.26446	0.929014	1.02049	1.03068	1.19049	0.641863	5.78351	6.5383	6.33546	5.70057	6.45443	4.53251
CYP4X1	0.158351	0.0374099	5.20611	0.460432	0.163914	0.204025	0.128958	0.0778673	2.41347	1.93704	2.44182	1.99947	1.71766	0.596399
CYTH1	0.972673	1.81926	1.358	0.605053	0.491757	0.594139	0.804006	0.764258	4.54179	4.36749	4.28989	4.84421	5.77495	5.60851
DAB2	0.9097	1.09478	0.163327	1.37715	1.59285	1.24188	0.857241	1.20417	3.72316	3.68994	3.08582	1.95941	4.13137	4.04188
DAPK1	3.85091	2.08398	3.63029	3.22664	2.98847	2.99188	2.19204	1.77177	5.81276	5.58914	5.49031	5.53841	7.41739	7.07998
DDHD1	1.88998	2.87851	2.90253	1.3746	1.51128	1.49863	1.59329	1.79975	5.37847	6.40298	6.34962	6.63759	7.59583	7.53202
DDIT4	6.29321	4.062	10.4456	6.85161	2.87821	4.72463	5.03154	4.75017	7.77632	7.58573	7.66703	7.40788	6.7441	8.99427
DDIT4L	1.22844	0.462177	6.12527	1.80501	1.20166	3.11232	3.79157	2.71392	6.22781	5.75295	4.49707	3.81593	4.31093	6.58358
DENND4A	0.189171	0.512787	0.12567	0.12016	0.23628	0.368586	0.360411	0.384547	3.19459	3.0867	3.60608	4.04668	3.98453	4.82607
DGKD	3.04376	2.42053	2.59312	1.74406	0.826986	1.29211	0.939373	0.693605	5.98068	5.77918	6.42444	6.93752	6.91297	6.95481
DIP2A	1.26076	1.27911	2.89455	0.69871	1.18632	1.03074	1.13236	0.926983	4.7014	5.01032	5.28106	4.69513	5.84574	5.77374
DLG3	2.58004	1.86697	1.96844	1.33558	1.24979	1.5681	1.28821	1.01979	5.34692	5.07981	5.27458	5.62454	5.97609	6.62341
DLL3	0.232394	1.05873	6.34195	0.404743	0.595002	0.8471	1.55418	2.36129	1.4681	2.93071	3.50779	4.04018	2.20818	3.50517
DMRT1	0.103258	0.18845	5.2039	0.0247041	0	0.169656	0.194978	0.113439	1.48257	1.63714	1.30446	0.903047	0.201101	4.91351
DOCK11	0.467393	2.00716	2.91329	0.302675	0.204075	0.658393	1.47872	1.17519	5.38121	6.47334	6.38613	6.53105	7.24987	7.21842
DPYD	0.0340299	0.0110617	0	0.0395439	0.0356278	0.0192084	0.0158849	0.00291305	0	0.279117	0	0	0.528117	1.04902
DPYSL3	2.41699	2.84539	0	2.53244	3.34601	4.05574	3.06523	2.2562	7.12622	5.85986	6.10577	5.66787	7.29212	4.74118
DST	5.19302	5.21473	3.49963	2.72118	3.61227	3.55897	3.95669	3.07862	6.88123	7.08952	6.39959	6.25856	10.5123	9.32188
DUSP18	0.0930267	0.132461	0	0.141754	0.624652	0.354313	0.266168	0.235305	0.540875	0.804681	0.969205	0.667668	1.43821	3.84702
DUSP22	0.955731	1.99852	1.75324	1.65954	2.16902	2.47483	2.00679	1.61929	4.57338	4.86321	4.71609	5.28275	4.09554	4.45546
DYNC2H1	0.838317	0.474743	0.489167	0.40359	0.57178	0.625751	0.591142	0.594198	4.35251	4.03751	3.77629	3.98883	5.66839	6.7786
EFEMP1	4.23911	3.02393	5.67858	5.06204	0.416205	2.20563	4.01856	3.51343	8.31622	7.54577	7.95144	7.87128	7.26678	6.24038
EFNB1	1.64087	0.576651	0	2.74107	0.759783	0.850874	0.266465	0.295109	2.62701	3.65563	4.05395	4.01266	4.58478	3.20412
EGFLAM	0.0648188	0.0580465	0	0.0663303	0.077782	0.0912496	0.24925	0.339976	2.73898	2.658	3.32254	3.09052	0.742099	4.63318
ELAVL2	0.297175	0.0617699	0	0.151088	0.898932	0.357097	0.505833	0.364542	1.13585	0.991823	1.49865	1.61608	1.83053	4.35645
ELK3	0.55969	0.600985	0.984643	0.585504	1.22556	1.0463	1.34715	1.19473	4.53257	5.44143	5.38466	5.79701	4.17285	6.22438
ELOVL2	0	0	0	0.0135998	0.10847	0.0274318	0.00964943	0.0166459	0.439962	0.279117	0	0	1.035	0.641921
ENC1	5.31212	1.65351	0	2.82416	3.74377	3.03385	1.62427	0.874922	7.85833	7.22898	7.24198	6.85519	5.92658	5.97485
EPAS1	0.885347	0.10068	0	1.75669	0.210135	1.22847	1.44335	1.47377	2.62424	0.813426	0	1.13369	1.19117	1.32335
EPB41L2	5.66375	7.68777	5.14029	5.57322	4.19944	5.55855	7.20611	7.13084	7.78541	7.96437	7.5776	7.18933	9.09351	8.48968
EPHB1	0.903227	0.289484	0	1.41986	0.469515	0.636085	0.370953	0.367389	5.8876	4.88164	2.47294	2.81746	1.78849	0.468292
EPHB3	1.24595	0.81191	0	1.67878	1.6085	1.23698	0.306049	0.314355	4.49708	4.20337	4.04003	4.27988	4.42521	4.40337
EPHX2	0.206822	0.243002	0	0.451278	0.717013	0.438978	0.473111	0.698011	3.01622	2.81807	3.49796	2.80082	2.57114	2.41715
ETV5	3.36919	1.85651	4.00585	1.69706	1.97789	3.71958	5.47099	4.84905	7.27383	7.23118	7.22819	6.56318	7.78692	8.50412
FAM120B	0.709706	0.74703	0	0.776581	0.801977	0.802953	0.736864	0.666835	4.34506	4.55852	4.41582	4.75963	5.68471	4.85174
FAM122B	1.36456	1.0826	0.275053	3.33776	2.6869	2.49284	1.38871	1.17194	6.25716	6.38713	6.07505	6.01625	5.00269	4.11224
FAM43B	0.0331974	0.0590602	0	0.0673042	0.103832	0.0188635	0.0446808	0.0393905	0.126867	0.349095	1.1916	1.21478	0.653592	0.137747
FARP1	3.35708	1.07154	1.57273	3.32048	3.00654	3.13601	2.75398	1.56513	6.85309	6.1924	5.72531	5.21971	6.77919	3.55723
FBLN1	7.0126	4.98203	6.75832	7.06147	4.45503	5.24092	6.49282	4.49137	8.77299	8.40938	8.55162	8.62839	7.15006	6.80022
FBLN2	0.534059	0.640842	0	0.852104	0.655412	1.12187	0.77393	0.693299	4.9308	4.57734	5.05739	5.11551	4.25379	2.16137
FBN2	4.17949	0.470404	0	3.11517	3.70018	2.23147	0.851205	0.626189	5.98189	5.50968	4.75686	4.67566	5.74752	3.50977
FBN3	1.16056	0.880016	0	0.88184	1.28882	0.92976	0.933525	0.817952	3.29084	3.13963	3.17601	2.9216	6.53117	3.18041
FGF13	4.35878	1.87395	3.93844	5.61855	4.44734	5.44035	5.95117	4.26813	7.13557	7.19297	7.10341	6.60354	6.72415	4.33921
FHL2	1.72588	0.772902	5.70614	2.11939	2.59901	2.39386	2.63571	1.97001	6.52004	4.83473	4.98887	4.71133	3.77683	4.90534
FKBP15	0.74715	0.597319	2.82937	0.673792	0.874681	0.646467	0.528178	0.493551	4.5305	4.0986	4.08934	4.19574	4.7545	5.43009
FKBP7	0.799965	0.24208	4.00148	1.10018	0.573578	0.571309	0.43156	0.631328	3.30321	2.15123	1.69659	0.466022	1.22634	1.77952
FLRT2	0.25343	0.196476	0	0.159425	0.932467	0.387048	0.388692	0.316269	1.82725	0.860926	1.75484	0	3.41387	2.55781
FOS	2.45392	2.6498	7.54087	2.11716	2.2559	1.8618	1.43315	1.34718	6.6319	6.65933	7.10589	6.55333	6.23625	5.36365
FOXC1	0	0.0105933	0	0.028067	0.111249	0.106608	0.0526937	0.0197143	0.709269	0.728501	0	0.270008	0.151102	0.356844
FOXO1	1.13845	0.585649	3.2063	1.23871	1.10162	1.14674	0.86527	0.482784	5.90312	5.60084	5.70223	5.52988	5.08616	5.84475
FRMD6	3.23949	4.87224	4.4779	2.61285	2.16553	3.38558	3.35187	3.06892	8.03058	8.77928	8.16644	7.9242	8.1948	6.8854
FRY	0.0969351	0.753652	0	0.159285	0.161509	0.190443	0.29751	0.246108	3.32677	4.3593	3.89181	4.59748	5.40612	3.93562
FUT11	0.737385	0.717077	0.805142	0.856064	0.757164	0.794598	0.652744	0.694358	2.3532	1.09246	1.8339	1.92503	2.2551	2.97524
GALNT1	4.34544	2.65947	5.65985	3.14178	3.9935	3.64049	2.67831	2.6492	7.13412	6.45037	6.03935	6.04519	5.7897	5.69136
GALNT2	1.33635	2.1293	0.258791	1.58608	1.80864	1.74418	1.99631	1.93518	5.64172	6.81885	6.93159	6.95558	6.12617	4.17623
GATA4	0.133677	0.16215	1.60796	1.14336	2.37125	1.84989	1.90972	1.02722	5.98729	6.40735	6.70204	6.52608	5.52763	5.58355
GCA	3.68168	1.5863	5.47931	3.30826	1.41894	3.27671	4.64806	3.91153	7.31425	6.83977	6.65712	6.11405	4.51898	3.58881
GDI1	3.06709	3.60074	5.88555	3.82644	3.64097	4.05238	4.33637	4.04742	5.20714	5.24779	5.12974	5.34962	6.96892	6.88192
GIP	0	0.0130137	6.35865	0.061705	0.167614	0.609562	1.23116	1.19873	0.549088	0.708854	0.323175	0.466022	0.899078	4.98835
GJC1	2.4568	1.59655	1.9332	1.44098	1.75323	1.23883	0.783135	0.78676	5.13208	5.11994	5.18593	5.09299	6.88072	6.6793
GMPR	4.96176	5.76193	8.64944	5.01404	1.43715	5.40055	6.97238	5.01831	6.55887	6.53143	6.1015	6.51854	6.77472	6.06836
GNG12	1.28502	1.46937	0	0.988437	2.60224	1.61361	1.39305	1.12409	5.80458	5.27579	5.05059	5.46689	5.29625	5.56938
GPC1	1.43079	1.29049	0	1.51976	0.733845	0.666952	0.512751	0.472508	3.88662	3.22778	5.05995	5.52988	3.20796	2.82246
GPHA2	0.132306	1.45273	8.27422	0.200634	0.210342	0.595181	1.61321	2.39949	2.65728	3.49887	3.20916	2.15031	3.0095	4.69782
GPR137B	0.066299	0.148874	5.32379	0.178992	0.271544	0.230551	0.445622	0.334852	3.17521	2.41785	2.65777	2.60821	2.16748	2.39753
GPR156	0	0.0116521	0	0.0277609	0.0988815	0.0176349	0.00248357	0.00299185	0.238832	0	0	0.147564	0.433598	1.00026
GPRIN3	0.873979	0.163656	0	0.496023	0.607681	0.134317	0.0923826	0.104967	3.68889	3.36	2.04294	2.03976	3.16299	0.899581
GPX7	2.76588	3.19244	5.33135	3.87145	2.69873	3.37439	3.61294	4.00747	5.78307	5.91793	5.74556	5.72467	4.64239	1.74391
GREM1	0.0726688	2.21602	0	0.17672	0.406656	0.213755	0.0786613	0.0465925	3.42346	2.50683	2.60358	4.10121	1.36293	0.0979744
GRK5	1.18164	1.09092	0	0.803642	0.399661	1.60023	1.16401	0.693928	6.08926	5.70503	5.81315	6.1048	4.18257	3.55293
GSN	4.14436	6.7714	6.20678	4.21536	1.88738	2.94176	4.87421	5.24702	7.27852	8.06382	8.36007	8.23222	7.80486	6.11878
GSTM3	1.32953	5.44258	5.53194	3.64148	1.81862	2.0579	3.59149	4.18843	5.88895	6.43844	6.72579	6.36736	4.88068	3.93389
GXYLT1	2.4857	2.05106	0	2.59011	2.05963	1.44342	1.22328	0.885436	5.70139	5.72927	5.40014	5.79871	5.76342	5.17377
GXYLT2	1.28017	0.602539	4.24701	0.83288	0.410571	0.288311	0.343796	0.388987	4.52977	4.60505	4.50153	4.24319	3.9934	3.46871
H6PD	0.490247	0.39763	0	0.354929	0.226716	0.27203	0.322357	0.425324	1.92086	2.11325	2.32157	1.95678	3.82539	4.23074
HCK	0.133278	0.771069	0	0.461201	0	0.115288	0.0707311	0.128201	2.88503	2.83923	2.43471	2.2433	1.80302	0.364567
HDAC5	0.95635	0.763982	3.60151	1.91074	3.85342	2.04242	1.77058	1.14889	3.26941	2.57072	3.00177	3.53008	4.32157	4.81509
HDAC6	0.874343	1.19366	2.30696	1.26906	0.844449	1.23546	1.2967	1.26689	5.28117	5.66139	5.40278	5.18761	5.75728	5.92264
HHEX	0	0.0621201	0	0.0971493	0.117773	0.0191509	0.136966	0.257369	0.281609	2.6282	3.6467	4.40017	0.201101	3.93387
HMOX2	1.93942	2.4644	5.41795	3.27295	3.89842	3.74489	3.73812	4.02081	5.33767	5.30285	4.90915	5.25954	4.26802	5.25379
HPGD	5.95173	4.42289	0	5.43058	6.12213	5.8778	4.37986	2.09619	7.66044	7.37326	7.45425	7.74748	4.95223	0.900893
HTRA1	0.192735	0.616655	0	0.654298	0.168311	0.0978552	0.235875	0.2761	3.21463	2.6592	2.407	1.46137	0.68334	0.676432
ID2	7.62288	6.51116	6.49908	9.66489	7.92993	5.07951	4.26489	4.98027	8.33161	7.85425	7.95693	7.79112	4.06135	2.7155
IER5	1.60644	1.35659	1.28111	1.63285	0.747133	1.11558	1.65455	0.865722	5.81851	5.76064	6.21096	6.21677	4.39338	5.0578
IFI16	3.53226	3.26656	8.24601	2.56446	2.03703	3.65022	4.97759	5.01909	7.95962	8.34306	7.74241	7.88413	6.71825	6.48802
IFI6	0.0929248	0.0710589	0	0.344921	0.275205	0.461298	0.622047	1.26583	2.72701	2.3568	0.787224	0.746813	0.77087	0.738062
IFNAR2	1.16151	0.83803	3.73983	1.59089	1.46198	1.37302	0.994289	0.873317	2.59529	2.29807	1.91458	2.34465	3.60355	3.97261
IFT74	1.85404	1.65536	5.00472	1.11961	0.598948	0.81345	1.14622	1.1703	2.82926	3.43575	3.50779	3.58284	3.71663	4.41221
IFT88	0.783157	0.737242	4.26265	0.475104	0.674826	0.475325	0.557034	0.552415	3.19877	3.0909	2.3496	2.18162	2.98924	4.29846
IL11RA	0.0318749	0.192879	0	0.505016	0.508322	0.303807	0.266067	0.348294	1.52153	1.36986	1.76851	1.5223	2.73661	2.25839
IL13RA1	0.895784	0.610295	0	0.949481	0.538606	0.407867	0.321046	0.297687	4.60924	5.40353	4.50676	4.06861	4.27279	1.38379
IL6R	0.0308115	3.74523	3.57582	0.0564063	0.0820139	0.792017	2.04975	2.73525	5.10093	7.33369	7.45052	7.78357	6.01155	6.81624
IL6ST	4.92136	5.53572	3.93776	3.57141	3.22581	3.66989	4.06023	4.02896	8.71815	9.58888	9.66923	9.87674	9.90486	7.29485
ISG15	0.384481	0.341544	5.99949	1.19488	3.23012	1.727	0.850033	1.28415	0.667472	0.0849444	0	0	0.270893	0.858498
ITIH5	0.0644434	0	0	0.0274743	0.0336752	0.00422126	0.00518072	0.00333287	0.0982188	0.165911	0	0	1.55772	1.62765
ITPKB	1.46925	0.855588	0.252923	0.853323	1.35003	0.957282	0.30923	0.217186	4.38282	4.96198	5.36607	5.65582	3.44139	1.69129
KANK3	0.456674	1.27843	4.34422	0.240536	0.272518	1.1576	3.93973	2.67145	5.38207	6.29921	5.82342	5.50403	5.53295	3.3594
KAT2B	0.325721	0.638021	1.60189	0.76223	0.229432	0.290271	0.189442	0.183025	3.59862	3.75307	3.89887	4.06904	4.61462	4.18107
KCND1	0.387282	0.150552	0	0.108659	0.117119	0.257938	0.330632	0.248221	4.42381	3.78231	3.0522	3.81728	5.43173	5.25037
KCTD12	0.0310062	0.392557	0	0.123351	0.0998997	0.138268	0.271371	0.462008	3.54718	2.94285	2.17719	1.04232	2.24318	4.34401
KDR	0.656348	0.0999676	0.309125	0.559845	2.12832	0.403465	0.405412	0.383145	4.223	3.36351	3.10478	3.35376	2.69168	2.49454
KIAA1958	0.85184	0.50785	3.58684	0.544766	0.773789	0.74218	0.702115	0.62618	3.92564	4.04809	4.24902	4.36425	4.97666	6.25189
KIF26A	1.3441	1.00371	0	1.03933	1.77567	2.07661	1.3717	1.22151	5.04992	5.01384	4.83556	5.17152	4.25363	4.69993
KIFAP3	1.32688	1.44552	5.07351	1.10423	0.675734	0.810338	1.03787	1.11238	4.98497	4.97926	4.46893	4.4675	2.84864	5.61736
KIT	2.10648	1.5795	7.27919	1.12659	0.6507	1.4031	1.51822	1.39012	7.10616	6.22285	6.42374	6.78702	7.05377	8.45624
KLF10	1.54765	0.780297	4.57756	1.64662	2.41809	1.03732	1.36012	1.30152	6.0597	6.00334	5.81013	5.88063	4.7762	5.00434
KLF11	0.364085	0.670746	1.52074	0.481828	0.349393	0.278437	0.554117	0.501206	4.3025	4.95436	5.03149	4.30415	6.1237	6.3283
KLF7	2.09453	2.56795	1.97059	2.14784	3.35497	2.84103	2.68051	2.04807	5.60051	5.64918	5.4248	5.25455	8.07324	6.55507
KLHL15	0.498024	0.332652	0	0.538554	0.264172	0.336403	0.281036	0.166571	3.71786	3.42245	3.71607	3.29723	5.30265	6.71899
KLHL5	1.36232	0.677799	4.06401	1.5687	1.83569	1.18027	0.949758	0.672033	5.09752	4.77714	4.94817	4.39669	5.13019	4.05977
LAMA2	0.484975	0.0508958	0	0.403742	0.377664	0.344115	0.209393	0.204416	3.59909	2.94402	2.47782	2.75832	3.79676	5.21865
LBH	7.90949	7.55092	6.45618	7.42438	6.43408	6.55088	5.87214	4.85429	8.47784	8.43531	8.74878	8.64128	8.63002	5.53907
LCOR	2.20923	2.75167	2.07257	1.21089	1.36352	1.03691	0.942068	0.881646	4.10441	4.41086	4.86954	5.03079	6.1391	6.0251
LCP1	0.485357	0.810777	0	0.813634	0.380967	0.748944	1.32285	1.29722	7.12798	8.26751	8.90479	9.36707	5.19341	7.83751
LDLRAD3	1.02776	1.23917	0	1.07835	0.872672	0.921762	1.29716	1.13998	4.68088	5.28292	5.21031	4.91827	5.23821	5.05715
LDOC1	2.15099	2.29226	4.65412	3.94151	2.94235	3.17824	3.04851	3.30882	0	0.0849444	0	0.815232	4.92766	4.90801
LHFPL2	1.89745	0.651636	0	2.15531	1.61945	2.37792	2.03609	1.53752	6.9746	6.57127	6.24633	6.24607	7.34578	6.19728
LIFR	0.522469	1.43637	0	0.828079	1.0903	1.02026	0.811895	0.683262	5.20461	4.75987	4.21979	4.99432	5.20705	5.62418
LIN7A	0.0642552	0.0355245	0	0.683594	1.46271	0.403427	0.145293	0.109511	2.31473	1.05029	0	0	0.123833	0.0979744
LIPA	1.21227	0.14515	5.5254	1.32311	0.859177	0.756641	0.608551	0.71674	5.17223	4.63419	4.47664	4.31406	2.39704	3.48219
LIX1L	0.265124	0.208025	3.17416	0.166709	1.44602	0.843075	0.74141	0.695021	2.70763	2.14689	3.32254	2.60821	5.90821	5.30347
LMO2	0.438523	2.44025	3.55272	0.46595	0.198951	0.354075	0.901954	0.348046	2.89197	4.64606	4.64445	4.27532	3.86302	7.77527
LONRF3	0.0647093	0.146707	0	0.139271	0.103184	0.151819	0.037618	0.0454816	1.79919	2.30084	1.68409	3.21722	2.68562	1.30511
LRCH1	0.725818	1.49428	3.47494	1.07464	1.08468	0.652315	0.486529	0.369245	4.56516	4.91495	4.88829	4.94034	4.19155	2.52509
LRRC6	0.191049	0.0731152	0.436373	0.118278	0.254722	0.157865	0.479262	0.420289	1.56845	1.89219	1.69659	0.147564	1.84474	2.13233
LTBP1	2.69985	0.672103	0	2.2445	1.13877	1.28104	0.771679	0.534022	4.59182	3.76459	4.11279	3.73854	4.83739	3.19544
LYPD1	2.64485	0.34268	0	4.39734	3.61522	2.73078	0.557392	0.12632	4.64749	3.41013	3.40301	2.14869	3.05757	2.1411
LZTS1	0.62914	0.0716963	0	0.668292	1.97382	1.52893	1.6167	1.87988	6.08463	6.68716	5.33135	4.68602	6.29723	5.74368
MAP3K3	1.28156	0.607673	2.79883	1.04414	2.12871	1.51126	0.804544	0.491364	4.10947	3.7789	3.70105	3.14215	4.10054	3.51956
MAPRE2	0.967334	0.512946	4.68288	0.644856	1.54958	1.26596	1.07802	0.974242	4.90234	4.69229	4.16548	3.52292	5.35406	3.76389
MAST2	1.69867	2.56672	3.73586	1.31722	1.77027	2.07533	2.28246	2.29646	6.29761	6.83644	6.94835	6.98418	7.39947	7.0889
MAST4	1.016	0.482369	3.71183	0.903026	1.27124	0.962118	1.016	0.868489	5.05234	4.62755	3.81324	3.6007	5.11308	5.75113
MBNL3	2.53144	2.45196	1.9474	3.30022	2.19458	2.63453	2.29625	1.81227	6.02136	5.74088	5.47088	5.92823	7.16495	4.62135
MCC	0.482918	0.269354	0.190419	1.05134	1.82764	1.1373	0.831528	0.869307	4.91577	3.57765	2.93181	2.38152	6.2391	5.76931
MDM1	0.716806	0.323662	3.64715	0.664268	0.691183	0.421838	0.459457	0.542277	3.74158	4.26933	4.45993	4.33749	3.65777	4.35055
MEX3B	0.775539	0.342104	0	0.679904	0.547256	0.700732	0.784716	0.405318	4.69728	4.70916	3.99586	3.68685	2.6084	2.25468
MFHAS1	4.24985	3.76833	2.24774	3.6046	4.22519	3.99289	2.61419	2.89433	6.29724	6.81296	6.60333	6.83799	6.59855	4.87334
MGAT5	1.60086	1.0436	3.83894	1.44194	0.887172	1.87795	1.50246	1.04796	0.0689829	0	0	0.147564	7.75111	8.38147
MGST3	7.85775	7.10079	8.06253	7.36497	7.43642	8.28404	8.82162	8.76987	8.3482	7.35757	7.10457	7.08339	6.95999	7.07351
MICAL1	0.451033	0.661	0	0.85618	0.713027	1.3007	1.78198	1.76571	4.85262	4.52598	4.18932	4.79524	5.75833	5.9827
MME	1.07757	0.805077	3.07739	0.877209	0.535407	1.63359	2.45984	2.62874	6.8492	6.75468	6.57843	6.51072	7.45512	6.67185
MMP15	1.80486	1.52048	2.8797	2.14176	3.03079	3.04878	3.71311	2.98313	4.05722	4.30994	4.3948	4.36511	6.78205	6.71908
MMP2	6.14547	7.91081	8.5059	6.95444	5.99644	6.10212	6.69829	6.85332	8.8369	9.79607	9.86072	9.865	9.59424	8.58994
MND1	3.00402	1.56864	6.28814	2.68882	4.13873	3.2994	3.61456	3.56811	4.8272	4.43465	4.70206	4.15013	5.45415	6.2978
MORC4	1.32484	4.83129	6.12084	1.63812	0.354008	0.897184	1.53689	1.19673	4.73204	6.33188	6.25741	6.21711	6.34571	4.17736
MORN2	1.19997	0.567523	6.89216	1.94438	3.39017	2.31941	2.07935	2.17115	3.92142	3.40144	3.2712	3.33394	1.38602	2.54511
MPHOSPH9	1.33605	0.822538	4.18515	1.058	1.69036	1.58881	1.43819	1.33772	4.88934	5.29402	4.74489	4.9543	6.09039	6.5809
MPPED2	0	0.171707	0	0.180377	0.113892	0.13312	0.147071	0.139859	0	0.153647	0	0.147564	0.990655	1.30803
MPZ	0.0989447	0.0380649	0	0.225684	0.411199	0.244256	0.208564	0.111674	0.915903	0.714612	1.36134	0.147564	0.225355	0.499413
MRAS	1.65855	1.16661	1.87317	1.99631	1.45906	1.91143	1.72169	1.54674	5.13805	4.78703	4.60115	5.15659	5.41034	4.97821
MTMR3	0.604526	1.32952	0	0.545109	0.970962	0.866588	0.947516	0.94579	5.32704	5.79995	6.20525	6.14476	6.59635	7.40169
MTMR8	0.0323743	0.18605	0	0.262356	0.0347076	0.104483	0.147696	0.14861	1.88612	2.35577	1.6167	0.854633	1.84216	2.16423
MTSS1	0.965717	0.92302	6.24502	0.5329	0.0980859	0.797744	1.15114	0.922184	4.43144	5.42764	5.27154	4.7262	6.84843	7.26275
MYLK	0.421372	0.182938	0	0.284698	0.519375	0.412383	0.33938	0.324384	2.97005	2.53546	2.84644	2.18162	3.69849	3.77462
MYO5B	0.322075	0.120972	0	0.569227	0.351891	0.418168	0.199966	0.14815	4.7476	3.84976	3.86548	4.03213	3.32242	2.50119
MYOF	0.294081	0.613143	0.236916	0.213016	0.377685	0.555324	0.336851	0.347776	5.45817	6.40698	6.18453	6.08087	6.34475	0.468292
NANOS3	4.57426	7.46521	10.2483	5.91399	4.97792	4.16593	6.98267	8.44209	4.72724	6.56515	7.16172	7.32704	7.2659	5.86121
NAP1L3	1.95166	1.74462	0	3.03551	1.8221	1.26083	0.934711	0.665277	4.97975	5.15936	4.95394	4.70678	4.83068	3.38836
NAV1	2.14372	1.58353	2.55813	0.95435	1.18489	1.84185	1.71838	1.67003	6.36515	6.72475	6.58192	6.59134	7.88549	7.5404
NBEA	0.388784	0.20648	0	0.276138	0.42139	0.284567	0.223768	0.16867	2.69788	2.52878	1.84469	0.547109	5.48693	5.08227
NCAM1	0.125319	0.059838	0	0.381141	0.152192	0.201103	0.172983	0.196413	1.43863	1.96078	1.76851	0.270008	1.61348	4.39306
NCOA7	1.35599	2.28709	2.84566	0.646272	1.09063	1.20707	1.49278	1.67898	4.7244	5.7155	5.69345	5.75638	5.98336	5.53918
NEDD4	0.553859	0.71414	0.735933	0.38158	0.255096	0.224794	0.29614	0.233035	4.05122	4.41456	4.27552	4.20576	5.19994	5.6523
NEIL2	0.360518	0.392212	2.35675	0.872592	2.43954	2.24749	1.89129	1.65721	4.01574	4.0302	3.81946	3.80561	3.89523	6.10783
NETO2	4.02405	6.7333	6.34186	3.34812	3.17846	3.55745	6.47317	4.78072	7.92892	8.70005	8.72041	8.87114	8.7552	6.53433
NEURL1B	0.0627281	0.0570192	0	0.0399572	0.0814555	0.0671832	0.0469608	0.072495	0.395144	0.325385	0	0.270008	1.77989	0.363692
NFE2	0.370885	0.356678	0	0.508399	0.447301	1.05057	0.846154	0.523611	3.90815	2.58113	3.62002	3.6439	0.856469	1.18861
NFIB	1.67305	2.29946	0.883584	1.02722	2.16568	1.61556	1.82821	1.58584	4.03813	4.99411	5.25207	5.17375	6.17596	6.22159
NFKBIA	4.63613	3.37899	7.87267	5.89282	4.21509	3.93344	3.73387	3.35573	6.21287	6.17878	6.58278	6.54686	6.07647	4.63262
NKRF	1.16403	0.649894	0	1.11247	1.04351	0.956042	0.812301	0.609491	4.93271	5.20625	4.72299	4.58504	5.06124	5.90541
NR2F2	0	0.360103	0	0.0763812	0.204506	0.0875052	0.0968892	0.0900796	0.504824	1.48041	2.09358	2.99301	0.117308	2.50867
NRIP1	1.90287	0.334501	1.10775	1.1386	1.04135	0.754817	0.32776	0.182811	3.14287	0.912724	0.442906	1.28766	4.44945	1.41315
NUDT11	3.00083	5.01986	9.97238	4.171	1.85128	5.06822	7.29201	6.99113	6.9211	7.08851	6.92935	7.26921	6.6237	5.93855
OLFM1	0.355984	0.0974393	0	0.373522	1.14085	0.533314	0.375127	0.170912	4.50974	4.09621	2.34818	2.67829	1.2801	0.769408
OLFML3	5.54449	7.5803	7.70407	5.81402	4.88825	6.11783	8.15541	8.19707	8.8394	9.53943	9.6854	9.7137	10.0817	6.10968
OSBPL3	0.492066	2.42089	5.07753	0.377284	0.29133	0.547352	1.31631	1.36033	5.30364	6.94766	6.92814	6.75657	6.81473	7.63093
PAM	0.897671	1.88262	0	1.15623	0.860926	0.957362	1.26822	0.930323	6.11184	6.17492	5.0361	4.31716	5.77841	2.09291
PATZ1	2.76522	1.39786	0	3.16852	3.28902	2.45803	2.09677	1.9986	6.06973	6.46642	6.37076	6.10696	5.27574	3.14078
PCK2	1.15363	0.444559	5.09549	1.21697	2.06557	1.29499	1.13641	0.894369	5.0279	4.43436	3.7485	4.29501	3.37783	1.32276
PCOLCE2	2.09993	0.963177	5.61579	3.55997	3.29057	2.09064	1.07358	1.24583	4.94108	4.06649	4.41889	5.77891	3.47285	3.81403
PCP4L1	0.975788	0.473063	7.74712	0.514743	0.292021	2.54724	4.81239	5.83947	6.66746	7.49984	7.47915	7.15679	7.17492	3.55515
PDE3A	0	0.122315	0	0.0358752	0.0323052	0.0495086	0.0293177	0.0414135	1.15516	0.0924124	0.64603	0	1.00364	1.74882
PDGFB	0.401071	0.703573	5.12552	0.503043	0.279878	0.403516	0.271999	0.387472	3.37702	3.69257	4.18552	3.5983	2.14647	0.537617
PDLIM3	0	0.0744177	0	0.0385343	0.233202	0.15197	0.12607	0.191691	0.860344	0.727715	1.08894	0.270008	0.0818564	0.0979744
PDPN	10.0886	9.77348	8.9926	9.4225	4.48768	8.96423	9.26184	8.9653	11.6689	11.3427	10.9625	10.6583	10.0397	9.1931
PEG10	8.87917	7.8435	1.40638	8.19632	4.01673	6.4468	6.28416	5.78014	9.79592	9.15638	8.75115	8.3144	11.0166	6.44291
PEX11B	0.509365	0.76027	7.2955	0.93082	0.829838	1.15283	1.49795	1.63631	4.41365	5.00438	5.12974	5.30972	4.7269	4.25404
PEX3	1.0588	1.82928	5.35271	1.77865	0.8245	0.911212	0.869514	0.918677	4.48479	4.99893	4.96802	5.62623	3.13653	2.96993
PGM5	0	0.0387451	0.212932	0.0174292	0	0.00630733	0.0204957	0.0314973	0.376465	0.0924124	0.64603	1.00837	0.198956	0.832814
PHC2	1.473	1.06787	0	0.963046	0.529189	0.398009	0.204022	0.185472	3.42192	3.44284	3.04632	2.89588	2.52175	1.8279
PHF21A	0.753672	0.507789	0.618057	0.511957	0.665221	0.652709	0.424928	0.414108	3.77635	2.6287	3.24477	3.09076	5.77819	7.10666
PHF8	0.959411	0.976983	0	0.849451	1.07554	0.974497	0.756778	0.689575	5.16571	5.12137	5.18751	5.01979	6.38534	6.97762
PHKA1	0.940055	2.31854	5.12579	1.4355	1.4587	1.79945	1.66158	1.56413	5.67868	7.14004	7.61043	7.93227	7.61178	7.00647
PIK3R3	1.51717	0.717599	4.31096	1.33409	0.811722	0.910034	0.859112	0.626813	4.82025	5.137	5.1011	5.3286	6.53462	7.06944
PIM2	7.24215	6.27001	8.80722	5.56007	5.43488	7.7981	8.30871	7.50325	9.26672	9.20739	9.24343	9.17451	9.31962	7.4572
PLAG1	0.886817	1.203	0	0.860176	0.993449	0.86548	0.706102	0.676187	4.44747	4.9375	4.47847	4.77642	5.59612	4.95471
PLAGL1	0.320659	0.353861	0	0.344084	0.109214	0.0483169	0.156142	0.181396	0.750884	1.75433	1.43325	1.41448	0.72183	2.92033
PLAU	0.0679154	0.225842	4.92063	0.227133	0.381852	0.35216	0.120422	0.111989	3.09301	2.54263	2.91284	3.63634	1.45121	3.88094
PLCXD3	0.0396776	0.0120832	0	0.0364505	0.0169665	0.0615621	0.0228297	0.00876361	0.353239	0.401524	0	0	0.265026	0.311508
PLEKHA2	0.130234	0.479094	0.205128	0.441014	0.221874	0.217689	0.107769	0.129769	1.92451	2.62077	3.20575	2.87229	4.63611	6.83737
PLEKHG4	0.0321623	0.262563	0	0.107985	0.114989	0.0634114	0.155496	0.178609	2.26577	3.46593	4.06511	2.89588	2.7448	5.01981
PLEKHG5	0.490518	0.199462	0	0.489081	0.531883	0.460235	0.412114	0.421296	2.15636	2.78685	3.04632	2.35278	3.46716	1.70305
PLEKHO1	3.94716	1.95531	4.6077	3.66862	4.2759	3.49583	4.12717	3.25439	5.49701	5.25635	5.38416	4.91175	5.78624	3.73135
POU6F1	0.0948066	0.176636	0	0.217688	0.250791	0.375655	0.372229	0.22597	3.68807	3.2865	3.40633	3.64858	4.15959	3.92134
PPARA	0.161915	0.167488	0	0.0977766	0.161142	0.243862	0.134245	0.132963	1.16816	0.631307	2.40157	0.854633	3.24829	2.9604
PPM1K	1.62861	1.87882	0.991479	2.05907	2.42064	2.21792	2.54148	2.81563	5.02506	5.62177	4.92234	5.05936	5.0002	4.42615
PPM1N	1.34504	3.51632	8.51241	1.67133	1.96123	4.09199	7.24871	6.96718	7.08346	6.83925	6.30814	5.7455	6.28832	4.92955
PPP1R13B	0.791328	0.433366	3.40224	0.364438	0.65518	0.488828	0.355116	0.341768	3.50881	3.32077	2.93181	3.51024	4.93305	5.71144
PPP1R14C	0.227476	0.109533	0	0.0761458	0.160328	0.157192	0.477987	0.127358	3.48945	2.28019	0.91257	1.41448	2.41394	5.68962
PPP1R3B	3.5349	3.08043	4.87691	2.679	4.40735	3.65583	3.07108	2.68204	7.54036	7.3337	7.46081	7.3519	8.44201	7.47794
PPP3CC	0.130407	0.0974254	5.9853	0.22118	0.420292	0.427529	0.571284	0.552906	0.40923	0.83767	1.36134	1.21478	2.71651	3.90217
PRDM1	6.09358	4.3135	2.63068	4.36861	4.42529	4.73206	4.59621	3.89723	7.48868	7.75039	7.27656	7.02172	8.82504	7.32502
PREX1	1.25408	2.4302	0	1.23236	2.01823	1.10955	0.609209	0.572687	4.93747	6.04197	6.27207	6.40303	5.72097	6.51267
PRKAR2B	5.64259	7.86889	5.54754	3.27872	1.94581	4.006	5.00347	3.60718	8.43476	9.4706	9.45384	9.45617	8.29796	5.01253
PRKCA	0.42937	0.0959925	0	0.986902	0.300504	0.259328	0.181786	0.0711407	3.71424	2.92031	0.91257	2.32693	4.21943	3.93832
PROS1	1.35677	1.26099	5.71685	1.15123	0.528838	0.472734	0.662528	0.679966	4.67796	5.56823	5.09905	5.19589	5.75272	4.13205
PRR15	2.74428	2.59232	0	2.65246	0.987924	2.96199	2.37594	1.96054	6.21507	6.04434	6.01271	5.82571	3.42954	3.23217
PRTG	7.78728	2.42948	0	7.61447	3.17828	4.15492	2.41806	1.47453	7.60851	6.30177	5.89179	6.09972	8.38028	5.72517
PXDN	5.63489	4.74938	4.90101	5.26992	4.66592	5.10921	4.35001	3.9955	8.59408	8.76767	8.80825	9.00459	9.3456	8.4817
QSOX1	1.41822	1.29504	3.0788	2.02101	1.56761	1.55331	1.56544	1.37954	4.44149	4.71557	4.95754	4.53582	5.5554	5.96847
RAB31	5.48097	4.82093	6.40551	6.2837	6.10639	5.38978	4.55948	4.07838	8.13321	7.67212	7.73213	7.46324	7.16309	4.13132
RAI1	0.186867	0.863941	0.8934	0.388091	0.361789	0.15373	0.149275	0.310275	1.30813	2.91033	4.38817	4.45136	3.61637	5.99813
RDX	6.85242	4.83853	5.36018	6.93064	7.16241	5.75068	5.00937	4.93056	7.04992	6.69991	6.69186	6.61351	6.18643	7.11707
RHOBTB1	0.28885	0.154074	0	0.4623	0.441323	0.266313	0.108258	0.141173	2.81745	2.1198	2.06723	1.61608	1.93407	0.189608
RHOBTB3	6.41672	3.61479	2.17534	8.01269	7.79408	5.51964	5.07356	4.42165	8.16855	8.05962	7.30401	7.47578	6.59962	5.59974
RND3	1.02017	2.49735	3.72534	0.449411	0.329527	0.472731	0.904542	0.713223	5.3668	4.30691	3.58615	2.2433	5.54157	0.572449
RNF122	0.258044	0.183676	0	0.0911993	0.0644147	0.123255	0.125857	0.113947	0.419673	1.01932	1.08894	0.374652	1.98611	1.3364
RNF144A	0.287803	0.371059	0.65134	0.469935	0.358294	0.444361	0.328961	0.167961	3.20637	3.58344	3.29827	3.2696	3.85658	3.61227
RNF146	2.70345	1.64368	4.64586	2.94736	2.43318	2.46752	2.52732	2.0282	4.60054	4.76433	4.4645	4.90757	4.52244	4.94175
RNF19A	2.92181	1.60838	3.46133	1.49532	1.99424	1.91692	1.62939	1.10754	5.83913	5.32057	4.53392	4.42026	6.0888	5.63938
RNF213	1.91697	0.942779	3.1993	1.17075	1.67696	1.73747	1.24365	1.12226	4.4124	4.01357	4.22967	4.88198	7.5847	6.42101
ROR2	0.690691	1.15983	3.7569	0.790237	1.69924	0.798689	0.708191	0.730201	4.75173	5.21687	5.53433	5.23279	4.6428	4.88052
RPRM	3.71903	2.85453	3.77944	6.57342	4.62153	4.6603	4.09583	4.36645	5.45966	5.52744	5.82854	5.99221	5.57111	5.44736
RPS6KA3	1.45096	0.727592	0	0.747142	1.06358	0.754135	0.695712	0.638015	4.98475	4.81087	4.82269	4.55422	5.71516	4.45708
RSAD1	0.946239	1.06399	4.68316	1.56384	1.43996	1.28782	1.29706	1.26071	5.20551	5.73368	5.20763	4.92682	4.95417	5.80566
RUNDC3B	0.210569	0.0493968	0	0.253736	0.0683434	0.149679	0.170697	0.0580324	1.5535	1.14472	1.06731	0.991096	0.739724	2.55126
SAT1	7.56115	9.54266	11.7265	7.15642	7.02992	8.90581	10.5358	9.59068	9.51722	9.41535	9.95663	10.3098	7.55755	8.48283
SCAPER	0.677355	0.81443	2.12501	0.41121	0.522736	0.555207	0.693298	0.732656	3.35786	3.64338	4.22748	4.38294	4.47117	5.92999
SCARB2	2.75674	4.36596	4.08881	2.96705	1.89257	2.73993	2.99845	2.6852	6.24175	6.7075	6.80561	6.57673	7.51627	5.86276
SCG5	0.912334	5.68361	7.00545	1.21662	0.443598	1.23813	3.41475	3.79717	5.93937	6.87317	6.96055	6.46584	4.58275	3.02601
SCMH1	0.128652	0.391077	0	0.762123	0.487263	0.450927	0.421202	0.455802	3.30483	3.38195	3.70511	3.03867	4.29196	4.21642
SCUBE2	0.0340299	2.46027	0	0.0136463	0.0161275	0.0859573	1.03531	1.65866	1.74059	4.30767	4.21174	4.15733	6.60032	5.77788
SEMA4F	0.228601	0.173163	0.31421	0.424895	0.161763	0.249751	0.218792	0.164759	1.99122	2.61638	2.09946	2.44359	3.2492	2.9336
SERPING1	1.89969	3.43861	7.68809	2.74726	2.50197	3.07781	4.10143	5.03105	7.20324	7.75176	7.57704	7.1083	8.00897	7.07938
SESTD1	2.68218	1.60678	5.40111	2.31902	1.21473	1.34691	1.36212	1.17449	4.92446	5.25009	5.5963	5.57923	6.33287	8.02775
SIPA1L2	3.06486	1.78336	3.02093	1.8056	3.35837	3.32559	2.92655	2.19911	7.01848	6.62521	6.53446	6.0254	7.09498	6.83631
SKAP2	0.450615	0.312955	0	0.503854	0.620169	0.303577	0.197987	0.205622	2.66382	1.67806	2.04859	0.948414	2.3054	3.40602
SLC16A7	0.029517	0.0355444	0.123707	0.051211	0.218486	0.0770467	0.101148	0.128815	1.87832	2.10422	0.442906	1.35385	3.40364	2.96528
SLC27A3	0.52201	1.03833	0	0.82968	1.59865	1.0152	1.44085	1.63016	4.02814	4.51674	4.53645	4.98728	4.21685	4.1101
SLC30A4	0.160388	0.306011	0.421665	0.201738	0.0637891	0.0480094	0.0484271	0.0386529	0.20113	0.545362	0.545566	1.04232	1.39738	2.03411
SLC35D1	0.380717	0.134968	0	0.45531	0.489427	0.393275	0.225994	0.253327	3.60483	3.58721	3.61147	3.6112	4.52784	4.27475
SLC35D2	2.26195	4.12264	5.49323	1.55392	1.25019	1.48033	2.92405	0.963301	4.97271	5.10086	5.15476	5.51393	5.07221	4.41261
SLC40A1	0.105115	0.217875	0	0.181981	0.30029	0.405606	0.482762	0.318485	2.08386	3.29299	1.5586	1.28766	1.44044	0.325995
SLC43A1	0.0996648	2.70381	7.84829	0.248053	0.425213	1.22258	3.08561	3.96453	4.54869	6.94542	6.5666	6.88611	6.40656	6.62532
SLC45A3	0.222578	0.159958	0	0.375738	0.23755	0.475157	0.362123	0.223872	1.13909	2.35163	1.08894	1.1058	3.44373	2.10149
SMAD3	2.35981	0.675734	2.48136	1.44	0.881892	0.950866	0.552589	0.413922	5.8788	5.53792	5.24701	4.91419	6.35131	5.91895
SMAGP	3.88547	6.09525	8.30058	3.59051	4.21146	5.57391	8.14639	7.88626	7.96135	8.52324	8.62559	8.67654	6.59784	6.48532
SMARCA2	1.63186	0.576069	2.81711	0.894503	0.418063	2.1427	2.26664	1.2307	6.92307	4.55461	3.4706	3.03621	6.21177	6.7211
SMS	6.53792	6.97562	6.54983	6.65048	6.68649	6.23556	6.04817	5.33538	7.2791	6.52768	6.51992	6.46464	6.94912	4.5633
SNX10	1.07599	2.76382	5.81423	1.25868	1.19815	1.85778	4.84248	3.16057	6.0866	7.24723	7.29461	7.08295	5.05636	4.38307
SNX24	2.84432	2.45959	2.11083	2.76973	2.20764	3.35536	3.41285	2.94166	5.99471	5.80784	5.93984	5.75266	5.20259	5.14796
SOSTDC1	1.6449	4.98157	0	2.09527	1.08571	3.01379	4.0394	3.70436	7.31771	8.04557	9.0002	9.12939	7.10141	3.67252
SOX15	1.60462	4.89761	7.94191	1.99297	3.27374	6.59557	7.83694	7.41039	6.80398	7.65612	7.69808	7.79219	6.88513	6.0609
SOX17	7.9704	8.62198	6.8042	7.82906	9.15261	7.45698	7.97788	7.006	8.85163	9.02346	8.74905	8.61668	7.49217	5.4237
SPECC1	2.89393	4.14829	4.1899	2.50895	3.15277	2.80002	2.95123	2.5651	4.56954	4.20929	4.52781	4.62058	7.7043	7.98933
SRGAP1	1.04251	5.33656	2.32218	0.746419	2.08567	2.44519	2.62434	1.89355	3.15928	4.22614	4.38175	5.04413	6.52313	7.00664
SRPX	0.288436	0.250998	1.51213	0.186936	0.145643	0.329107	0.449138	0.715473	2.35607	2.99581	2.82451	2.80673	1.91035	0.237993
ST8SIA6	1.14366	0.840254	0.836565	0.914481	0.406838	1.15538	1.31519	0.923738	5.67899	5.68152	5.77116	5.8747	4.98042	0.149835
STIM2	2.02755	1.06415	0	1.97711	1.96462	0.952499	0.901086	0.747817	3.27404	4.05734	4.20337	3.78414	4.4805	4.94719
STXBP1	0.773865	0.735347	4.74301	0.653972	0.725268	0.847669	0.954086	0.793556	4.45175	5.99656	6.31504	5.8703	6.31956	6.1197
SUSD3	0.300859	0.496608	7.50955	0.938021	2.16075	3.10364	2.48455	2.63708	4.50995	5.08109	5.4061	6.02183	3.73245	4.9946
SYNE2	5.01906	3.68218	2.6428	2.49758	2.2294	2.59715	2.68382	2.09899	5.33567	6.36392	6.35301	6.34293	8.6859	9.63894
SYNJ2	0.635233	0.242929	0	0.443712	1.03497	0.49483	0.219043	0.152516	4.30569	2.89474	3.64061	3.21306	2.96904	2.4013
TAF9B	1.63788	0.598392	6.6996	3.21919	0.969903	0.626308	0.457392	0.394413	3.91445	3.07559	2.54485	2.51168	5.59358	6.77387
TANC1	1.41925	0.570338	0	0.717637	0.561157	0.830409	0.679347	0.49765	5.25855	5.18216	4.76446	4.48328	5.86679	5.75833
TAOK2	0.944985	1.26762	2.54678	1.03486	1.88827	1.55723	1.34699	1.67255	3.64396	3.99006	3.76357	3.94646	5.07058	4.65608
TBC1D1	3.90881	2.34461	5.06776	2.61935	3.1724	3.43947	3.06315	2.20105	7.27248	6.80561	6.88771	7.17565	7.71575	8.07051
TBC1D19	0.227493	0.0992102	3.74978	0.304959	0.334222	0.128993	0.181267	0.200396	2.0702	1.71302	0.715306	1.77347	1.90913	2.7474
TBC1D20	1.53644	1.46695	4.90018	1.56097	1.77665	1.61381	1.45035	1.32144	4.3063	4.48458	4.38943	4.71772	5.899	6.10093
TBC1D2B	0.320989	0.164518	1.34403	0.486413	0.745848	0.72878	0.417275	0.310052	3.04557	2.87663	2.66538	1.63345	3.88234	5.22887
TBL1X	3.24603	1.9567	1.28703	1.63158	2.12912	1.47098	1.81868	1.49825	5.13066	5.40146	5.88375	5.76033	6.77462	5.75974
TBL2	1.84179	1.21279	0	1.903	1.51445	1.13008	1.10585	1.20189	5.18825	5.44993	5.7696	5.82677	4.30726	4.1792
TBXT	2.46409	1.12219	6.65987	1.47429	2.59819	2.93682	3.35673	2.77696	7.00837	6.75558	7.11417	7.69001	7.08603	2.54206
TCL1B	0.22925	1.75591	8.65103	0.206904	0.289964	0.876652	3.5604	4.23339	3.4557	5.64561	6.62468	6.92804	4.69156	6.11066
TDRKH	0.484632	0.420313	6.85407	0.391495	0.594602	0.445301	0.668774	0.561518	2.48555	3.44857	2.46139	2.2433	4.74428	5.73401
TEX14	0	0.0230032	0	0.0314276	0.0640021	0.0214526	0.0424256	0.0479057	0.167202	1.48537	0.442906	0	0.760218	2.1847
TFAP2C	8.61315	7.75924	4.98169	7.84339	4.95758	6.69947	6.28357	5.4851	8.33327	8.36425	8.88068	8.7293	8.16101	6.71202
TFCP2L1	0.599197	1.47945	4.67638	0.297123	0.313951	1.53129	2.11853	1.33794	5.72841	5.65824	5.71817	5.91869	6.75102	8.71906
TGFBI	0.604081	0.656267	0	1.13803	0.181776	0.294769	0.611462	0.940601	0.503332	1.44439	1.08894	1.00837	3.02904	2.12781
THSD4	0.186029	0.162691	0	0.0490387	0.209586	0.155798	0.10904	0.103481	1.38877	1.98406	3.13584	2.85268	3.60168	3.91253
TIAM1	2.56668	2.0712	4.43443	1.74103	1.42461	1.75596	1.76595	1.81396	5.49796	6.39121	6.34252	6.17355	7.08359	6.59315
TK2	0.449181	0.328825	2.63601	0.216472	0.338064	0.286219	0.223807	0.222747	2.12292	2.75795	2.97509	1.39349	3.20777	3.63169
TMC5	0.828521	0.433396	2.03429	1.12871	0.314446	0.688106	0.602516	0.500352	2.82392	2.5043	2.71631	2.22994	1.92376	2.41863
TMCC1	1.21753	1.09534	1.08212	0.896825	1.24631	1.07373	0.828689	0.681397	4.35632	4.36641	4.31771	4.75024	5.30269	5.12804
TMCC2	0.129689	0.444508	0	0.156321	0.329728	0.37746	0.377771	0.331599	3.20901	4.24251	4.27635	4.28591	4.74418	4.2847
TMED3	3.91029	3.181	5.283	5.73646	4.80269	4.90676	4.54324	4.84761	6.56546	6.59962	6.56941	6.4579	4.944	5.44778
TMEM107	0.990659	0.960921	4.18196	0.993462	1.76611	1.75557	1.48295	1.56352	3.22148	3.12858	3.78433	3.14215	4.08094	6.05092
TMEM123	7.28822	7.77549	8.32256	8.0617	5.57691	6.55542	6.81219	6.61274	9.65329	10.9264	10.7916	10.6887	8.37975	8.06023
TMEM132C	0	0.0109969	0	0.0249935	0	0.0261712	0.0543719	0.0477986	0.238832	0.515385	0	0	0.0818564	2.629
TMEM218	0.841354	1.3629	6.42717	1.16127	2.68554	1.58098	1.35842	1.49943	3.31296	3.91677	4.05397	4.18785	3.34924	3.43317
TMX3	3.02464	1.31937	0	2.11867	1.19753	1.2738	0.819456	0.754123	5.64717	5.38609	5.12352	5.49092	4.66733	4.75322
TPM2	7.50586	5.95161	8.10445	7.9722	7.44675	7.38856	7.54804	7.43711	6.66867	5.64598	5.67777	5.48493	7.15509	8.31618
TRAF3IP2	2.09598	1.32937	0	2.37689	2.32019	2.15765	2.82012	2.12507	6.33263	6.49355	6.58514	6.88448	5.33328	4.82978
TRANK1	0.882315	0.748392	4.39262	0.259027	0.0665877	0.380883	0.720554	1.53757	4.86053	5.83136	6.52568	6.56805	6.69076	8.3062
TRIB2	1.42525	0.841438	0.275882	2.64965	0.745484	1.32273	0.550534	0.345943	4.691	2.98423	2.37819	2.76225	4.22475	4.43838
TRIM36	0.394697	0.31084	0	0.883078	0.485806	0.494549	0.591135	0.471156	4.37801	4.01596	3.44898	3.39281	4.32799	3.46193
TSHZ1	0.0292385	0.0714929	0	0.0275838	0.174662	0.0441823	0.0455936	0.0962343	0.876221	0.568893	0.715306	1.13369	0.465874	2.19882
TSHZ3	0.0620298	0.627413	0	0.362283	0.974048	0.556509	0.542953	0.393069	2.176	5.17205	4.5426	3.86985	4.57471	2.31772
TSPAN14	3.82749	3.24847	2.12809	4.60335	3.44108	2.77571	2.06754	1.8216	5.6791	6.12853	6.1888	6.28966	6.85388	5.56934
TSPAN5	1.3382	0.404854	0	1.98891	0.914571	0.755663	0.920745	0.612999	3.13751	2.11796	2.29482	1.69456	1.53943	1.06785
TSPAN7	0.0301927	0.0924683	0.544874	0.120246	0.0817082	0.0617789	0.0651393	0.132014	2.77459	2.67021	3.6489	4.46624	1.75436	1.53978
TTC28	0.551034	0.540036	1.32844	0.564748	0.749167	0.719213	0.745473	0.736423	4.82749	5.58601	5.54275	5.26376	7.04284	6.47049
TTC3	4.3803	2.87626	4.1748	3.95259	3.47515	4.41638	3.8464	3.3075	6.51616	6.60119	6.65329	6.66232	7.70679	7.10466
TTC39A	0.454968	0.0362609	0	0.677178	0.344995	0.491066	0.31815	0.120161	2.72682	1.44245	1.52685	2.14189	1.87813	2.47517
TTL	1.62886	1.34662	0.206867	0.960356	1.7584	1.38794	0.988831	1.09954	5.50053	5.55977	5.53011	5.89299	6.90895	5.9718
TUB	0.414561	0.0472406	0	0.493057	0.518641	0.290341	0.156054	0.267025	3.13003	4.09794	3.88724	3.92822	5.4275	3.31125
UHRF2	1.87811	1.71381	2.59598	1.06848	1.42235	1.02519	1.25594	1.19467	5.90356	6.78445	7.00612	6.77999	5.8738	6.82697
USP45	0.757325	0.589146	3.36939	0.958887	1.12851	0.739591	0.805681	0.85374	3.12684	3.42351	2.71511	3.03621	5.15299	5.57714
USP46	3.17114	1.99581	2.75721	3.15063	3.19808	2.88135	2.34563	2.01379	5.75713	5.72674	5.52557	5.62073	5.88352	5.31971
VASH1	0.167004	2.2995	0	0.210375	0.189096	0.725446	1.89911	1.22817	5.3552	6.7143	6.61189	6.61301	5.8981	5.28645
VIM	8.82905	5.73285	7.45433	6.97411	6.26387	8.15716	8.79439	8.0968	10.5154	10.9284	10.6957	10.2415	9.20331	6.5445
VPS13C	0.553692	0.611393	0	0.225092	0.635533	0.449873	0.424242	0.306579	3.71864	3.73585	2.98271	3.34815	5.8609	5.21744
WDR19	0.518382	0.711769	3.27996	0.604277	0.452822	0.534466	0.576923	0.684464	5.06018	5.51686	5.3954	5.5704	5.95641	5.90344
WDR91	0.990032	0.335443	0	1.17682	0.58611	0.911409	0.498468	0.370258	3.71562	3.77481	3.28069	3.11637	3.42407	4.51138
WLS	4.07062	1.66285	0	4.48358	2.86362	1.76638	1.09017	0.887536	6.65742	4.74431	4.4036	3.82803	4.50993	1.70909
WNT2	4.9442	2.47701	0	5.22483	0.65217	3.78191	3.12019	2.81174	7.17469	7.01755	6.71431	6.90693	4.25285	1.49639
WNT5A	3.18901	0.216337	0	2.28135	0.597569	0.785806	0.244815	0.170069	4.22605	2.952	2.04859	1.35385	2.47426	2.60184
XRRA1	0.131359	0.315152	0.744273	0.415563	0.955454	0.82428	0.70885	0.949736	4.53814	4.67756	4.82985	4.17904	4.74946	5.54678
YPEL5	4.3926	5.04244	7.11318	6.85629	5.71363	5.56179	5.20286	4.10614	7.51251	7.31602	7.37958	7.24095	6.73263	6.15681
ZBTB20	0.333014	0.0848183	0	0.257101	0.0663189	0.115405	0.175327	0.192949	1.27566	0.989555	0.715306	0.374652	2.19818	2.75151
ZCWPW1	0.527958	0.18147	5.89024	0.175843	0.434869	0.377068	0.496478	0.53392	0.43316	1.10347	1.16082	1.28766	1.57588	4.02471
ZEB1	0	0.100638	0	0.0339272	0.134038	0.0863448	0.0916117	0.112469	2.29887	1.33575	0.635416	1.38302	3.35104	6.48079
ZHX1	0.827522	1.15654	3.58718	0.903358	0.775767	0.689311	0.737005	0.767061	3.45522	4.90958	4.43088	4.63704	4.09201	5.15718
ZNF292	4.41137	3.94983	3.58051	2.8894	2.98365	3.21653	3.01371	2.61892	5.33208	5.35328	4.93548	5.0687	7.67009	7.01144
ZNF362	0.816962	0.608928	0	1.15685	1.02117	0.686955	0.464268	0.381732	4.13862	4.21553	2.91284	3.34815	4.73555	3.19197
ZNF410	0.0996838	0.059706	6.47369	0.0314262	0.0311613	0.0361176	0.0255396	0.0399112	5.23117	5.244	5.34906	5.04776	4.88958	4.89351
ZNF428	5.02947	6.5712	5.22733	6.0358	4.6237	5.87397	7.13513	7.01271	3.98375	4.01114	4.33886	4.60057	4.54112	6.09393
ZNF490	0.127592	0.0363679	0	0.00440126	0.0171041	0.0237962	0.0256358	0.0360599	0.972763	1.8021	2.51212	2.46974	4.9745	5.84268
ZNF516	1.47134	0.877828	0	1.76836	0.379672	0.843626	1.05431	0.958774	5.44793	5.91685	5.81183	5.6	7.50631	5.00299
ZNF518B	2.0078	1.51946	2.23828	1.54261	1.59424	1.27146	1.08535	0.900728	4.24389	4.83166	4.07233	4.673	6.19628	6.59793
ZNF521	0.58495	0.638832	0	1.32043	0.100431	0.167178	0.121904	0.0849218	4.33742	3.21182	3.14395	1.75518	5.48769	1.61467
ZNF608	2.57097	0.986523	1.63389	0.839441	0.693551	1.04698	1.12077	0.634405	3.53022	3.40208	3.38125	3.61863	7.60084	6.19353
ZNF664	2.38957	2.29385	3.99281	2.60381	2.71104	2.07749	1.86734	1.74897	6.83179	7.32495	7.15297	7.10515	6.73673	6.13978
ZNF704	0.564662	0.581465	0	0.687333	0.851818	0.265853	0.242882	0.322129	3.60587	3.77339	3.5327	3.31491	4.59337	4.79216

## Sheet: Monkey Amnion ontogenic genes
Average expression of Amnion ontogenic genes (Log2(RPM+1)). RPM, Reads per million mapped reads
	Data in this paper				Tyser, Nature 2021		Zheng, Nature 2019			Yang, Nature Communivcations 2021
	hPSC.Mean	AMLC1.D3.Mean	AMLC2.D3.Mean	AMLC.D8.Mean	Epiblast.Mean	Ectoderm.Mean	hPSC.Mean	AMLC.Mean	Trans.AMLC.Mean	Epiblast.Mean	Transition.Mean	Amnion1.Mean	Amnion2.Mean
ABCA7	1.20124	0.732128	0.860924	0.462269	2.35917	5.38339	1.64146	1.3456	1.5456	4.44658	2.86609	1.47499	1.1909
ABCG2	0.324512	4.2237	7.08463	0.103474	0.44757	8.07268	0.555678	4.60267	6.20562	0.887624	1.2099	2.80297	3.54715
ABHD12	2.02556	2.86277	2.76806	1.37699	5.15696	6.16806	3.772	4.34083	4.66519	6.34264	6.35871	7.72411	8.8943
ACSL4	2.77634	1.37441	1.14468	0.424885	2.02997	0	1.70835	0.445017	0.786812	3.13901	2.02399	2.34643	5.54091
ACSM3	0.223859	0.0527172	0.0878622	0.193117	2.71456	2.25129	0.205254	0.189927	0.0743088	0.0591958	0.132088	1.5956	3.63581
ACTA1	0.566276	0.334614	0.410793	0.2605	2.45314	0	2.48476	1.01078	3.9851	0.747588	0.733228	1.20798	4.05822
ACTB	11.8308	11.9594	12.1743	11.867	11.8969	11.8143	12.1461	12.9226	13.0925	11.3361	11.2997	11.9629	12.6622
ACTC1	2.93015	3.9349	5.48651	4.7185	5.99732	9.65183	5.97796	10.1317	10.8096	1.20815	3.02877	4.31266	2.94418
ACTN4	5.19971	5.56753	5.77457	5.3437	2.40217	4.37513	4.471	5.48567	5.47348	4.64779	3.77352	4.09225	6.36157
ACTR3	5.78502	6.82959	6.79403	5.91745	5.64306	5.59128	6.56782	7.63787	7.49772	6.60217	6.40908	5.86065	7.74086
ADD3	2.89176	4.42317	4.12321	2.68621	4.91649	5.38537	4.1664	3.0611	3.37226	3.82746	4.85753	4.38485	4.84705
ADH5	8.00084	7.90368	7.77969	7.42211	8.33308	8.25705	7.87425	7.34294	7.52349	8.60876	8.41113	8.13316	7.92626
AFAP1	0.766709	1.39359	1.44282	0.9415	2.19584	2.8413	0.490482	1.05375	1.32229	1.21259	1.49022	2.23546	3.26512
AHNAK	0.57559	5.51732	7.42617	5.30794	0.886722	4.79849	1.01767	7.18355	7.35559	0.458136	1.09207	3.42096	5.08714
AHRR	0	0.0301312	0.0201595	0.0336105	0.142081	0	0.0266802	0.0233938	0.0188156	6.76141	6.6776	6.91319	7.94414
AMOTL2	2.50398	3.60122	3.44131	2.12122	3.04965	3.81182	1.54405	3.72735	5.17022	1.57545	2.61343	2.38637	4.02191
ANKRD1	0	1.69937	1.55364	1.1585	1.3353	5.57629	0.137001	2.15941	2.96329	0.0629881	0.121597	0.657561	6.68268
ANLN	1.94643	3.26613	3.29681	1.57071	5.0753	5.87986	2.10861	2.18029	3.30869	2.72164	2.51588	2.89516	4.32865
ANXA1	0.103445	0.132697	0.0928961	5.52289	0.597766	7.03203	0.609595	0.739883	4.04351	0.961115	0.675605	1.14641	4.81101
ANXA2	5.0635	8.4382	9.28594	7.48621	6.95519	10.8005	6.7177	9.76838	10.8046	5.18842	6.14435	7.43882	9.17117
ANXA3	2.78778	5.56424	8.02625	3.13066	4.01308	9.81653	2.85751	8.7199	9.14266	1.09702	2.41406	6.37089	7.6066
ANXA4	0.637401	1.8233	3.09597	1.79727	2.8318	5.07543	1.68832	5.49192	5.14892	1.48361	1.72218	2.66138	5.0206
AP1S2	7.02124	4.77224	5.54853	5.86265	6.78799	5.16161	8.52663	6.7394	6.51603	7.04718	5.69053	4.64077	6.40119
AP3B2	0.0974799	0.264983	0.132197	0.0446204	0.818635	1.54051	0.194176	0.0474557	0.0685575	0.439706	2.8345	2.37054	0.478522
AP3S1	4.06078	3.92591	3.91279	2.69813	6.29211	6.16278	7.04696	5.99069	6.59445	3.71193	3.95723	5.16543	5.63444
APOE	9.68923	9.86951	10.3523	9.29406	10.0879	10.0901	10.0644	10.6463	10.7558	10.4845	9.83012	10.1741	10.84
APOO	3.06942	3.74863	2.76375	3.03373	6.72023	5.82637	5.54424	3.07106	4.33371	6.28583	5.87792	5.41573	5.02096
ARHGAP29	0.760163	3.32998	6.42099	4.7088	0.935614	5.57049	0.591902	6.1728	6.41753	3.36327	2.45986	3.70681	6.45177
ARID3A	2.92111	7.13174	7.89047	5.51391	0.772345	3.51179	4.11926	7.68151	7.37495	1.14617	2.42389	5.04634	4.56035
ARL6IP1	5.61659	6.75961	7.69496	5.97278	9.72068	9.84066	7.04317	7.61502	7.83805	6.75782	6.29161	5.90662	7.10709
ASAP2	1.23357	1.38437	2.13611	1.67414	2.44097	2.26155	1.53849	2.04482	2.33688	2.36165	2.16116	3.11989	4.6065
ATF3	1.29223	0.454364	1.02899	0.993877	1.16563	3.30093	1.2433	3.77027	4.18469	1.28188	1.22727	0.458924	2.8818
ATOX1	6.24088	7.7977	7.95227	6.92752	5.98883	6.09347	5.94759	7.37435	7.18196	8.13925	8.1112	8.52414	9.17412
ATP12A	0.204556	4.22151	2.79385	0.015025	0.146381	0	0.00306976	0.366764	0.300137	0.043267	0	0.876619	3.05603
ATP1A1	4.92079	6.18104	6.94875	3.59103	4.68354	5.89109	6.40906	7.51168	7.87336	5.50518	4.96263	5.10816	6.86323
ATP6AP1	1.89633	3.52363	4.4953	2.88072	6.31872	7.45928	2.82523	5.1536	5.57819	1.88975	2.46625	3.21578	4.40299
ATP6V0D1	2.0164	3.78395	4.68052	3.73269	6.09438	6.43754	3.60667	6.21549	6.12544	4.53002	4.50465	5.34812	5.40534
ATP6V0E1	5.5825	6.84853	7.02115	5.75459	8.91471	9.72457	7.64825	8.4211	8.47877	6.48367	6.36296	7.02151	7.93151
BACE2	1.78156	1.25424	0.71787	0.358917	0.897834	0	1.58153	0.839628	1.25151	1.36631	2.05748	1.57811	4.42004
BAG1	3.70796	4.00099	3.50825	3.93367	5.47745	5.65871	5.81059	4.68235	5.16306	6.21312	6.16804	5.50104	4.61029
BAMBI	2.49771	8.76621	9.27432	8.74626	8.86858	11.8345	3.73742	9.88539	9.87988	5.99492	5.29734	8.49859	9.03541
BASP1	7.2599	8.94977	9.31464	7.91061	5.02096	5.14909	7.33665	7.57688	8.0525	1.10502	0.527226	1.27703	3.64019
BCAM	2.25549	2.45853	3.25108	5.46857	2.26979	2.93216	2.89825	3.37024	3.56758	2.03329	2.27896	2.57998	4.29298
BCL7C	3.43422	4.61794	4.99601	3.80634	4.43403	5.30561	3.64895	4.47571	4.83329	3.51416	4.21956	4.59613	6.38532
BEX2	5.56816	3.19007	2.72319	3.90432	8.39758	6.18606	5.62031	3.17212	3.93415	6.83342	6.42785	5.70933	4.18266
BHLHE40	1.78296	0.516942	0.631563	1.24866	2.15416	4.97174	0.124624	1.43812	1.10181	1.27471	0.687634	0.992504	2.90383
BMP4	0.326608	6.18919	5.382	4.90314	5.45858	6.8817	0.660557	4.02895	4.98831	0.494809	1.61532	7.20845	8.0999
BMP7	0.330823	2.84584	2.84081	5.39486	2.45969	3.65137	0.623673	1.75265	1.92773	2.24608	2.59974	3.45982	4.57683
BSPRY	0.755925	0.567683	0.909727	0.119584	4.42274	6.00517	1.15417	0.475922	0.908684	0.770278	1.10501	3.37894	2.7629
BST2	3.80947	2.1793	0.96646	0.129977	8.9377	5.19066	3.96816	2.12111	1.25709	6.10981	5.43254	4.67912	2.32154
BTG1	3.89696	4.15016	4.53109	7.10214	4.85211	6.03095	5.1042	6.53082	6.42575	7.01144	4.78857	5.57873	5.4772
C1orf115	0.528823	0.983928	2.20052	0.251951	4.74146	4.80792	0.613288	2.63132	2.95782	2.47069	3.93718	3.70793	3.85712
C3orf52	0.64934	0.555635	0.347562	0.162093	1.8473	1.7797	1.46491	1.47014	1.41851	0.420014	0.761767	1.81925	4.86773
C4orf48	5.29222	5.07501	5.87618	6.4085	6.61848	7.61036	4.44221	5.35699	4.41643	2.22449	3.99903	3.62686	3.73724
C5orf38	0.220747	1.35458	1.21647	0.758557	2.80737	4.07763	0.366955	1.1203	1.17599	0.27951	0.16955	1.85089	4.27298
C9orf116	1.24878	0.947693	0.715272	0.779769	5.61354	3.63509	3.4399	1.17098	1.26048	4.35204	4.64861	2.46041	1.00609
CA12	0.218337	2.18297	2.65447	0.0992051	1.62923	2.09914	0.439977	2.34823	2.58313	0.775316	0.465957	2.59876	5.85427
CADM1	1.7579	3.15381	4.0017	5.98527	4.34823	4.7494	1.44298	1.83235	2.89643	2.73294	2.55174	3.86954	6.6205
CALCB	0.56911	0.236898	0.23932	0.166463	3.45101	2.82613	2.16016	1.6574	1.85331	0.592798	1.59883	3.20214	1.71545
CALM1	9.32885	9.49728	9.39021	8.40603	7.92496	6.89545	8.92371	8.4133	8.93804	9.60535	10.0695	10.0742	9.78427
CALR	8.77788	9.57217	9.72547	8.49545	6.65746	6.05574	8.47962	8.78052	8.83076	9.36425	8.87681	8.85115	9.80412
CAPG	2.82592	3.22067	3.66589	3.10481	6.94481	8.61731	3.44266	5.33072	5.7889	6.29169	5.92396	5.93451	6.594
CAPN2	1.08868	1.99007	3.42319	2.62204	3.55827	6.61489	2.19639	4.2078	6.06927	0.713431	0.963898	1.59198	4.82628
CASP3	5.02439	3.15794	3.21051	2.56262	6.55848	6.02156	5.26518	4.63642	4.67191	6.96422	6.78213	6.07212	3.93922
CBS	0.693098	0.225242	0.30554	0.111764	6.01334	5.37854	8.25464	6.94698	7.63323	7.05615	6.76172	6.31705	4.96504
CCDC28B	2.68208	2.3015	1.70721	2.04008	6.40449	5.59219	3.95495	2.95565	2.68954	4.81553	4.15723	3.07884	1.03353
CCDC34	3.40668	4.62315	4.33377	4.3413	4.10976	4.20483	5.46639	4.96967	5.06321	3.78822	3.93363	4.16045	6.21587
CCDC50	1.74179	3.63548	3.32572	2.71883	3.48309	4.6522	2.4846	4.24033	4.9485	2.607	2.8567	4.38141	4.87301
CCNB2	5.5812	5.86658	5.74303	3.61689	9.52691	8.30214	6.13209	5.31556	6.32035	5.69963	5.59555	5.54346	6.60534
CCND1	6.89213	5.98402	3.12736	4.24671	6.12346	1.18483	5.86191	1.3484	1.28966	6.71611	7.32593	5.25001	2.26273
CCNE1	2.9836	2.57357	1.41479	1.01691	6.27149	5.87176	4.64151	1.56889	2.30902	5.29117	5.28845	4.91688	2.62959
CCNG2	0.75055	1.99127	4.22787	2.76046	3.3995	3.15511	1.005	4.87136	3.97323	1.12911	0.98725	3.2564	3.59305
CD151	3.98252	4.13159	3.8819	5.19149	2.26707	2.84047	5.07496	5.70043	6.62929	4.71856	4.37128	4.96408	6.08114
CD164	3.02226	4.93789	5.53593	5.43912	6.19431	6.83671	5.16942	7.42436	7.07606	5.7691	5.09788	5.77834	7.10421
CD200	2.77067	0.855026	0.285074	0.292509	5.51577	2.98721	4.19895	0.103166	0.19924	6.40353	4.70934	4.00263	3.45809
CD47	0.622752	1.12731	2.26525	1.99527	3.1734	4.95795	2.96434	3.65266	4.55462	1.31642	0.763773	1.26663	4.51484
CD59	2.81041	2.84086	3.62428	4.64082	5.09236	5.52123	5.43237	7.07846	5.79764	2.12934	2.32156	2.83754	4.98655
CD63	8.75917	9.33998	9.60923	9.45375	9.61161	10.1206	9.16359	9.87757	9.87596	8.65678	8.26353	9.09338	9.805
CD70	0.101855	0.0337976	0.0292624	0	0	0	0.396983	0.0613636	0.0211731	2.36819	2.63555	3.35396	0.954785
CD81	8.28614	8.00336	7.90071	7.78542	3.79037	3.98066	6.6606	5.46002	6.56642	7.81668	6.71651	6.33979	7.70017
CDCA7L	5.43257	0.519567	0.0793461	0.968881	7.1748	3.96801	6.15709	0.114739	0.221598	4.89213	4.35219	3.17815	2.20055
CDH11	0.330065	0.520216	2.20986	5.31379	0.253371	2.24209	0.213457	3.8149	1.13706	0.442628	0.44024	0.857414	3.2792
CDH2	1.91848	1.25914	0.543866	1.74665	0.556466	0.208237	1.79412	0.379875	0.305086	1.21164	1.35905	2.39758	2.34304
CDH3	2.80511	3.2399	4.89269	5.53311	6.24826	8.74605	3.02691	3.93627	4.01962	4.24108	4.05903	4.42954	7.58629
CDKN1C	1.43496	2.14756	4.52261	4.06381	3.90769	6.45763	1.11468	4.62047	4.53242	0.818018	0.774197	1.48616	0.69216
CDKN3	5.42479	4.88489	3.35719	2.1041	7.3662	5.52812	5.65309	2.93349	4.53914	4.17858	3.79428	4.0345	4.82243
CDX1	0.0989273	1.59678	0.377413	0.00832669	1.95584	0	0.0898355	1.88385	1.36222	0.35694	5.1865	7.05833	1.01938
CDX2	0.692457	6.20699	4.23777	0.1302	0.624507	0	0.0487865	3.91831	1.88231	0.415818	5.52673	7.05399	2.50813
CDX4	0.444448	4.26541	0.767229	0.0123217	2.48445	0	0.273328	0.433837	0.146811	0.571146	4.23799	5.16746	3.15738
CECR2	4.39041	2.99155	2.21665	1.48094	2.87597	1.44653	1.82512	0.432019	0.399242	5.31662	3.94966	3.76352	2.41418
CFL1	10.2438	10.5803	10.6481	10.8136	8.97048	8.76908	10.7127	10.8128	11.0407	9.15841	9.15367	9.49891	9.90367
CKAP4	4.17445	5.31661	5.28015	5.49882	3.55124	4.42904	5.09059	5.49289	5.62268	5.43481	4.81342	5.32476	6.70941
CKB	7.77808	6.8292	4.63543	2.25256	8.31363	5.58274	8.51082	4.59476	6.17287	7.84586	8.11612	8.67434	8.349
CKS2	8.31863	7.1786	6.48105	4.36498	11.2813	10.1702	8.97301	7.48496	8.20831	8.47174	8.42589	7.41903	7.59598
CLDN10	4.0723	10.0998	6.4514	0.255395	8.04074	8.67948	5.46018	3.78738	7.63375	1.01918	0.444785	3.62608	3.15175
CLDN7	5.47393	6.35474	6.42202	4.26237	5.30951	6.38014	6.94131	7.15003	7.21239	4.84856	5.04835	5.95618	7.41807
CLU	4.17363	2.3413	2.79601	1.60772	8.02964	4.7617	6.4635	3.14686	4.92064	5.83384	3.98467	1.91858	3.90213
CNN3	6.74645	7.49994	7.60006	6.50254	9.5407	10.23	7.70992	8.4646	8.38238	7.62076	7.49229	7.74023	8.40388
CNST	0.872293	0.698911	0.445175	0.535615	3.95993	3.75455	0.962824	0.714834	0.666781	1.77732	1.82887	4.00922	4.52847
COL18A1	4.08412	3.55616	3.26034	3.31687	2.46357	3.5865	4.21303	2.76808	3.63039	1.50385	0.912595	1.70384	3.78736
COL1A2	3.07452	2.3859	2.57629	7.40754	2.51038	0.378636	2.9112	1.86936	3.52602	0.515366	0.452773	0.804846	2.01339
COL3A1	0	0.00513648	0.0711805	7.99601	0.414097	4.65754	0	0.319695	0.0357144	0.154958	0.189609	0.120399	1.49747
COL4A2	2.42067	1.27376	1.7528	3.96038	1.4678	1.07086	1.99135	0.813247	1.05674	1.6224	1.35786	1.14356	5.09577
COL6A2	2.06082	3.45591	2.63774	2.45939	1.11231	1.52441	2.15768	3.18285	2.34763	1.61398	1.24991	1.45282	4.60058
COTL1	5.69281	4.20853	2.4191	2.6613	6.24307	4.86395	7.32239	3.2443	6.38817	6.76831	6.13882	7.36484	7.03785
CRABP2	4.13108	8.07264	7.68872	9.15641	10.1457	8.68508	5.76901	7.9456	6.26337	6.52766	7.10832	6.83257	5.78978
CREB3	1.77382	2.72511	3.34709	2.29671	7.72778	9.5259	3.43778	5.587	5.74195	2.79125	3.24645	3.29053	5.9104
CRIP1	0.113936	0.335486	0.224284	0.0305296	4.81856	5.05305	0.032184	0.110161	0.111072	5.97621	5.77003	4.79006	5.9834
CRISPLD1	1.23082	1.93613	1.83399	2.03949	4.23563	4.69272	1.80325	1.69758	2.04715	2.02599	1.39237	1.81911	4.51094
CST3	3.6009	4.84232	5.82903	6.56705	3.34919	4.39245	5.26957	6.06353	6.04	1.64238	1.47974	2.78793	6.45604
CST6	0.337438	0.0215698	0.0288058	0.0174181	2.66419	6.3495	0.560424	0.140575	0.260562	1.37598	1.57002	2.74806	5.9138
CSTB	7.89885	7.72408	8.02373	7.16783	5.91501	6.58222	8.21689	7.70046	7.96535	9.06	9.24107	9.59605	9.92169
CTBP2	6.28756	5.51649	5.28167	3.83089	5.20112	4.59661	6.72948	3.66177	4.45949	6.78304	6.87637	5.38831	5.01149
CTDSPL	3.64986	3.04261	3.58729	2.2588	2.48244	4.99962	1.84613	0.777143	1.65001	2.40834	2.15494	4.07978	5.93627
CTHRC1	0.441666	2.36671	3.58191	3.56845	2.00932	9.01498	0.602289	2.54406	1.86318	3.57032	2.05036	1.93922	7.79249
CTNNA1	5.58027	6.45803	7.08642	5.43493	6.03751	7.12579	5.89389	7.05847	6.22639	4.773	5.05519	5.78798	6.90919
CTNNB1	5.9001	6.39877	7.32764	7.81627	3.9654	4.92456	5.44644	7.71956	5.89614	4.07628	4.68765	5.72266	7.24462
CTSC	7.62434	7.12519	6.39063	2.48782	6.3504	4.30109	7.95906	4.20136	4.39351	4.96236	2.6479	0.90141	0.439361
CTSZ	2.51315	3.05958	3.79806	2.47439	1.99444	0	2.17205	2.378	2.81061	0.942734	1.16138	1.65832	3.90372
CXCL12	2.80048	8.00612	7.4767	0.684002	3.15223	3.57952	3.01821	5.7237	4.43983	6.91012	5.76783	5.90616	7.54658
DAB2	0.437545	1.00492	1.54109	0.536557	1.12529	4.03212	0.716857	3.24405	2.95471	1.45938	1.15293	1.58998	5.0426
DAG1	3.70684	5.24978	5.93434	3.18529	2.61996	3.10036	3.90128	5.80919	6.16312	3.5415	3.52358	4.85363	4.96446
DDAH2	5.01492	6.90286	7.0274	7.17504	6.68139	7.44864	5.88366	6.98647	6.98961	4.22101	4.39033	5.37064	6.30071
DEGS1	3.15528	2.88508	3.30577	3.32168	6.37444	4.75512	3.75277	4.80124	5.26333	5.85734	3.70378	2.16296	4.97379
DHRS3	0.0989273	1.62261	1.66921	0.338119	5.42908	5.89468	1.6641	1.4678	2.3333	1.69603	1.9161	2.41034	4.16295
DLK1	0.102392	0.0779121	0.131446	0.227074	3.45276	2.49874	0.16355	0.471875	0.614726	0.484379	0.391556	0.456504	2.99382
DLX5	0.199434	5.40216	5.37656	6.6846	6.59235	9.77359	0.219152	6.25184	4.33344	0.289366	0.316363	1.75204	5.89732
DNAJB11	3.47007	5.2014	5.30143	3.51674	6.18942	6.11157	6.48916	6.99701	7.18846	5.44734	5.09726	5.27228	6.38456
DNAJC1	2.82148	5.65154	5.2623	1.68099	4.41146	6.02416	3.23369	6.18329	6.21305	3.94835	4.11431	5.07764	5.70153
DNAJC3	2.32925	3.72739	4.2057	2.28252	3.70508	3.84611	3.07478	3.99939	4.1238	4.21092	3.86527	4.29376	6.11831
DND1	0	0.0856831	0.0572582	0.0998627	4.96737	2.56096	0.101558	0.0618525	0.0979333	5.23542	3.91691	3.04295	2.2715
DNMT3A	4.03116	3.18304	3.36749	3.84764	3.99832	3.26804	4.47735	2.33979	2.22268	6.40981	4.961	3.98204	4.0664
DNMT3B	7.54099	3.79009	4.09771	0.777721	6.61062	4.07	7.71569	3.80326	4.9419	8.44475	6.37443	3.66905	2.18821
DOK4	1.42395	3.28961	7.51376	6.20637	2.99918	6.95835	2.88449	9.74395	8.72563	2.70593	1.95889	2.64747	3.7171
DPPA4	8.4653	5.25546	3.89657	2.78199	7.29807	4.26519	8.1613	4.22717	4.21803	9.02307	8.32667	6.11793	4.36052
DPYSL3	5.11855	1.66146	1.48701	0.801194	3.62453	2.14841	6.46153	1.22111	1.27036	1.57762	3.13684	6.64171	5.32639
DSEL	3.05467	3.32776	1.30129	0.549189	0.963844	1.1226	2.71625	1.11883	0.656426	0.676267	1.39875	3.14874	1.36368
DSP	3.39465	7.91732	9.39061	7.36055	4.07873	8.5258	2.0574	6.10949	4.9451	1.63393	2.00552	4.36638	7.67992
DUSP5	2.48068	0.832591	1.32046	0.464646	1.04724	1.2097	1.75873	3.70236	3.31302	1.17675	2.77791	3.66385	5.70943
DYNLL1	9.30044	9.78903	10.3149	9.22268	9.73566	10.184	9.79653	10.6547	10.4131	9.99345	9.89676	9.50658	9.4552
DYNLL2	3.37534	4.15847	4.54022	4.3394	3.22788	3.67904	2.93575	2.6753	3.36391	5.64009	4.98668	5.53118	6.2917
EBP	6.00854	6.89346	7.16182	4.58793	8.62842	8.92897	7.51571	7.69538	8.0378	4.91015	5.3363	5.30912	7.34073
EBPL	7.2799	5.23035	3.68993	4.23044	8.0991	6.27573	7.91647	3.96417	5.09698	7.61188	7.08875	7.04975	7.75385
EFNB1	0.232011	1.87678	1.24456	1.2163	1.83761	3.28218	0.477722	1.4542	1.44186	0.317123	0.312893	1.81843	3.34131
EFNB2	1.2226	2.4129	2.37997	4.36385	1.26269	3.76829	0.981067	1.5875	1.99421	1.49171	1.17419	1.53119	4.23654
EGR1	1.14048	3.38193	3.95162	0.430822	3.54967	2.52493	0.844511	3.67788	3.68247	3.15843	3.07457	2.21834	4.13723
ELF3	0.539383	1.00824	0.932016	0.248931	3.40043	4.96129	0.601847	2.64211	2.20476	1.59224	2.58025	3.59499	1.86616
ENC1	1.08565	4.81067	5.07289	8.18187	0.739058	0.392239	1.10056	5.22195	4.40605	0.882224	0.328339	1.22928	3.01216
ENO3	0.212671	0.461817	0.40615	0.130127	2.92766	2.28869	1.02568	1.47878	1.0771	7.93255	8.2816	8.61057	6.03243
EPAS1	0.344226	2.32731	8.12628	1.10922	1.03204	7.46558	1.7529	8.87311	8.02752	0.558127	0.352388	1.5728	5.70868
EPCAM	8.38198	9.39042	10.177	7.81107	9.4017	10.3421	8.32258	10.6054	10.7551	7.68136	7.3416	8.48046	9.51347
EPHA1	2.83524	2.06837	1.74309	0.878122	3.38169	3.69482	3.61246	2.15456	2.87638	1.69499	3.98819	2.24618	0.962706
ERLEC1	2.91362	3.36902	3.98863	2.46558	5.57692	5.98409	3.11525	3.86879	3.89426	5.16072	4.94691	5.16905	6.09417
ERP27	0	0.920602	2.00761	1.31339	4.43979	8.93532	0.0621527	1.65313	1.63094	0.305546	0.320277	3.3891	4.55628
ERRFI1	2.32093	4.66699	5.1203	3.66969	6.50427	8.20252	3.88241	7.84178	7.3785	1.1255	1.1186	3.86941	3.41772
ETV4	5.35181	3.5492	0.980526	0.588511	4.97001	0	5.92179	0.405149	1.3595	6.45036	6.24961	4.40604	3.07175
EZR	7.06015	9.06805	10.119	5.97548	8.26362	11.504	7.34285	9.16377	9.09339	7.07711	6.78965	8.57308	10.1024
F3	0.252187	0.329236	0.32949	0.208437	1.0214	2.20487	0.600839	0.721651	0.708208	0.348163	0.805011	0.717899	3.91436
FABP3	0.424082	0.724425	0.463512	0.0662668	5.70806	0.346304	2.28424	0.415332	1.094	5.70936	5.80936	6.48779	4.1238
FABP5	9.04655	10.276	7.38272	6.15974	9.29145	6.98182	9.67216	8.34808	8.67726	11.6247	12.0881	11.9108	10.5113
FAM184A	1.21166	2.03108	3.39192	0.57944	2.26567	3.99446	0.940483	2.30804	2.71954	5.00571	4.60488	3.9669	2.25956
FARP1	3.30978	2.29378	2.94838	4.03531	1.36053	2.57557	2.99524	2.97663	3.08115	0.88268	1.16567	2.21652	4.44041
FAT1	2.7683	3.07594	3.17986	4.80705	2.26305	2.26921	2.47793	1.90797	2.2193	1.71103	2.75925	2.68396	3.43271
FBLN1	5.63252	6.28746	7.32578	7.01177	5.65429	7.91243	5.83107	8.27993	8.06545	3.16403	3.77838	4.39024	6.79488
FBXO2	2.60912	1.82964	2.50749	0.843577	4.78037	5.57385	4.23973	3.07362	2.22744	7.21885	5.98698	4.9923	2.73113
FDX1	3.906	5.94314	6.62497	3.40235	4.3248	5.55282	5.51299	7.52861	7.33756	3.99641	3.79107	5.18774	5.14033
FERMT2	4.41543	4.76405	3.46441	3.65974	4.94064	4.15076	4.26054	3.10221	3.17322	4.75781	4.54172	5.02244	5.35269
FGF8	0.558037	0.00844712	0.0296427	0.120333	0.136347	0.228608	0.160297	0.00474274	0.0033226	0.584679	2.95625	0.883862	0.218864
FHL2	2.99568	1.6604	1.53493	2.41342	4.38881	5.65607	4.39972	3.20614	5.00522	3.2117	3.32797	5.24594	5.22928
FKBP11	2.79043	1.10403	1.17805	0.731382	4.64147	2.47656	4.7229	1.963	2.57251	5.00462	3.94572	3.1236	2.31527
FLNA	6.34677	6.63108	7.01379	6.46243	3.00159	3.35768	5.68563	5.72139	6.29602	4.21897	3.79916	4.65131	6.69311
FLNB	1.85549	2.43707	3.02984	1.03152	1.93015	3.73774	2.18302	2.18675	3.24097	1.5209	1.43084	3.0175	4.58415
FN1	1.7584	6.80573	6.86321	4.21188	1.65748	5.37273	2.49392	6.39697	8.14519	1.28791	3.24261	6.43495	9.82128
FOLR1	0.113936	0.861334	1.93452	0.369937	3.08526	5.95508	0.0963981	2.89377	1.87895	0.222688	0.283944	0.991435	3.39994
FOS	1.52502	3.14347	4.48042	1.97474	7.46202	8.78991	2.10533	3.86934	4.16403	3.26141	5.30478	3.45818	6.40804
FOXH1	5.1992	4.00178	1.71463	0.05099	5.62089	3.23913	6.33596	1.43735	1.86104	7.427	7.96816	6.18663	2.50615
FSCN1	7.0823	8.41172	8.33053	6.89435	4.45579	3.05683	7.08105	9.75588	9.52296	6.03212	6.08988	4.51619	3.35896
FST	2.87591	2.82071	2.61938	0.46028	7.65379	6.75229	2.05297	6.30825	4.72782	5.51337	6.25297	3.7905	1.24651
FSTL1	4.46658	5.85874	6.32877	5.93075	6.22014	7.25338	5.74293	7.3511	8.45082	3.83936	3.14677	2.981	5.10773
FUCA2	3.38341	3.46992	3.47118	2.59755	7.35097	7.3671	4.01516	4.07546	4.44052	3.20072	3.05114	4.14693	6.9381
FXYD5	5.95938	2.79362	1.32166	0.422062	5.2357	5.32437	6.70631	2.18887	3.77562	7.44545	7.02078	4.7173	5.30976
GABARAP	1.07834	2.2262	2.71747	2.88583	9.36009	10.2263	2.2824	3.29952	2.96002	8.07034	8.20157	8.87915	9.33065
GABRP	0	0.265173	4.55631	1.91313	1.68802	10.6637	1.02603	7.90567	6.65786	0	0	0.434256	5.49059
GADD45G	0.698421	1.79794	3.07517	2.20963	6.98986	9.08713	1.04666	7.11778	4.74508	0.283585	0.67538	2.66434	3.71922
GALM	1.0077	0.855505	0.555304	0.80798	5.65248	6.48821	1.83377	0.792677	0.797539	4.20529	5.60088	3.39345	2.21765
GALNT1	4.13393	5.15239	5.83775	5.86461	6.38181	7.35711	4.14718	5.68124	4.65731	4.05757	2.95142	4.13057	5.74451
GATA3	0.635241	6.4842	8.27486	5.00893	4.22544	6.46006	0.592578	8.49974	7.52017	0.798518	1.37228	5.00183	6.001
GCLC	1.2936	1.02138	0.961633	0.649181	3.1922	1.0202	1.89683	1.11406	1.23134	4.35784	5.29428	2.65794	1.33135
GDF3	1.24137	0.0403974	0	0.00311155	3.68	0	1.45074	0.0276514	0.0334937	1.57902	4.10156	1.12311	0.373761
GINS2	5.27731	5.10616	3.46542	3.88872	8.54591	5.96814	6.34842	2.40171	4.45227	6.71576	7.06638	6.1159	4.08174
GLDC	2.55733	1.58682	2.28648	0.0825443	3.78126	2.76915	2.4324	1.9762	3.25175	4.56769	3.27533	3.96097	1.17822
GNPDA1	4.54672	5.04339	4.76251	3.90236	7.87856	6.81376	5.69907	4.73088	4.81791	6.12638	5.51963	5.01732	4.41466
GNS	0.428544	0.716557	0.816171	1.26811	3.5572	4.12786	0.847564	1.06279	0.81498	2.88346	4.11098	4.95935	4.32732
GOLGA5	1.57493	1.5931	1.94846	1.18718	5.72257	6.89385	1.89175	2.97093	2.47027	8.39896	8.30555	8.14649	8.95606
GOLGB1	3.5188	4.95677	6.02715	5.75282	3.43061	5.02168	2.39599	3.02403	2.64021	2.85935	2.49299	3.54389	3.89458
GOLM1	4.23875	4.05862	5.13436	3.37294	7.49179	6.61207	5.18153	6.31005	4.77733	3.37235	2.91181	4.2182	4.24066
GPRC5C	0.870903	1.99849	1.37145	2.54039	3.40479	6.483	0.813273	1.46673	1.5403	2.27203	1.93474	3.24722	5.40456
GRAMD1A	4.16889	1.97352	1.82314	1.48866	4.21892	4.78619	5.52842	3.28421	3.66048	6.08097	6.09989	4.44	2.53718
GREB1	0.982904	0.873291	1.15098	0.578588	2.08244	2.01601	1.07475	0.895731	0.821963	0.308062	0.216627	1.01805	3.23938
GSTO1	7.12116	9.76805	10.0707	6.4571	9.186	11.368	6.11961	10.4076	10.4412	2.95015	4.13796	6.29902	7.98477
HAND1	0.47623	6.79229	9.59104	5.4288	4.36363	8.78863	2.52846	11.0217	10.4447	0.255411	0.327034	7.85272	10.1144
HAPLN1	0.670959	8.71238	9.56303	4.24575	3.98167	9.11861	0.848399	6.96777	7.69774	0.3722	0.498595	4.63344	8.80567
HAS2	1.39134	3.77792	3.76865	0.901121	2.05539	2.05195	0.327996	1.45886	0.429163	3.53036	5.15447	5.74712	4.71071
HEBP1	3.46867	4.18916	5.83458	4.5662	5.03329	7.17208	4.81665	6.89927	6.89725	2.37819	2.10253	2.31836	4.78061
HELLS	7.35707	6.20285	4.82067	4.27062	5.44989	3.75385	6.75344	2.5671	3.12409	9.40176	8.79298	7.25075	5.9558
HERPUD1	1.56162	2.43628	4.13437	2.06255	5.04711	9.80296	2.95358	5.69884	6.19148	1.44091	1.80211	3.47729	3.80543
HES1	2.52388	4.28147	2.76646	4.07419	4.90388	3.7757	3.61995	5.79749	6.56902	5.93203	5.54049	4.8544	3.08224
HESX1	0.327297	0.0415597	0.042994	0.0412403	3.55965	2.27998	3.86479	0.0109195	0.122254	4.27358	0.184726	0	0
HEY1	0.222953	1.18528	3.03538	1.71417	2.11686	8.87258	0.359291	3.79174	2.92315	0.29525	0.487195	3.26159	6.94972
HINT2	3.58041	4.17822	4.51871	3.66518	6.8529	7.06569	5.26295	5.23557	5.65525	7.85931	7.74827	7.9797	7.1074
HK2	3.12172	0.28821	0.237661	0.174317	3.98419	2.6201	1.94672	1.24599	0.841715	5.57608	4.27062	2.66092	4.75019
HLTF	4.14839	1.72573	1.22463	1.63212	5.64214	4.50202	2.03504	0.359934	0.528295	5.6073	5.41539	4.53956	3.7378
HMGB3	8.3576	9.04823	8.55332	7.51909	7.77353	6.91446	8.61197	8.01333	8.05167	8.44197	8.98831	8.57177	8.61204
HOXA1	0.106651	0.396722	0.111146	0	1.22158	1.24723	0	0.138849	0.00412098	0.172288	2.03196	2.38083	0.832864
HOXA10	0	0.370968	0.181917	2.89031	0	2.98693	0.00273238	0.12739	0.0126647	0	0.413175	3.44425	2.16146
HOXA11	0.0989273	0.256113	0.152341	0.993144	0	0	0	0.0929907	0.0229049	0.0438732	0.19449	3.75756	2.9418
HOXA9	0	0.254626	0.172887	2.24354	0	0	0	0.0479021	0	0.065871	0.216986	2.15942	2.2796
HOXD9	0	0.693991	0.196344	0.109938	0	0	0	0.0120133	0	0.0236933	0.291244	2.98692	1.6991
HPGD	0.437555	6.99469	6.32006	0.329946	5.33687	4.64035	0.618825	5.64894	5.2803	0.0653396	0.524882	3.83681	2.49216
HSBP1L1	0	0.130502	0.331465	0.479052	1.28194	4.38158	0.0816857	1.024	0.620647	4.74225	3.79148	5.63936	7.16653
HSP90B1	9.26764	9.47899	9.67948	8.33428	8.77285	8.46269	8.35479	8.66507	8.85017	9.01133	8.64486	8.75826	9.84535
HSPA5	7.65012	8.72919	8.82849	6.59889	10.4873	10.0118	7.66352	8.21763	8.12058	8.38051	7.67177	7.61177	8.73559
HSPA8	9.39743	9.46417	9.21095	8.17646	9.84336	8.54602	10.7289	9.75182	10.1527	10.6082	10.3583	10.0012	10.3259
ID1	7.60053	11.5113	11.2684	10.2097	10.0636	10.8762	7.58444	11.506	11.3362	8.23349	9.29763	9.63217	6.82493
ID2	4.47959	8.15965	8.5375	7.12869	9.10376	10.9602	4.45467	10.1679	9.6999	1.92815	5.02334	6.59109	6.23639
ID3	6.8426	9.90227	6.44529	7.78081	11.363	9.60335	8.33579	8.53799	8.83423	4.09002	8.39964	9.04216	5.76296
ID4	1.37641	8.85478	6.99898	4.58811	6.78726	6.76941	1.5246	7.81552	7.59523	3.65739	3.02692	5.25937	3.0956
IER3	4.86213	1.7371	1.94078	2.07127	2.35755	3.74535	3.57861	2.09822	1.99275	2.68252	4.03018	2.39114	1.68712
IFI27L2	2.20141	3.05479	3.52066	1.67314	5.63708	6.40667	2.26646	3.91937	2.86706	0.919488	1.15122	4.22635	6.66178
IFIT1	0.103254	0.00537	0	0.0112997	1.88757	0	0.228555	0.0210361	0.00744252	0.404083	0.208299	1.22154	0.926996
IFITM2	7.22966	5.36919	4.43906	3.80917	7.73474	7.28205	6.4531	4.00315	3.99917	9.53461	9.91905	9.46472	8.82635
IFITM3	8.26192	8.5747	7.95389	6.65951	9.23953	10.5104	7.49502	7.43898	7.17426	9.85965	10.0254	9.77454	9.71109
IFT20	1.59069	1.877	2.55662	2.59145	5.01364	5.66744	3.40882	4.46985	4.41011	3.76838	3.41992	3.74645	5.23182
IGDCC3	4.24045	6.85326	7.41044	7.16055	3.2971	4.73347	3.8522	7.53093	6.74859	1.07107	2.15686	4.59395	7.04223
IGF2R	1.83607	2.30263	2.37541	2.84909	1.06411	1.06361	1.50033	1.73955	1.35979	2.07908	1.73088	3.04553	4.25111
IGFBP2	9.65676	7.78112	8.03417	9.52821	8.90943	8.97914	8.81241	7.78367	8.42138	9.71984	8.16759	7.05646	7.96
IGFBP3	0.214062	0.491545	5.81216	1.94888	4.94537	8.76627	3.83469	10.2824	9.70804	3.92827	1.09331	0.800116	2.32162
IGFBP4	3.51584	2.75912	1.22751	3.48688	4.97757	2.50116	5.07987	1.62612	1.92452	6.63424	6.72091	5.63551	4.56846
IGFBP6	1.02535	0.360188	0.282395	0.142079	5.6328	0.493436	2.54368	0.427845	0.589031	5.36146	2.80701	2.1702	1.68016
IGSF3	1.10623	1.67458	3.24151	3.24373	1.55261	4.55966	0.983906	2.05209	2.11644	0.429729	0.679339	1.45091	2.88739
IGSF8	2.68937	2.13158	1.19776	0.977625	4.84557	0.45574	3.72065	1.30518	2.01525	3.85335	3.62316	2.79794	0.219125
IL6	0	0.173943	0.181358	0.00361829	0	0	0.0796187	0.918353	0.525781	0.0575246	0.17992	0.918515	3.22087
IRX2	1.85077	3.68628	2.36039	1.32436	3.1633	3.47094	1.23866	0.834978	0.932256	1.05702	0.909645	2.63496	4.02957
ISL1	0	6.06757	8.16024	7.04817	3.69602	8.83806	0.336519	7.53333	5.53101	0.183013	0.221252	4.36272	7.25153
ISOC1	3.55617	2.86305	2.58282	1.63222	7.29893	6.77578	4.40769	3.27612	3.73616	7.24508	8.63235	7.95839	5.3379
ISYNA1	3.85197	4.68115	5.35052	5.11236	7.50382	8.06845	4.95566	6.76593	6.5544	7.18483	7.23939	7.91074	8.58055
ITGA2	0.321518	0.128081	0.134237	1.03806	1.15453	0.0433496	0.322578	0.00543732	0.0268713	0.279776	0.247727	0.125808	0.957458
ITGB1	7.57832	8.3618	8.84766	7.33205	4.68229	6.50801	6.28264	8.19287	7.99036	7.00074	6.26688	6.74023	8.21335
ITGB5	4.61692	4.00021	4.83766	3.953	3.27126	5.57123	4.17445	4.84165	4.46447	3.92214	4.6555	3.67945	5.37038
ITM2A	3.09281	1.13318	0.94756	0.986325	5.22372	0.631112	3.90047	2.06529	1.82324	4.79857	3.89118	1.65591	1.50614
ITM2B	7.32425	8.204	9.28591	9.01724	5.89507	6.97969	7.26624	10.1457	10.0403	7.59874	7.11408	7.58886	8.86534
ITM2C	6.92922	7.31277	8.031	8.86409	6.38033	8.03068	8.14195	9.04728	8.69626	7.52623	7.06542	7.6756	8.03139
JAG1	2.02926	1.80544	1.63354	4.85218	1.77996	1.80273	1.02436	0.697019	0.658025	1.67374	1.42519	1.15415	3.65336
JARID2	7.27845	3.99977	3.21835	1.78985	3.92617	2.57776	6.61031	2.29442	2.27585	7.607	6.70517	5.77656	3.54666
JDP2	1.19452	3.05377	3.49964	1.31792	1.75458	1.555	0.907841	1.98068	3.04207	0.627182	1.49656	2.09733	3.73842
JUP	3.20183	5.75061	6.20414	4.06904	4.61384	6.60151	3.03122	6.63843	6.85331	1.8948	2.51282	3.4495	4.28163
KCNG1	1.09628	1.76505	1.23915	1.61532	1.62427	2.66873	1.84562	1.00796	1.51292	1.10907	1.52333	2.67189	3.38584
KCTD1	0.8818	2.68475	2.62373	2.26959	2.5665	3.79555	0.743413	1.2315	1.64171	0.291513	0.439591	2.85462	4.96192
KDM5B	6.93342	6.03198	6.90382	5.72998	4.72386	5.21027	5.05714	4.24633	3.91353	6.80231	6.41624	6.35633	4.7415
KIAA1217	0.416603	1.57569	3.79614	4.12306	2.23511	4.98124	0.683766	3.34893	3.07795	0.555994	0.349104	1.6971	3.57258
KRT18	9.10782	11.0314	11.3594	8.50272	9.91625	13.1264	9.36512	11.8304	12.6943	5.39509	7.14596	10.7553	12.9408
KRT19	7.00737	10.5455	11.2802	6.48224	11.2137	15.2003	7.12569	12.1412	11.7806	7.95928	8.50254	10.1447	12.197
KRT7	0.758492	1.81132	5.17274	0.423865	4.82623	8.51594	1.87692	4.24877	7.22437	4.62537	2.26957	1.99926	6.14171
KRT8	7.56055	10.8533	11.3008	9.11642	7.85944	11.6496	8.15834	12.0591	12.4917	6.59096	7.26745	10.2172	12.1751
L1TD1	10.1046	8.74024	9.15496	0.771395	7.73687	7.82984	9.24923	8.4073	7.85955	9.22436	8.83172	6.59137	3.42888
LAMB1	1.53089	2.28611	3.56471	4.42254	2.38067	5.02072	0.868253	3.20701	3.41504	1.13693	1.53873	2.63176	5.0112
LBH	1.58004	4.10519	2.87508	2.3235	2.66509	2.88669	1.57658	2.32463	1.10693	4.85197	4.86131	7.02066	7.76386
LCMT1	4.74286	4.28825	5.05995	3.23311	7.7088	8.18341	6.2369	6.40078	6.62566	7.15996	6.6014	4.96041	4.92708
LGALS1	0.781774	0.976986	0.986683	0.788521	5.07245	5.94033	1.85575	1.27551	1.92658	7.85186	8.29077	8.99879	9.2867
LGALS3	0.428285	0.801478	0.926026	1.18203	3.17702	8.10521	1.11366	2.10371	3.69872	1.56305	4.23394	3.01135	3.9258
LHFPL2	0.800005	1.51925	2.41837	0.498592	0.834598	4.22939	1.7903	2.92715	1.94641	0.946748	0.881671	2.19616	3.21893
LIN28A	8.71322	8.39388	7.71786	0.817534	8.48564	8.03629	7.71556	5.05142	5.74337	8.5144	8.26926	7.92453	7.65461
LIN28B	4.64173	5.73395	5.11115	2.8495	4.10267	3.65293	3.61009	3.61554	3.35174	7.46933	6.74515	5.82238	4.91127
LITAF	4.37144	4.69485	3.76921	5.3609	3.14644	5.49685	6.80818	3.94706	4.68293	3.33536	3.69153	6.9884	7.93012
LIX1	0.110899	0.621215	0.809497	3.33744	2.97444	4.60311	0.0156785	1.11604	0.253762	0.0957782	0.202942	1.77654	5.35951
LMNB1	4.8	5.80859	4.89392	5.21065	4.08239	3.04588	4.54196	3.16216	3.73578	7.37613	7.87541	6.39071	6.85764
LMO4	7.14799	5.26469	5.11592	8.98413	2.31565	3.30023	5.31572	3.11295	1.92018	5.80191	2.96197	4.61148	6.10086
LRP1	2.30745	3.18396	3.90773	2.45922	1.3105	1.348	2.34688	3.47815	3.13379	3.31277	3.11343	3.28187	5.35739
LRP11	0.538919	0.207481	0.153184	0.42558	1.80856	0.212187	1.2257	0.0928199	0.236405	2.62456	1.42866	1.84908	4.21156
LRRIQ1	0	0.107801	0.194238	0.856923	1.24487	0	0.122033	0.127986	0.101603	5.16868	5.25237	2.0935	0.659467
LYN	2.67701	3.00765	3.93572	0.304128	3.30019	5.11413	2.5903	6.30953	5.87608	0.736356	1.18744	2.38289	3.95435
LYPD6B	0.42384	4.01956	3.60946	4.54633	2.52904	7.41883	0.534367	3.65979	3.41661	0.671928	0.265491	1.78592	4.47961
MAD2L2	6.87144	5.69803	5.65397	4.40158	9.61165	9.52512	8.13541	5.82776	6.72845	8.02497	7.29679	5.49171	4.27763
MAGT1	2.14008	2.84314	2.81878	2.57804	4.66277	5.33087	2.56015	2.90296	2.84302	3.63196	3.06752	3.42237	6.07804
MARCKS	8.42135	8.54813	8.4106	9.39035	3.5344	2.298	7.40807	5.87455	5.92981	2.80302	1.74029	2.63033	4.6257
MARCKSL1	9.89434	10.2235	10.2339	10.3369	10.4299	9.99653	10.2785	10.3333	10.1471	9.03947	9.18804	9.34373	9.67737
MCM5	5.17624	5.17351	3.86974	2.76574	7.36204	6.20648	5.51968	3.22185	4.99558	5.46547	5.88585	4.83548	2.94101
MDK	8.6094	10.035	10.7734	11.2554	10.8931	12.0861	9.50991	11.1139	10.7409	9.79772	9.3736	9.75339	10.8597
MDP1	0.967049	0.646582	0.60027	0.541505	7.26559	7.34525	0.893785	0.935144	1.06049	5.70245	5.36484	3.3657	2.79842
MEST	3.63506	3.74667	4.09738	7.11661	8.82888	9.71841	6.91666	5.57166	5.28629	5.68879	4.16303	4.86998	10.7454
METRNL	0.871307	3.0115	3.65582	1.51362	1.25728	2.92997	0.799898	1.64017	2.41234	1.11346	1.21078	4.06107	5.37797
MFAP2	5.01213	5.61444	5.49485	6.50796	10.0516	9.95419	6.17158	4.64275	5.05352	6.70552	5.16657	4.37403	2.36596
MFGE8	6.87835	4.42046	3.97089	4.80375	4.98615	4.58202	8.19533	6.57728	6.08424	6.8718	6.68282	6.94603	8.18881
MGST1	9.0992	8.18688	7.76426	4.51455	6.88503	6.20394	9.60191	6.89929	8.68123	8.195	7.77414	6.56414	6.17207
MIXL1	1.35916	0.400235	0.167978	0.0650753	0.220855	0	0.117292	0.269535	0.0926226	0.506433	4.12167	1.44167	1.03144
MKI67	5.05972	4.88481	4.13566	3.52498	3.04823	2.55633	4.08691	1.86048	2.87571	5.6213	5.42432	4.48968	5.36391
MMD	2.77845	4.15634	5.17522	2.73905	4.18884	4.43406	3.55065	6.25412	3.3951	2.28714	2.2211	3.59578	5.50421
MMP23B	0	0.255333	0.419265	0.317848	1.77746	4.0303	0.62668	2.01303	2.54548	0.79473	0.692233	0.461427	2.64943
MRPS24	0.105629	0.0817704	0.0315278	0.0617527	7.06695	6.4355	0.227337	0.0877293	0.0829567	7.34221	7.24302	6.88949	5.77504
MSH6	6.30621	5.91066	5.34629	4.54478	5.8694	5.44271	5.23098	3.36426	3.34322	7.5749	7.39487	7.04232	5.90605
MSX1	0.794773	7.91038	5.74622	7.81236	1.29293	3.29403	0.217807	5.16776	4.26853	0.200086	2.73551	5.04424	5.54593
MSX2	1.60987	7.78277	8.76114	7.81907	6.5794	10.7771	2.86095	9.96353	9.42279	1.17145	4.65889	6.11084	4.19339
MT1X	8.47188	4.84899	3.49797	1.13516	9.20794	7.85285	6.44404	1.30736	3.12153	4.59621	2.83425	1.39013	2.24081
MTHFD1	4.34451	3.64677	2.56108	1.75816	5.78981	4.64927	5.65548	2.43908	3.76222	6.05385	6.68256	6.47613	5.04308
MYBL2	5.67068	6.25632	5.6036	2.30351	7.88167	6.61716	5.73437	5.33903	6.6587	5.73139	5.30384	4.73504	3.73051
MYC	4.2093	0.282601	0.619544	0.634645	4.43489	5.2697	3.88316	3.58951	2.78271	4.27799	2.28808	0.58406	3.5187
MYH9	4.74444	5.06907	5.96866	5.18823	3.4548	4.89865	3.78619	4.81855	5.3566	2.61686	2.8262	4.41235	6.58805
MYL12A	8.42532	8.35916	8.78176	8.2581	9.22221	10.1788	8.74999	9.23546	9.48386	9.8167	9.76236	10.1302	10.2893
MYL9	5.87087	7.56195	8.49226	7.52007	2.67635	3.95266	7.61647	8.65037	9.99092	2.80346	2.62107	4.36117	8.03767
MYOF	0.0989273	0.615653	1.9798	0.609669	0.587771	4.86248	0.115151	1.30694	1.51031	0.747366	0.327623	2.36252	4.3472
NANOG	5.10145	0.150776	0.0243533	0.0113881	1.66018	0.0716993	4.48535	0.0974207	0.16014	7.21321	6.53797	1.51412	0.566265
NAP1L3	2.22464	0.790096	0.655857	1.06156	4.41036	1.97504	3.68694	1.34648	1.43849	0.495457	1.5031	3.49097	1.58153
NDRG1	0.320632	0.273249	0.336444	0.329509	0.258378	1.64852	0.0671666	0.61957	0.623777	0.25252	1.12905	1.50052	2.70493
NEDD9	0.45307	2.61184	2.29335	3.49342	0.8502	5.08646	0.499471	1.41089	1.4667	0.11445	0.412241	1.10204	3.42855
NELL2	2.08772	0.311012	0.169061	0.548959	4.20197	1.67014	2.58606	0.338546	0.168326	4.56706	1.88537	0.45324	0.65304
NES	2.69923	3.89099	5.86318	5.32276	1.77977	3.09464	3.67059	4.86555	5.52397	5.19348	4.60283	2.52578	2.41526
NET1	3.53533	2.56868	3.28514	5.908	4.01047	4.99169	3.90421	5.06508	4.30798	3.27963	2.84203	2.8117	4.22209
NFE2L3	5.40931	1.32881	0.793487	0.477078	4.32924	3.59549	4.90934	0.970955	1.02391	6.99311	5.83146	3.47624	3.16138
NLRP2	3.2072	2.68416	2.63055	1.40345	3.39278	3.51218	3.29328	2.40273	2.51512	5.7318	7.05011	6.86057	6.89104
NME4	8.54381	7.84597	6.92847	7.33843	8.5049	7.59187	9.31079	7.55004	7.57647	8.67124	8.27711	8.24334	7.52364
NPPB	0.103445	0.0199731	0.111683	0.253333	0.11327	7.35571	0.251371	0.765557	2.88475	0.621453	0.627117	0.754518	2.48867
NQO2	4.83269	4.19356	2.79885	0.989177	6.15187	5.80316	6.423	3.71585	4.83055	5.09832	4.51213	3.96021	2.82318
NRP2	1.2936	1.81938	2.80443	7.16426	1.0285	2.49898	1.51194	3.9187	2.13678	1.25457	2.4476	4.40921	5.14637
NT5DC2	7.28092	7.01309	6.86359	5.7866	6.85863	6.46681	7.12108	5.44643	6.12552	4.1794	4.20742	4.78359	6.1451
NTS	5.97618	10.5877	10.0429	0.0548713	6.30627	2.59256	3.62608	9.27568	9.24254	0.351609	0.0541809	1.73985	3.34943
NUDT14	0.880929	1.35941	1.54363	2.25437	7.1516	6.48591	2.52215	2.96362	2.99408	3.43586	3.33238	3.45639	4.81459
OBSL1	3.07083	1.59268	1.93947	1.63249	2.72641	4.87423	3.72028	2.64317	3.95372	6.04208	4.12091	1.76016	1.67515
OLFM2	3.59755	1.96762	1.49121	2.15377	5.46322	4.01955	4.0029	1.91065	2.04374	7.63634	6.92239	5.78502	3.58645
ORAI1	1.75453	2.19772	1.52901	0.807152	5.65953	4.90677	2.28262	1.07038	1.93367	4.56401	4.43623	3.94745	4.82559
OSTF1	0.843598	2.02625	2.22735	1.00208	5.3469	7.04777	1.36167	2.80858	3.41782	2.77501	2.94451	5.0311	5.36073
P4HB	6.71447	7.21385	7.82198	6.37376	7.49241	8.04354	7.82027	8.59425	8.89966	7.9219	7.33257	7.78221	8.64789
PALLD	0.964194	4.0661	7.43097	6.08609	1.96827	5.28298	1.19041	6.50052	6.14935	1.57809	1.09607	2.96933	7.93455
PAWR	7.67972	5.51432	5.456	4.30936	3.63538	3.80315	6.47921	5.27956	6.06425	7.09631	6.27028	5.86628	4.70093
PDCD4	1.41264	2.40983	4.2376	3.34461	4.75806	5.508	1.23163	4.3767	2.85228	4.6755	3.92563	5.81419	6.3067
PDLIM1	6.13089	6.70265	8.00235	7.26435	5.84568	10.1002	7.30664	8.22868	9.02652	4.71558	4.8896	5.40857	8.25831
PDLIM7	3.68471	4.47296	4.56959	5.50867	5.69468	5.53435	5.281	4.85785	6.04616	2.67286	2.32705	3.09021	5.25148
PDPN	3.5645	4.95561	5.10313	1.57768	5.55613	5.62687	6.0568	4.90054	6.51211	5.5099	6.05217	5.85519	3.59524
PDZD4	2.94961	0.132422	0.0712282	0.035382	0.537956	0	2.54798	0.0375818	0.124438	4.56542	3.1919	0.298192	0
PEBP1	9.82438	8.99113	8.82113	9.01016	11.0712	9.0742	9.82029	8.48726	8.36153	10.4291	9.95542	8.81227	7.03457
PGLS	6.00578	6.46129	6.67509	5.84116	5.82727	6.25388	6.27905	7.18785	7.02821	6.68635	6.73391	7.25204	7.5791
PHC2	0.909908	1.57961	2.07669	3.01226	3.07653	4.85475	0.463399	1.24639	1.67091	0.388681	0.607463	2.43419	3.56564
PITX2	0.220409	0.279935	0.256176	0.368252	0.318851	0.0460226	0.00594717	1.1963	0.105837	0.0422281	1.34144	2.68681	1.68603
PKP2	1.30417	4.0513	5.41063	2.82419	3.61581	7.24571	1.44431	4.62648	4.8839	1.80237	1.48901	4.12193	5.47431
PLAC8	0.100718	0.395786	0.285084	0.122514	1.17812	0	0.198767	0.366265	0.553721	0.661807	0.632079	1.80104	2.85621
PLAC9	1.43976	0.659081	1.00215	0.589737	4.2776	4.4915	1.73599	1.96444	2.55462	1.21925	1.46217	2.03407	3.61551
PLD3	4.81723	6.36392	8.09806	7.6931	5.58593	7.69334	6.31214	8.74289	8.73341	4.6556	4.23534	4.05269	5.76065
PLEKHA5	3.7534	3.17908	2.75115	2.38959	4.25051	5.58045	3.96232	2.72203	2.12482	5.70727	5.38155	3.4434	2.62177
PLK2	0.679344	0.545138	0.615633	1.97515	0.735153	4.82904	1.13775	2.48961	2.16667	1.66588	2.62169	0.890117	2.3293
PLS1	1.99318	0.681261	0.483319	0.319268	3.3184	3.81894	1.42334	0.522237	0.721902	1.20542	1.31024	1.37543	2.47672
PM20D2	0.54297	3.00956	1.91579	1.32026	2.59992	4.22466	1.12781	0.926626	1.74985	3.16436	3.45069	3.64632	1.59761
PMAIP1	6.84928	2.53099	1.01673	2.09987	9.5508	4.22385	7.92649	2.28611	3.83632	6.16982	5.70856	3.70742	3.04385
PMEPA1	2.86007	2.24283	1.4818	2.36891	0.0890495	0	1.78755	1.3632	1.12925	2.67514	4.25679	4.37324	3.37993
PMP22	0.108565	0.268493	1.67109	3.91366	0.731588	3.49789	0.273276	1.09849	0.839221	0.482245	0.276438	0.659053	4.25665
PNP	3.82157	3.71379	1.31042	1.37233	6.41136	4.13422	3.92012	0.820044	0.683502	3.90853	4.45046	2.12879	0.48876
PODXL	7.08733	5.23402	4.43515	1.49502	6.11031	5.64751	6.83335	2.76075	4.44717	5.42122	4.91389	2.93465	6.14421
PON2	2.68814	3.01057	3.56693	2.90387	5.40629	5.0906	3.51184	4.31201	5.13728	2.88321	2.59662	3.52917	5.51881
POT1	0.748435	0.557207	0.497849	0.535185	3.13663	4.38506	1.14119	0.789128	1.0804	6.46855	6.13696	5.32272	4.80031
POU5F1	10.7176	9.74799	9.23433	0.308518	9.35919	6.73948	10.8436	9.70671	9.97167	10.3381	10.491	10.1392	9.03403
PPIB	8.56763	9.40508	9.6665	8.37085	9.66618	10.4217	8.55211	9.24577	9.65506	7.34895	7.206	8.44784	9.40945
PPIC	2.02563	2.93695	4.68554	3.68682	4.87696	6.15096	2.78229	5.41608	5.52339	1.93066	2.16168	3.14351	6.8833
PPP1CB	5.28722	6.75887	7.29139	6.33742	5.15999	5.72852	6.21063	7.72525	7.20149	6.56728	6.09804	6.35087	7.28374
PPP1R14A	2.31103	1.23122	2.17384	0.814702	5.12961	4.56106	3.90371	3.08732	2.18309	5.12672	4.87323	3.63221	1.59945
PPP1R2	3.76233	6.22032	6.44758	2.61477	4.48154	5.76951	3.11611	5.54939	6.11384	6.52208	5.84605	5.72288	7.31679
PRTG	1.03427	7.00075	7.43345	3.50356	3.37565	5.38646	0.542435	4.83903	3.87713	0.0594367	0.32812	2.3439	5.91746
PSIP1	9.10228	7.86866	6.71682	6.49904	7.33078	4.27954	8.98119	4.87689	5.31432	10.1116	9.32496	8.15816	7.61896
PSMB10	0.645919	0.25938	0.0889514	0.195552	7.1075	5.63436	1.41303	0.239546	0.314571	6.53058	5.88273	4.30752	2.20278
PSORS1C2	0.112316	0.63919	0.653155	0.0113483	0.835915	0	0.27	0.621188	0.706065	0.689621	1.14672	2.26863	3.28376
PTGR1	2.52663	2.83568	3.69367	3.06454	5.20719	5.97366	3.63536	4.91024	4.55217	4.9155	4.99797	6.02196	5.83634
PTK7	2.06958	4.54992	4.57003	3.45965	2.6955	3.18995	2.97633	5.31814	4.76098	2.03578	2.72659	4.88797	6.90154
PTPRZ1	5.98794	2.71571	1.35725	0.735958	5.49088	0.587603	3.78456	0.195519	0.274728	7.74143	7.03152	3.81787	0.508294
PTTG1	7.89267	6.6773	5.75258	5.41232	9.29863	7.50434	8.0774	5.88626	6.98611	9.04386	8.83736	8.32257	7.37326
RAB11FIP1	2.66729	3.18509	5.67367	1.1549	2.59976	4.95581	1.85248	4.76668	4.61882	3.2083	3.63552	5.70526	5.59295
RAB20	1.96234	0.545061	1.18028	0.327549	5.75389	7.1418	1.89314	1.22343	3.039	4.08315	3.19467	3.42931	5.57112
RAB25	4.83469	6.04279	6.39836	4.37126	8.20032	9.08027	4.15682	6.45127	7.00766	2.65207	3.97802	6.12698	7.38756
RAB2A	6.3091	5.74407	6.35917	5.43369	5.95311	6.75437	5.53817	6.92983	7.12348	5.8599	5.75357	6.09255	7.04338
RAB31	3.09873	5.1072	6.82779	3.42912	5.11376	8.0398	3.22221	7.47718	7.43159	1.78352	2.01974	2.31201	4.05224
RAC3	6.17336	3.89283	3.56849	3.3339	1.45944	0.971718	7.92038	4.20479	4.80912	7.06649	6.30909	4.47325	4.48626
RALBP1	5.22142	6.61023	7.10262	5.33671	4.38946	4.31189	5.27901	6.21096	6.02417	6.97101	7.3694	7.54113	7.66596
RAP2C	0.885101	1.65704	1.94548	1.24805	2.13274	6.09508	2.03032	4.2159	3.21765	0.946294	1.01743	1.10187	3.47823
RARB	0	0.0846473	0.278167	1.69621	1.67392	5.52528	0.0148679	0.285315	0.213039	0.0884349	0.191479	1.23525	2.81906
RASGRP1	0.22574	0.937541	3.27422	0.708141	0.718972	2.25106	0.244583	3.09365	1.91077	0.0736845	0.132542	1.59065	3.85864
RASGRP2	1.58425	0.034545	0.0498781	0.0117918	2.04811	0	2.67624	0.0316807	0.107818	3.60845	2.61212	1.36975	0.180405
RBMS1	3.73661	4.85785	6.03448	4.94607	4.90722	5.4331	4.39232	6.81357	6.39083	4.00749	3.93871	3.71593	5.65021
RBP1	2.90655	3.21974	2.77544	2.57952	4.41554	3.91228	4.93936	2.39327	1.5989	1.33323	2.98827	1.26285	1.38616
RBPMS2	5.86756	4.75467	3.34516	0.762499	7.07774	3.28752	7.33383	4.44437	5.45752	6.69159	6.50134	5.37114	3.6404
RCN1	6.51103	6.68481	6.54241	5.94548	7.21781	7.26837	6.96331	7.42151	7.60767	4.87498	5.35979	5.319	7.05617
REEP3	2.73056	4.15925	4.13697	2.10775	5.00256	5.0822	3.38457	4.76081	5.10631	3.74994	3.23107	4.64768	5.65926
RER1	4.16588	5.75029	5.96099	4.44488	6.65882	7.11143	6.27171	6.72819	7.07192	6.80659	6.39733	6.87113	7.7897
RGL2	0.452298	2.26265	2.50521	1.66795	3.94761	4.97832	2.41349	4.54007	3.9248	1.7556	1.86617	2.61166	3.75387
RGS16	1.42422	0.138328	0.316576	0.183436	4.89091	8.78831	2.15133	3.41314	2.86799	3.35724	2.88315	0.926569	3.32091
RHOC	4.13503	6.62155	7.2921	5.97839	5.56276	7.27284	5.61248	8.07779	8.54481	5.07566	5.15535	6.53913	7.57804
RHOV	0	0.492655	0.287746	0.228144	2.29857	2.20512	0.544983	0.350419	0.586068	0.5374	1.02732	2.3581	2.62059
RND3	5.05975	0.753945	0.841278	5.83523	3.6699	6.57531	3.57979	1.24056	0.539264	1.20865	0.47065	0.813926	3.46975
RNF213	1.38478	1.62426	1.51352	0.808319	1.38956	3.39482	1.16277	0.684218	0.780152	2.61785	4.1475	2.17084	0.667786
RPL22L1	8.72887	7.03295	5.24606	4.5649	4.15124	2.52173	8.86508	4.80449	6.08971	10.039	9.54205	8.65957	8.18796
RRBP1	5.71698	6.32311	6.61368	4.01956	3.24339	5.04858	3.94288	4.75965	4.49559	5.53663	5.02513	6.44376	6.97101
RSPH3	0.304984	0.363892	0.468824	0.56845	1.55228	1.45184	0.3206	0.660391	0.650645	0.88379	2.92723	3.86535	1.52444
RSPO3	0	0.177035	0.0821708	0.0870092	0.667322	0	0.00939977	0.0224629	0.00547577	0.948795	2.30957	0	0.600215
RTKN2	3.10958	2.38349	2.24161	1.4673	2.98935	2.03164	2.73167	1.0279	1.67338	3.1103	3.79058	4.39689	2.61936
RUVBL2	4.6577	3.39084	3.26305	2.81094	8.43512	7.10227	6.11923	5.34303	6.31661	6.18741	5.82758	4.43194	3.33679
S100A10	6.76535	3.64602	7.30792	7.41676	6.22074	11.1444	8.03603	9.7353	10.3856	8.40524	8.2239	8.60721	10.91
S100A13	5.50115	4.22868	5.33441	4.94862	5.40076	7.46209	5.42949	7.08357	6.94638	3.41739	3.66819	5.18507	5.37771
S100A14	0.338517	0.323332	0.403473	0.305319	0.903224	3.70546	0.312062	0.56783	0.624244	0.0181342	0	1.09653	2.18683
S100A16	1.69514	1.57405	2.43452	0.345584	5.90409	7.49692	3.3522	2.7859	3.95711	0.504539	0.633487	3.05594	4.80124
S100A6	1.6288	0.971329	0.917696	1.46115	4.69296	7.21285	4.04925	2.36425	2.49627	0.661333	0.646934	2.18143	4.56779
SAT2	5.32021	4.84227	4.94122	4.54972	6.3777	6.14496	5.83652	6.15484	5.37764	5.80278	5.14591	4.01334	3.53627
SCD	7.34624	7.03876	7.21089	3.83663	5.90495	6.61204	7.1149	5.99401	7.10825	4.06107	4.8955	5.05301	4.90356
SCPEP1	1.24365	1.71554	3.23188	2.65182	5.68683	6.93371	2.8301	3.49049	3.84297	3.33644	3.03711	2.93146	5.28523
SDCBP	5.08299	4.4111	5.21182	4.6481	6.99504	8.31138	6.04673	6.63428	6.55977	6.87805	7.24969	7.02514	8.05346
SEC11A	8.57399	8.84254	9.03371	7.84221	6.95665	6.56429	8.85749	9.06781	9.09662	7.55069	7.34524	7.51023	8.47144
SEPHS1	9.43851	6.07852	4.66208	4.46276	9.13632	4.86011	8.17793	3.96637	4.41903	8.98217	8.21502	6.31741	5.86457
SERINC5	2.67673	2.56858	5.61578	5.43045	2.21527	5.39298	0.306135	1.33158	0.864051	6.20945	4.62908	2.19168	2.15954
SERPINB9	1.73867	4.55493	2.77568	0.504399	5.892	9.6816	1.20378	5.22737	6.11414	2.0099	1.2344	4.87022	8.2776
SERPINH1	7.58137	7.65639	7.5972	6.61713	5.21626	5.42812	7.4986	8.0523	8.5212	7.39858	6.64196	6.66701	8.60084
SFRP1	5.22159	0.39103	3.61446	3.82989	6.61893	4.67404	8.40353	4.73224	5.29688	7.63675	2.97902	1.49926	3.30866
SFRP2	9.27508	5.29529	3.36117	0.617757	8.66206	0.141349	7.90939	4.45955	5.90492	7.42718	6.22803	2.78217	1.65568
SH3BGRL2	1.15773	1.34547	1.73232	1.42649	3.00776	4.0951	1.17086	1.87817	1.92657	4.73398	4.52361	5.1282	5.6044
SH3BGRL3	7.42992	7.86537	7.97468	7.3288	11.4057	11.0643	8.0528	8.22285	7.99226	1.25035	1.20214	1.87253	4.00811
SH3KBP1	0.540872	2.47394	3.88196	1.59201	1.37349	4.35234	1.45281	5.37864	4.8467	1.59741	1.15728	3.49757	3.61952
SIPA1L2	1.45837	1.82851	1.78147	4.10045	0.594673	2.46676	0.621251	0.835768	0.871245	1.19303	2.01705	3.14832	3.87518
SKA1	1.76399	2.79713	1.64951	1.34013	3.98386	2.86905	1.76006	1.20039	1.50408	1.33211	3.98078	2.52443	2.65736
SLBP	3.79645	5.95848	5.56436	4.19861	7.66144	8.00977	5.14832	5.74207	6.52551	5.73067	5.80209	5.82133	4.59509
SLC1A3	0.853955	0.559375	1.76461	0.274114	2.23399	4.29929	1.34947	2.07131	2.32104	0.364325	0.207261	1.08349	4.07192
SLC25A4	4.42516	4.10028	3.69744	3.9288	6.91254	6.51313	6.05976	4.7828	5.80641	6.39501	7.01543	7.20412	6.89705
SLC2A1	6.86597	4.87669	5.58223	3.18203	7.48286	10.3813	4.65831	5.90143	5.24236	6.9728	5.67563	6.38023	8.81812
SLC39A10	5.15286	5.06882	4.87086	4.19253	5.61406	6.05877	6.15788	3.53583	3.24671	6.61169	4.7103	3.77937	6.00848
SLC39A8	1.4849	0.55795	1.07736	0.197318	2.79257	3.54666	1.68705	2.27241	4.59098	3.0206	5.02093	1.05719	0.72903
SLC50A1	2.82626	3.04772	3.02824	1.93812	7.38644	6.7461	4.44935	3.33915	3.47159	5.71258	4.94098	4.58386	2.9064
SLC6A8	2.9875	1.4179	1.16058	1.23449	2.59044	0.245104	2.01093	0.4914	0.55195	4.23689	3.1215	1.48817	0.620945
SLC7A3	2.44489	4.28847	3.67107	0.261815	9.55056	9.9435	3.96889	3.70868	5.63259	4.69945	4.08473	6.45832	3.28296
SLTM	6.70047	6.93819	6.76325	5.88958	5.47018	5.03258	7.52873	6.43048	5.87724	8.05171	7.25198	6.83511	6.95138
SMAGP	0.77108	3.97236	4.18719	1.80737	6.17785	7.10883	2.00455	6.15798	6.57944	2.61114	3.56647	5.16868	5.07621
SMTNL2	0.321578	0.982428	3.10517	0.946878	3.96116	7.65908	0.589207	6.22575	5.6777	0.0754437	0.061627	0.956067	3.54777
SNRPB	9.03947	9.0859	8.64286	8.51361	10.973	9.71455	9.64696	8.64486	8.98675	9.95775	9.95827	9.67103	9.31931
SNX2	4.94537	4.83676	6.33118	4.1063	7.06909	7.65039	5.38991	7.05159	6.8208	4.79958	4.56509	6.14978	7.2684
SNX7	2.06357	2.9843	2.63968	1.82181	5.66537	6.94952	3.48563	2.59656	2.9798	2.1615	2.43331	4.275	4.29761
SOX2	6.75561	0.0452447	0.0288698	0.0129447	4.58166	1.28746	7.5698	0.0257881	0.293402	6.03468	2.86599	0.0542453	0.153923
SP5	2.2304	2.22098	0.221329	0.00856817	3.37522	2.24873	0.00930378	0.235981	0.0456888	0.707392	4.48054	3.64628	1.65868
SPATS2L	4.34296	5.22276	5.7635	2.85758	3.32267	5.87615	6.10103	6.08575	5.87685	2.04681	1.24145	1.34314	3.12386
SPCS2	7.74748	7.76782	7.72282	6.84317	8.31873	8.29624	8.11962	8.09464	8.05313	7.39395	7.1707	7.12081	8.00345
SPCS3	3.99883	5.68168	5.9216	4.14267	3.75329	4.00065	4.70159	6.30164	6.51745	6.4014	6.01497	6.82048	7.56498
SPINT1	3.78011	5.94257	6.36445	4.65892	6.38224	7.93377	5.05479	6.89523	7.17145	3.2463	3.06697	4.55711	5.54063
SPINT2	7.90107	8.40044	9.27987	8.9476	8.4074	9.64389	8.09013	10.039	9.71826	8.61142	8.24355	8.65041	9.54039
SPNS2	0	0.337168	2.12208	0.195281	0.588989	3.45192	0.282666	3.67305	4.47099	0.0207229	0	0.508219	6.09928
SPP1	1.31097	1.90258	1.43926	0.381586	2.99279	7.84804	2.94863	1.00321	4.99119	2.6132	5.66059	6.80239	4.82212
SRI	6.8606	5.65593	5.85788	5.43009	8.40785	9.40547	7.93395	7.42841	7.35426	7.59623	7.40668	8.06182	8.0312
SSB	8.92918	8.28398	7.81125	7.71942	7.76642	6.74495	8.43309	7.67461	7.77637	12.3419	11.7917	10.2004	9.20392
STRA6	0.427385	0.740539	0.25405	0.705543	1.81588	3.39057	0.407337	0.231165	0.110321	0.333003	0.486037	1.06537	3.01829
SULF2	0.739062	0.943392	1.55128	2.4124	2.04272	3.71969	0.882412	1.3659	2.01983	0.966265	0.861013	1.58706	3.00505
SUZ12	3.78876	3.84031	3.21006	3.22765	2.63442	1.15819	2.98324	1.73523	1.94538	6.1273	6.42927	6.69601	5.38215
SYDE2	0.999521	3.14457	3.77422	1.52384	2.66388	3.40428	0.497923	1.94444	2.06397	0.43281	0.604032	2.32957	3.89349
SYNE2	4.5748	4.73983	4.46329	4.94703	2.57909	3.60666	2.66437	1.14501	1.313	3.82176	3.11898	3.8274	6.11821
SYPL1	4.9266	5.4131	5.47174	4.07444	6.18478	7.34255	5.87012	6.27342	6.32927	6.98357	6.36293	6.3763	7.69909
TACC2	1.24278	0.709856	0.435868	0.68981	1.08509	1.47296	1.61749	0.351646	0.488231	3.08575	4.86352	1.19018	1.5776
TAGLN	5.71793	3.48992	2.97414	7.02039	3.24061	2.25519	5.65886	4.01757	8.73352	2.7693	2.1195	3.38387	8.45696
TAGLN2	3.80349	7.66289	8.78703	4.09074	6.09717	8.91541	5.58365	9.05185	10.1503	1.86512	2.05075	6.28091	9.98566
TAX1BP3	3.67048	3.45773	3.65933	3.81444	6.7887	8.46332	5.48428	6.8345	7.09799	4.85784	4.4649	6.13645	6.35348
TBX3	0.229543	7.47026	7.7766	6.34528	1.35842	5.2262	0.408236	7.76731	6.34016	0.260119	2.71962	7.12003	6.36267
TCF4	4.97554	6.6544	8.46014	8.35191	2.97025	5.0719	4.21651	5.68981	4.96273	4.37364	4.58358	3.82728	6.32553
TCF7L2	3.869	3.221	5.01161	3.82013	4.06381	4.75236	4.55551	5.57009	5.37997	1.74771	2.09925	2.05869	4.39239
TDO2	0	0.0173738	0	0.0691525	0	0	0.00858016	0.0396842	0.0242309	0.0787537	0.435373	1.57626	0.176265
TERF1	9.38478	6.8183	6.09307	3.67527	5.48463	2.44737	10.321	6.48236	6.66625	9.98292	9.07802	6.41818	5.65095
TES	3.62792	4.01692	4.72649	3.88127	3.93717	6.60956	2.02061	3.74421	3.822	1.61132	2.1415	3.12961	4.4614
TET1	5.6862	4.22075	3.52193	2.92241	4.37649	4.36267	3.59652	1.68902	1.81189	7.74899	7.23034	6.78366	6.81349
TFAP2A	0.661659	6.69833	7.34514	5.3605	3.10112	5.58271	0.450432	7.44975	7.03973	0.449297	1.86043	4.33945	3.70895
TFAP2B	0.0989273	1.90984	2.42868	0.49758	0.581376	4.8784	0.00609168	0.528317	0.530034	0.0177724	0.0294653	2.08763	3.55775
TFAP2C	0.958489	5.40935	3.85296	1.34723	4.79063	6.54114	0.420539	3.81458	3.71171	1.12069	1.66769	5.52135	4.5263
TFDP2	4.48322	3.53269	2.50979	3.27872	5.58203	4.94498	5.54221	2.16113	2.17069	7.59262	7.09136	6.37178	5.42713
TGFB1I1	0.542997	0.358501	0.374413	2.12164	0.330682	0.0497684	1.16997	0.569006	1.13054	0.380819	0.494606	0.887726	3.34496
TGFBI	0.315528	0.259559	0.238534	2.66384	1.09786	8.04493	0.766285	0.426374	0.759333	0.112637	0	0.132614	3.42557
TGIF1	6.63236	4.03428	5.01866	3.64616	6.77477	5.70951	7.8148	5.84054	5.66898	7.16536	5.03968	4.56766	5.05704
TIMM10	7.38383	6.8886	6.54507	5.12352	9.74737	8.8494	6.97231	6.76655	6.56191	7.10822	7.04701	6.49202	4.76898
TIMP3	0.240012	0.397161	0.229753	1.71319	3.68176	2.09952	0.34572	0.377977	0.718454	1.49616	1.06324	0.367427	2.25177
TINAGL1	0.457	0.583892	2.65227	1.94432	1.37555	5.09672	1.22439	5.56149	5.33331	0.845076	0.983982	1.02985	2.94206
TLE1	3.35335	3.47096	3.66903	1.7612	3.63583	3.58237	4.38205	4.07815	2.91929	5.98023	5.79546	3.54743	2.33059
TLN1	3.73167	4.79286	5.08361	3.41428	2.62533	4.49034	2.03742	2.30047	2.77398	4.6053	4.22535	5.47758	5.47645
TMED3	4.5378	4.18756	4.54037	3.11442	4.01002	4.86631	5.55883	6.64882	6.67379	2.68835	2.44687	4.44835	5.51971
TMEM45A	1.56455	0.771604	0.545343	0.584196	3.95272	3.59632	2.3468	0.584785	0.820451	4.78162	3.74933	5.5199	7.84987
TMEM47	2.96943	3.74892	3.08626	1.66023	3.96367	4.93743	4.36782	4.94757	5.32959	1.26793	1.68289	3.74034	3.16312
TMEM54	1.14818	8.10548	7.92768	3.92613	9.35512	11.3015	2.09972	8.75437	8.71591	2.35489	4.62194	8.25763	8.57321
TMEM59	5.88691	5.54258	5.92084	5.59662	6.35792	7.82093	7.1786	8.10608	7.45411	5.77523	5.68076	6.82406	7.6668
TMEM59L	0.767736	0.418854	0.167666	0.132597	3.92539	0	0.918093	0.537094	1.17609	4.42861	3.89903	2.70218	0.378869
TMEM88	0.563728	1.05614	0.784864	0.762656	7.80852	8.30221	0.312439	1.55578	1.12178	0.37244	1.56484	5.26406	6.60484
TMSB10	10.5447	10.9407	11.1232	11.4725	12.3012	13.4953	10.1897	10.4084	10.7168	12.4541	12.3769	11.9081	12.9355
TNFAIP8	1.55972	2.48843	2.4342	2.71147	2.34682	4.47057	1.90823	3.61778	3.14626	3.81071	3.44382	3.45176	6.77252
TNFRSF12A	5.46511	3.73703	3.0597	2.89295	6.84501	7.82856	6.21147	6.73558	6.62129	7.77989	7.27409	6.30525	7.4475
TNNC1	0.321669	0.690195	0.597203	0.239978	3.688	4.98963	0.656813	0.768882	1.27442	0.287823	0.428043	1.76201	2.0422
TNNI3	4.03006	0.76682	0.555485	0.0723377	5.51303	3.42712	4.56888	0.685154	0.735341	5.72614	4.87749	2.49194	0.434254
TNNT1	4.52757	4.83853	4.00923	0.486576	6.24126	5.11022	7.01657	4.17889	4.54041	6.89312	6.39332	6.13222	4.25714
TNS3	0.986978	1.63524	2.2912	2.48561	2.07483	4.44722	0.63679	1.65992	1.52563	1.15917	1.49649	2.20684	3.75365
TOP2A	6.45156	5.61763	5.01407	4.17151	6.87422	5.56492	6.18799	2.52581	3.49584	7.79963	8.06605	7.16481	5.03367
TP53I3	2.86506	4.10961	4.23547	3.52124	6.76704	6.9507	4.26976	4.59017	4.50243	4.09156	2.34959	2.58543	4.92798
TPM2	7.75767	7.83638	7.5467	7.25824	7.30113	5.10496	8.56277	7.36747	8.79299	5.27142	4.95329	5.43544	6.79009
TRAF3IP1	1.58275	1.93999	1.84542	1.7568	2.76521	2.85253	1.46992	0.709161	0.741842	4.84179	3.44811	2.57851	2.22919
TSC22D1	4.02392	5.97066	8.29017	4.68821	7.58444	7.27676	5.77859	8.40894	8.14719	5.81169	3.82828	4.61792	3.034
TSPAN2	0.870964	1.24094	1.88044	1.75318	4.73413	3.96166	1.98138	0.626922	1.65111	3.68712	2.61885	3.89718	8.29137
TSTD1	5.29528	6.13334	7.1398	4.94249	9.65232	10.5055	6.07945	7.26873	6.66724	3.11885	2.72791	4.21624	5.07468
TTYH1	1.2966	0.208309	0.0983254	0.0530602	2.1608	1.46227	2.96803	0.109272	0.100504	4.464	3.26286	2.91048	1.29121
TUBA4A	3.32177	0.52773	0.245521	0.0750473	6.40199	2.62976	3.55828	0.139061	0.733187	4.77558	4.55852	2.93869	1.98765
TUBB6	2.76594	1.62433	1.81016	1.70829	6.02858	6.83462	5.19824	2.69552	5.34267	3.85751	4.50728	3.02462	5.48788
TXNDC17	8.73607	8.00765	7.66947	6.93352	7.98851	7.27223	8.31844	7.35069	7.51987	8.45667	8.00223	7.30689	7.8653
TYMS	5.68998	5.83644	4.15798	4.40338	7.93115	5.35888	5.8019	3.64006	5.43318	7.8489	8.18904	8.42896	7.65114
UACA	2.64056	1.99259	1.61889	1.82739	3.88101	4.20972	1.90079	0.989624	0.842156	6.65156	7.24221	4.22679	6.1816
UBE2B	3.52541	5.28589	5.23477	4.15809	4.39442	5.25825	4.00843	5.89526	5.79079	5.25981	5.84325	6.29829	6.63739
UBE2C	6.55546	6.07636	5.51194	3.90054	10.6609	9.48528	7.91972	4.25892	6.16502	8.03678	7.7746	6.88551	6.28423
UBE2D1	3.33628	4.61628	4.22556	3.01761	5.5923	5.70952	5.82659	5.20465	5.71925	5.88043	5.71084	6.32369	6.33527
UBE2S	9.0298	8.30029	7.95891	5.92654	9.08936	7.39102	8.23015	5.41509	7.13669	8.45759	8.14534	7.20663	5.62925
UBL3	1.97561	2.62949	3.03594	2.08041	1.53624	3.54019	2.04303	3.5491	3.36898	1.88635	2.49049	2.89269	4.17366
UBTD2	2.51748	2.6245	3.01508	2.75615	4.77534	5.28361	2.6667	2.60938	2.73729	3.367	3.13817	3.79821	5.09237
UCHL1	8.91137	7.89046	7.19812	6.69665	10.2913	7.04328	9.24836	6.37555	8.28242	6.89712	6.37768	5.55393	3.39762
UNC119	3.47908	3.00243	2.44728	2.74842	5.87898	5.38315	4.80131	2.0847	2.31868	4.83681	4.20667	3.55467	1.85525
USP44	7.08193	0.131646	0.0420141	0.00315762	6.75307	2.16178	7.66487	0.0752292	0.339269	7.17696	3.98077	0.900062	0.980853
UTF1	1.83188	0.104684	0.0190294	0.00288306	1.20952	0	2.3694	0.0508483	0.081939	8.42666	7.18012	2.68861	0.46471
UTRN	2.88737	4.15029	4.58905	3.94871	2.76868	5.08193	1.67022	2.82081	3.71692	1.10565	1.07398	2.88821	4.32398
VAMP8	4.20175	6.86647	6.92647	5.30918	7.9855	10.318	4.90323	7.96196	7.65277	2.66728	4.53358	6.14458	6.87633
VGLL4	2.94599	3.21259	4.1037	5.04871	2.38533	4.19083	2.88008	3.1468	2.7866	3.47278	2.90848	3.998	3.85719
VIM	4.8119	2.71107	2.31423	8.08078	3.81106	6.66168	6.30742	3.55571	2.62903	2.19614	5.75121	6.98444	6.1679
VSNL1	4.87209	1.61819	1.87978	0.0976752	5.00242	5.39109	5.55308	0.637938	2.40237	3.77491	5.88445	3.27886	2.48587
VTCN1	0	0.0810998	1.36955	0.193667	0.0895104	9.50777	0.199183	3.44056	2.85578	0.468628	0.579313	0.0727795	4.08427
WDR1	6.4882	6.73821	7.10353	4.70432	6.66464	6.63296	7.29018	8.16367	8.52314	6.32727	6.25617	6.47923	7.58693
WFDC2	5.79864	6.37977	8.0441	6.41633	6.04753	7.24728	5.71139	8.74537	7.50944	6.51137	6.88808	9.18191	10.616
WNK3	3.5009	2.02522	1.61033	1.74001	2.96745	2.07737	2.66332	0.75643	0.77467	4.55757	4.1065	2.23366	1.60979
WNT3	0.678154	1.14413	0.904746	1.14343	0	0.0671834	0.0921786	0.146381	0.323625	0.0402983	0.77391	1.88578	3.35627
WNT5B	0.801689	6.60299	3.17814	0.452866	1.55421	1.78664	0.471128	6.57666	6.12818	3.29245	6.54393	5.92528	3.36418
WNT6	0.103496	4.54291	7.50663	5.40518	0.405831	5.73682	0.523101	5.7812	7.30861	0	0.0225429	2.13853	5.15886
YPEL2	0.517724	1.86551	3.79757	0.38145	1.22774	3.23921	0.326249	4.28043	3.92462	0.597004	0.342291	3.24897	3.253
YPEL3	2.15802	3.72692	4.04281	3.17498	6.17528	7.17031	3.28652	3.96202	4.13611	4.2309	4.26946	5.43774	5.53364
YPEL5	1.36147	3.86275	5.41756	3.26314	6.09869	8.28506	2.74245	7.69426	6.88988	1.1684	1.37322	2.7706	3.30246
ZFP36L2	5.48896	4.54043	2.98651	5.43542	5.00351	4.8091	5.95353	3.76918	2.7292	5.98258	6.24401	3.65502	4.80704
ZNF428	3.54706	3.92449	4.06931	6.27611	2.70751	3.39829	4.49129	5.65437	4.80547	2.94606	2.75773	3.20155	5.22379
ZNF462	4.50016	3.06388	3.48555	4.4811	5.06931	5.36256	4.13646	2.0883	2.30972	5.52783	3.40095	1.4504	3.64981
ZNF703	0	1.63709	2.55161	1.17574	0.155704	0.596944	0.171861	2.24	1.96482	0.0846473	0.288217	1.58177	3.73432
ZNF827	2.58256	1.73413	1.71598	1.95863	0.641144	0.756536	1.70409	0.795177	1.00429	1.86974	2.91703	2.61171	3.83034
ZSCAN10	4.13801	1.502	0.5653	0.0563722	4.35459	4.35724	5.59599	0.7788	1.21166	3.79968	3.54635	1.4598	0.176265

## Sheet: Monkey Mesoderm ontogenic genes
Average expression of Mesoderm ontogenic genes (Log2(RPM+1)). RPM, Reads per million mapped reads
	Data in this paper			Tyser, Nature 2021				Zheng, Nature 2019			Ghosh, Nature Communications 2022					Yang, Nature Communivcations 2021
	hPSC.Mean	MeLC.Day3.Mean	MeLC.Day8.Mean	Epiblast.Mean	Primitive streak.Mean	Nascent Meso.Mean	Emergent Meso.Mean	hPSC.Mean	MeLC2.Mean	MeLC1.Mean	PostE-EPI.Mean	PostL-EPI.Mean	Gast1.Mean	Gast2a.Mean	Gast2b.Mean	Epiblast.Mean	Mesoderm2.Mean	Mesoderm1.Mean
A4GALT	0.683493	0.105566	0.0314927	1.76125	0.767532	0.0342333	0.0777643	0.588509	0.0338993	0.0306358	0.294137	0.341153	0.838084	0	0.0912565	0.0228501	0	0
AASS	2.99413	0.677792	0.672303	5.49857	3.97375	4.12227	3.29227	4.43884	0.871156	0.595031	5.87303	5.81534	6.04344	4.77946	5.29287	1.3548	1.03137	1.11926
ABCC4	0.444224	0.576341	0.21995	0.987516	1.74495	2.43944	1.57673	0.573771	0.801149	0.909708	4.54917	5.34551	4.5316	5.72834	5.81935	2.11076	2.26707	1.89671
ABHD12	2.02556	2.11817	1.18634	5.15696	4.14597	4.12666	5.09383	3.772	3.04476	2.49106	7.72062	4.80964	7.0412	4.8296	5.46707	6.34264	7.05082	7.18145
ACAA1	1.9349	2.52375	1.98938	4.34945	3.51567	3.45555	3.87436	2.95915	3.02142	2.35034	1.16303	1.26813	1.51892	1.33471	2.69916	1.62774	1.97219	2.00985
ACSS3	0.56565	0.963614	0.496911	2.1038	2.64126	4.84215	5.10258	1.21381	1.47221	2.65108	2.51087	3.4577	3.24537	5.99852	5.8145	0.829831	2.00281	0.524833
ACTC1	2.93015	3.76031	3.70841	5.99732	3.79162	3.21841	2.08711	5.97796	9.42978	6.44384	1.7668	2.62624	4.99455	4.30924	5.63338	1.20815	3.76737	4.80634
ACVR1B	0.631814	0.571172	0.738649	2.10937	2.07431	2.36443	1.98326	0.579194	0.584894	0.725995	3.43468	5.42896	5.01786	6.01315	5.66625	0.948839	1.55558	1.45329
ADAM19	0.427363	1.73625	2.27081	0.403657	0.52069	1.1555	1.19774	0.943268	5.1041	4.69287	3.882	3.99183	5.35204	5.3139	6.85686	0.59223	2.89134	1.60894
ADAMTS19	1.97498	1.68505	0.179657	3.54653	4.05075	2.9055	2.18075	1.21703	0.850984	0.797012	2.63755	4.05932	3.2166	4.56375	3.54449	2.23619	2.43202	2.26888
ADCK2	0.524522	0.338305	0.194579	1.35991	0.679058	0	0	0.596949	0.162401	0.0961059	1.55418	1.25517	3.46729	0.346826	1.99252	1.07719	1.15224	1.62139
ADD2	4.13468	1.23512	0.287747	3.1077	2.69584	0.98208	0.796182	4.03613	0.959414	0.893216	5.06667	4.84343	5.12814	3.95676	2.57409	1.07224	0.683999	0.576645
ADORA2B	0.438097	0.0506247	0.557253	3.49344	4.26642	4.97971	4.68426	0.30517	0.07818	0.0689704	3.74246	2.30028	2.81753	2.19101	1.01161	2.79949	1.1362	1.398
AEBP1	1.40216	1.71772	2.89918	2.3599	1.58411	1.53525	2.35893	1.18765	1.70431	1.17243	4.12836	4.02027	4.57644	4.07439	5.0908	1.48145	1.43435	1.27063
AHNAK	0.57559	2.79774	3.0568	0.886722	1.80982	1.10953	1.65375	1.01767	3.41924	2.24385	3.37344	3.00497	5.11723	5.01714	7.09365	0.458136	1.68023	1.78879
ALCAM	0.629696	1.84583	5.80248	2.27869	2.31415	1.20674	1.7174	1.33804	3.3087	1.51261	6.46011	4.47836	4.38196	4.91633	2.48032	2.33033	0.243702	0.763973
AMOT	0.69844	1.3431	1.48611	0.109828	1.20557	0	0.643375	0.660848	1.44862	0.163027	0.762426	1.49417	2.00089	1.66845	1.77705	0.230746	0.0942208	0.0596229
ANKDD1A	0.678473	0.104755	0.327107	1.64183	0.352821	0.779127	0.585245	0.538892	0.103192	0.101498	5.01276	5.9792	3.20562	3.7831	2.63415	0.41762	0.0486866	0.137048
ANKDD1B	0	0.0029519	0	0	0	0	0.685353	0.021345	0.0168798	0.00344493	0.820283	0.107086	1.33237	2.29719	0.423602	0.0592786	0.0848413	0
ANP32B	8.43315	9.25013	7.89696	7.07057	7.58847	8.39971	7.9309	6.27338	8.74498	8.72932	6.71529	6.89615	8.04666	9.08892	9.82242	6.15557	8.7405	8.88048
ANPEP	0	0.255442	0.541796	0.0894936	1.55989	2.88149	4.39152	0.0436476	0.836441	0.862231	0.439364	0.363497	0.868855	1.17299	6.39713	0.257122	1.29285	0.608506
ANXA4	0.637401	1.16591	0.957248	2.8318	2.54445	2.63411	2.73318	1.68832	1.14295	0.701004	1.40423	2.82645	3.02523	5.73847	4.86649	1.48361	2.07865	1.86259
APBB1	0.639052	0.713709	1.16838	3.89966	2.6521	2.92677	3.19821	1.25304	1.75279	1.54978	4.53831	4.29581	4.11374	2.88242	3.96187	0.15771	0.110391	0.137084
APLNR	0.326914	3.82773	1.50818	0.467743	4.91481	9.12651	9.4139	0.212235	7.76308	8.59502	0.266357	0.451272	1.25249	3.43361	9.19606	0.0419056	0.845451	0.0701753
APOBEC3F	0	0.246757	0.171257	1.08773	0.963967	0.281318	0.511801	0.204468	0.43805	0.517588	0.321208	0.261515	0.254464	0.260464	0.25061	0	0.113419	0.14242
APOBEC3H	0	0.00867219	0.00873074	2.22125	1.48429	0.0715988	0	0.0215903	0.0112492	0.0305315	0.481364	0.163142	0.720937	0.693825	0.453668	0.292448	0.3844	0.380907
AQP3	0	0.169469	0.0990993	0.0316462	0	1.0708	0.0133343	0.318273	1.54825	1.80158	0.175023	0.207175	0.461167	1.12194	0.384206	0.0643543	0.436158	0.363933
ARG2	4.66354	3.27584	1.56073	8.08335	7.7275	7.24234	6.36679	5.36946	4.58597	2.74404	6.1246	6.20305	5.54322	4.48509	3.19231	3.32516	1.55125	1.71831
ARHGAP18	0.547906	0.164703	0.679532	2.38403	2.07567	0	0.488543	0.850454	0.0828088	0.114226	1.35708	1.41359	2.75942	3.07561	1.06226	0.992901	0.868744	1.1632
ARHGEF19	1.84455	1.92403	0.611418	4.24952	2.93439	3.1419	3.23453	2.02344	1.43214	1.31721	3.36003	5.48823	4.48462	3.61446	2.7602	0.172861	0.0321884	0.152544
ARHGEF40	0.909164	1.89621	3.51017	1.60351	1.91722	1.55579	1.56517	1.55862	1.37395	1.22874	4.94122	5.94297	5.8212	5.59872	5.30686	2.1467	2.2787	1.38136
ARL4A	3.20509	1.39257	2.83783	7.97342	7.57537	4.60159	5.3981	5.10964	2.77478	2.17178	6.2044	6.20561	5.22038	4.0323	3.61385	5.24279	1.55552	2.90032
ARRDC4	0.225044	0.0268698	0.156252	1.08755	1.13678	0.507692	1.03922	0.217232	0.0858997	0.151786	0.892911	1.07844	0.557078	0.154961	1.21991	0.518266	0.29054	0.055859
ASAP2	1.23357	0.779538	2.66274	2.44097	2.28613	1.98831	2.36635	1.53849	0.688136	0.81578	2.88455	4.56359	4.88701	5.34745	5.17955	2.36165	2.79159	2.56697
ASS1	1.26427	1.98995	0.0571064	6.08108	4.77979	5.5652	8.51718	2.43653	1.1381	2.07857	7.80305	6.52288	6.40385	5.26929	5.31892	7.89092	7.18266	7.6183
ATG2A	0.421819	0.519249	0.44996	0.230253	0.911558	0.0790223	0.25684	0.394208	0.502248	0.482456	3.50889	2.43582	3.19834	2.04471	2.69196	0.850778	0.520916	0.459174
ATP1B2	0.565545	0.306128	0.125374	3.95871	2.9151	1.41952	1.04202	0.538184	0.152469	0.0351551	4.29228	4.04018	4.00879	1.48315	0.635852	0.669671	0	0.215089
ATP6V0A4	0.108565	0.0110063	0	2.43527	1.16171	0	0	0.0509387	0.00817786	0.00392313	0.184554	0.672932	0.58209	0.468245	1.34969	0.042724	0	0.179008
B4GALNT4	0.841952	1.1824	1.79931	0.716334	1.08991	1.13105	0.776525	1.00682	0.863385	0.813948	5.45897	5.33581	5.7251	5.74795	4.08739	2.74509	1.51517	1.84899
BASP1	7.2599	7.36017	5.49439	5.02096	5.04887	3.80903	4.69387	7.33665	6.20899	5.51926	4.04898	5.01546	3.83905	5.92976	7.90814	1.10502	0.951954	0.471969
BAZ1A	2.57856	4.12955	3.78365	3.53018	3.83146	4.51214	3.72822	3.8779	4.67228	4.681	2.0849	2.95754	3.22822	5.21268	6.04989	1.17425	3.67609	2.31812
BBC3	0.881941	0.629954	1.0822	0.345465	0.0331409	0.026252	0.209268	2.55321	1.71382	1.75553	2.00999	0.774349	2.03432	0.504788	0.403834	3.42423	2.20938	2.54228
BDH2	2.73904	3.28381	3.41017	5.85745	6.64848	6.75928	6.31343	3.73174	3.88772	2.54651	5.57554	5.01855	4.36271	4.16762	4.47232	2.67635	2.43214	1.82551
BEND4	1.10783	0.396893	0.00892845	1.77142	1.28295	0.447975	0	1.32594	0.193626	0.178017	4.21474	3.62263	4.50885	1.9068	1.33575	0.557521	0.445098	1.65144
BEX2	5.56816	3.6347	1.64949	8.39758	8.36352	7.28338	7.10081	5.62031	3.88704	3.70607	6.53563	7.05666	5.96513	6.40375	4.40944	6.83342	5.37005	5.91512
BIN2	0	0.00330257	0	0.0638732	0.505148	1.05507	0.983182	0.00320731	0	0	2.16549	3.96338	3.97706	5.90403	5.13936	0.823197	1.08199	1.4811
BMP2	0.434178	3.16699	1.25199	0.824637	1.50344	2.24581	3.46703	0.22503	3.13951	4.05489	0.304174	0.615213	1.21571	3.33062	5.93332	0.190614	4.14869	1.41851
BMP4	0.326608	6.68255	1.372	5.45858	5.7541	5.33551	5.9888	0.660557	8.35247	8.5463	2.29386	4.70595	4.75761	2.68031	7.15416	0.494809	5.62777	5.66846
BMPER	0	1.62379	0.167404	0.548794	1.26247	3.54318	5.54994	0.047546	2.8489	3.71435	0.175989	0.244613	0.804677	1.01787	6.84544	0	1.18544	0.725244
BRWD3	2.56448	1.93388	1.30575	0.98502	1.40313	0.862594	1.27917	1.77556	1.41837	1.39486	3.52381	2.39004	3.37854	2.80798	1.98522	1.96942	1.68884	1.07844
BTG2	0.332666	0.809499	0.901382	2.57914	1.83424	3.13131	3.74573	0.322812	0.997529	0.739019	1.28323	1.38484	2.20504	1.61366	1.50348	2.49129	2.03805	2.04892
CA11	1.10874	1.19559	0.419301	5.88788	5.28739	3.99874	4.04132	3.28324	1.04056	0.701917	5.03814	5.82962	4.96606	5.70723	2.27796	4.85901	3.5083	3.29942
CABLES1	0.845541	0.580857	1.27559	1.57914	2.18272	1.92166	0.799627	0.705826	0.259853	0.36284	0.351135	0.803309	1.65895	1.00346	0.334965	0.15837	0.861243	0.372558
CACHD1	1.55982	4.10991	2.49252	3.07196	4.24009	4.76095	3.76147	1.36251	1.50018	2.22008	2.26592	4.54321	4.64813	5.08104	4.93101	1.21031	5.22059	4.76428
CAMKV	0.532798	0.228716	0.0174293	4.53614	3.40713	0.723264	0.439466	2.46856	0.0664078	0.0930674	5.83217	4.68782	3.4988	2.97705	1.07624	2.82088	0.604025	1.15934
CAV1	1.09598	0.24599	0.780314	0.544055	0.291697	0.381733	0.0120219	1.98618	0.0827241	0.0648441	6.49164	3.69811	4.10689	1.07889	0.872039	3.14551	0.357163	0.485345
CBS	0.693098	0.289294	0.104755	6.01334	4.59046	5.52718	5.92735	8.25464	7.35452	7.35897	7.00138	7.08505	7.40126	6.75086	6.60859	7.05615	7.0443	6.90477
CCDC50	1.74179	3.5806	3.40722	3.48309	3.92086	4.01328	4.2976	2.4846	3.75876	2.98722	2.99208	3.99834	4.42955	5.05678	5.17398	2.607	5.36939	4.93436
CCND1	6.89213	7.93904	7.23036	6.12346	5.37511	4.74844	1.42254	5.86191	6.79169	6.60257	5.89491	3.64298	5.61825	1.63177	3.06304	6.71611	7.08742	7.62547
CCND2	7.30718	6.36918	5.42816	5.13911	5.57146	5.44681	4.94583	5.70391	4.38347	4.37832	6.68713	7.44979	6.81398	5.57704	8.16349	5.0489	4.4087	4.68405
CCPG1	1.15614	2.55914	1.35694	2.88071	3.70566	2.98624	3.32861	0.815098	1.03196	0.573676	2.21599	1.73259	2.14003	1.61676	1.66122	3.94399	4.43218	4.58941
CD200	2.77067	2.12306	0.244999	5.51577	7.02303	8.29813	4.93509	4.19895	0.890593	1.53006	6.74529	7.16909	6.04925	7.3036	3.02481	6.40353	5.39694	4.78618
CD53	0	0.0258846	0.00871827	1.77331	1.72753	0	0	0.043177	0.050473	0.00748244	0.727417	0.115377	0.0740579	0.520145	0.517648	0.172723	0.15835	0.148167
CD55	1.41522	1.31667	0.230022	6.25532	5.14673	3.87196	3.93013	2.04098	1.78888	1.13038	0.558053	0.819405	0.868954	2.15284	2.97962	0.25376	0.846855	0.341324
CD81	8.28614	8.08629	8.69026	3.79037	3.49349	3.46809	3.86866	6.6606	5.35791	5.05695	7.0477	7.22165	6.93491	7.69802	7.73292	7.81668	7.41547	6.87014
CD99	4.87428	4.70211	9.42024	5.14597	4.79341	5.14519	7.1091	6.06812	5.81347	4.54866	1.44315	2.86937	4.84917	5.6553	6.0228	2.2754	4.40214	5.34879
CDA	1.40761	0.76087	0.174564	4.73726	4.82241	5.20527	4.61445	1.22441	0.839589	0.907861	0.918505	1.49953	1.99665	5.18031	3.51084	1.23237	3.80468	1.92676
CDH1	4.85978	4.18755	0.161572	6.0322	5.84201	4.16127	1.92849	3.7507	3.00619	0.849523	6.08732	5.91529	6.30832	5.53223	0.656497	3.38392	1.7128	2.55224
CDH2	1.91848	6.20254	6.77213	0.556466	3.96216	5.37334	5.08538	1.79412	3.48212	4.0182	1.77838	2.97507	5.45699	7.68325	5.67655	1.21164	6.16725	4.07977
CDH6	0	0.124288	0.0625342	3.37927	1.25778	0.447203	0.0290242	0.0839578	0.0317687	0.018313	3.29557	4.20765	3.01857	1.53576	0.168307	1.53626	0.320755	0.29659
CDHR1	0.437426	0.086746	0.224639	0.126861	1.20808	1.27878	0.274416	0.281072	0.148539	0.0953499	0.113044	0.132821	1.06469	0.352936	0	0.0375449	0.518545	0.90906
CDX1	0.0989273	5.67568	0.0210659	1.95584	7.34386	5.95582	0	0.0898355	3.27808	3.1826	1.01749	0.317213	4.74986	0	0.284682	0.35694	5.73173	7.6121
CECR2	4.39041	3.39369	1.34868	2.87597	2.44484	3.57419	2.91555	1.82512	0.80501	0.839612	7.18597	7.09717	6.60795	4.74249	4.38033	5.31662	4.10899	3.5942
CENPV	7.58766	7.1516	6.17143	8.34011	8.20437	8.47475	8.73737	8.64488	8.5809	9.20952	2.42809	1.9032	1.73456	3.67067	4.18434	3.24791	3.869	4.13153
CER1	0.225586	0.0226906	0.00663645	0.558659	0	2.48639	6.94274	0.11392	0.0167383	0.158224	0.696037	1.13482	1.20494	8.84192	3.50512	0	2.56076	0.266791
CHD7	5.74215	6.45305	4.6283	4.79199	4.26641	5.07592	4.81276	4.37275	5.59018	5.2945	2.08253	6.24231	5.43328	7.47295	7.45985	1.29883	3.83905	2.74786
CHDH	0.536438	0.322766	0.110675	0.605294	0.498709	0.156438	0.583756	0.584147	0.199128	0.241069	2.8663	2.42338	3.36313	2.85986	3.00213	1.08213	1.97682	1.53315
CHST2	0.419669	2.43851	1.42843	0.318275	1.04818	1.6997	1.89907	1.5523	1.23514	0.999542	3.47974	3.05961	2.31929	1.45904	1.36006	0.0375345	0	0
CHST8	0.730015	0.0700546	0.0141556	0.594123	0	0	0.645741	1.55017	0.259401	0.239078	5.25493	3.82712	1.91294	0.839789	0.865058	0.219513	0.0629574	0
CLDN4	1.49494	1.25312	0.126469	6.47651	5.35323	2.6248	0.0843508	1.4655	0.437657	0.241952	0.594329	1.84469	2.33773	1.09894	0.0723918	0	0	0
CLIP3	0.665048	0.272227	1.52467	4.80368	4.17453	4.01274	4.453	0.697825	0.57466	0.424896	4.78481	6.07424	3.70814	3.73983	2.17688	0.911228	0.493154	0.430096
CLU	4.17363	1.71268	0.364635	8.02964	6.09884	5.14558	5.81251	6.4635	1.30885	1.01168	5.18443	5.79675	4.10217	4.46994	2.44132	5.83384	3.7857	3.4023
CMBL	2.18794	2.03191	1.25711	3.08099	2.61643	3.34546	2.85973	2.77484	1.40625	1.60382	6.35118	3.12309	4.92366	4.70604	5.03598	5.48861	6.09781	6.17032
CNP	1.52567	2.36599	2.98105	3.62858	2.75241	3.11946	3.0095	3.33737	2.79684	2.39104	5.11013	5.61064	5.22182	5.7998	4.4795	2.10649	2.64288	2.52802
COL18A1	4.08412	3.57563	6.81175	2.46357	3.16974	2.4772	1.76135	4.21303	2.74371	2.99725	2.44192	4.29051	3.85678	3.62009	3.77142	1.50385	0.77402	1.19316
COL1A1	0.538248	0.664129	8.06317	1.12938	0.417746	0.568603	0.354266	1.51979	2.85118	0.766604	6.94509	6.93422	7.19381	4.45103	5.48948	2.77886	1.05524	1.92621
COL4A2	2.42067	2.04049	8.72353	1.4678	2.05378	1.30037	1.94374	1.99135	2.78394	1.56355	2.48027	3.87899	4.19743	4.37145	4.98093	1.6224	1.50416	1.56465
COL5A1	0.22066	1.61274	6.16502	0.243643	0.334968	1.58489	2.93673	0.284572	2.75957	4.13985	1.44704	2.53466	3.13235	4.95905	6.63268	0.122228	0.244833	0.0660616
COLEC11	0	0.0639487	1.00576	1.95807	2.21607	3.65084	4.37181	0.123211	0.469864	0.668684	2.62395	3.03323	3.1322	4.5864	7.34908	1.8219	3.10691	2.16324
COLEC12	0	0.646821	0.824707	1.4862	1.38027	4.68391	5.97086	0.0986267	3.25513	3.44348	0.577416	0.914414	1.76383	2.29987	5.9994	0.172717	1.10215	0.194914
CRABP2	4.13108	8.76549	4.66769	10.1457	10.6747	11.2185	11.8495	5.76901	8.49	8.24675	6.51517	7.34856	8.51295	7.87423	8.82883	6.52766	7.72735	7.41085
CRIP1	0.113936	0.200567	0.628219	4.81856	4.53936	4.34491	4.27823	0.032184	0.280254	0.330055	6.62016	2.48591	5.18302	4.30277	2.76896	5.97621	4.77909	4.97386
CRISPLD1	1.23082	1.41892	2.24492	4.23563	3.94156	4.01146	4.30007	1.80325	1.16137	0.762386	5.04649	4.74773	3.86156	2.73878	1.75611	2.02599	1.20722	1.38117
CRLF1	0.454301	2.23626	0.0377817	4.23926	5.17984	4.81959	4.77229	0.879933	0.925972	0.795264	5.63885	2.06246	4.37948	3.88502	2.79017	0.655056	0.869648	0.757631
CRMP1	3.87734	3.02721	3.0408	5.39312	4.61837	4.51357	4.74351	5.05652	3.42214	2.75369	5.68833	4.31494	5.23299	4.5503	2.63119	3.59066	2.82431	2.95236
CSRP1	0.326766	0.642848	3.6526	2.58303	1.85186	1.09865	0.764369	1.91914	2.2909	1.36606	2.17202	2.44149	1.80918	3.73679	4.22401	0.950877	0.925471	1.15494
CSRP2	7.48221	7.95848	6.37479	8.17434	8.62169	8.65882	8.05104	7.87796	7.05518	6.62255	6.63473	6.40934	6.21382	6.80329	6.69494	8.01794	8.19958	7.96463
CTHRC1	0.441666	1.9749	6.28306	2.00932	3.94398	4.63975	4.70287	0.602289	3.75625	2.47969	3.65794	4.34688	2.97539	3.83934	3.51836	3.57032	2.92106	2.23213
CTSC	7.62434	6.54882	6.4237	6.3504	5.33148	4.54978	4.27859	7.95906	4.41911	4.11855	5.90965	7.278	5.07202	4.79791	1.6385	4.96236	2.34369	2.14942
CXCL12	2.80048	3.10682	1.58793	3.15223	3.59314	1.4404	1.18689	3.01821	1.51745	1.26984	8.24944	8.27004	7.61361	6.13827	3.63506	6.91012	3.99178	4.88212
CYB5R1	1.3099	0.750722	1.20635	4.00515	3.69498	4.23389	5.10808	1.30961	1.07811	1.02534	1.64957	1.27014	1.93035	2.71088	5.01967	0.353537	1.83504	0.804182
CYP26A1	1.31761	0.787489	0.00848169	7.87065	4.27991	6.48936	8.94552	1.63334	1.49036	0.645232	1.0351	2.9253	2.62645	6.61237	5.46247	1.0554	6.36365	3.09006
CYP27A1	0.103496	0.786169	0.297039	2.9376	1.4903	4.83726	4.57051	0.146208	2.98416	1.8712	0.693711	1.0113	1.28502	3.80193	3.81306	0.667855	1.07513	0.311098
CYP51A1	0.662844	1.11903	0.732269	5.27699	6.5532	6.9168	6.68098	0.247723	0.393253	0.26208	4.84589	6.01542	5.79668	7.11134	7.11039	4.67373	5.94562	4.90423
CYTL1	1.73294	0.582484	1.37452	5.25437	5.0246	4.62526	3.82444	1.49319	0.576321	0.576914	1.32064	3.97133	3.17669	5.44555	4.63125	1.43469	1.62756	0.977026
DACT1	2.18829	0.608557	2.66838	0.32893	1.32563	4.69543	3.89709	0.456095	0.485467	0.80683	5.13458	4.34533	3.17426	3.15427	3.64253	2.77029	1.51475	0.407207
DDHD1	2.03512	1.28653	0.967074	0.960348	1.37075	1.64607	1.97345	0.700362	0.580475	0.646829	1.2213	3.48431	2.36483	4.32836	6.50716	1.90268	4.67243	2.09075
DDIT4L	0.103496	0.0551021	0.0176028	1.57209	2.49004	1.68039	2.94518	0.496754	0.137246	0.10438	2.03695	1.14331	2.66433	0.163497	0.201848	0.990458	0.355277	0.634771
DDR2	0.108431	0.147274	2.87238	0	0.012174	0.249694	0.87954	0.067514	0.201032	0.342165	0.314935	0.45636	0.0504029	0.665193	5.36239	0.0194903	0.290392	0
DIDO1	3.20749	2.4483	1.98394	2.87417	2.71775	2.66271	2.38878	2.80157	1.84219	2.04352	8.5176	7.74383	6.65686	6.44369	6.03273	4.54008	1.89452	1.52141
DLC1	0.119464	2.03731	5.2484	0.754404	1.21842	3.08513	3.22683	0.301679	2.14655	2.98434	1.15445	1.33795	4.50395	5.12077	7.24718	0.104468	3.41559	1.35615
DNAH7	0	0.0142103	0.0180034	0.0206169	0.440389	0.423949	0.243386	0.00887444	0.00554183	0.00808358	7.66981	7.7328	6.29666	6.24344	5.10664	0.0416255	0	0.0700712
DNAJC12	0	0.131634	0.33777	2.37165	3.30877	1.61971	2.12518	0.385978	0.1722	0.228374	2.26535	1.4193	0.0220725	0.522761	0.0347028	1.72615	0.0332657	0
DNAJC15	3.66647	4.26054	4.18407	5.10887	5.92906	5.65315	7.06676	4.32004	6.55038	6.50778	4.71593	3.89088	4.87697	5.03586	5.59429	5.61737	5.757	5.91409
DNMT1	6.23217	7.08762	4.46968	4.38621	3.95186	4.27095	3.78448	6.55472	6.06899	6.14365	6.67321	7.34523	6.81816	7.52728	7.03258	5.89745	6.93133	6.75575
DNMT3B	7.54099	4.2662	0.559708	6.61062	5.67598	4.37339	4.00437	7.71569	3.24629	3.57487	11.0761	10.8075	9.30054	8.84381	8.06185	8.44475	5.14901	4.11304
DNMT3L	0	0.017022	0	0.0534735	1.93975	1.36337	0.106883	0.00552346	0.0582689	0.0781852	5.46591	0.428061	2.76103	0.115109	0.0513082	1.84861	0.661978	1.3486
DPF1	0.332406	0.974595	0.840072	3.34808	1.90508	1.7027	1.64228	1.3257	0.880764	0.754551	4.11791	2.66031	2.63122	1.62435	1.5982	3.44407	0.941872	1.18603
DPP4	0.324084	0.00889884	0.0723281	0.23295	0	0	0.198816	0.116317	0.0488604	0.0345226	0.449746	0.374121	0.797089	1.21935	0.883142	0.109344	0	0
DPPA2	0.303896	0.408279	0.0211869	3.63883	3.55308	2.92918	0.0554289	0.624038	0.271278	0.0538761	6.39715	4.07823	5.21693	3.25186	2.47863	1.77678	0.763273	1.05114
DPPA4	8.4653	4.98062	2.80456	7.29807	6.68538	6.04318	4.97019	8.1613	3.68756	4.01528	8.84628	8.03808	7.48145	6.09759	4.66059	9.02307	5.98555	6.86822
DPY19L1	0.959021	1.35328	1.53692	2.25998	2.57195	3.16798	2.90969	0.774879	1.74524	1.6114	1.79641	2.60784	2.46657	4.23385	3.68244	0.760152	2.18514	0.932449
DPYSL3	5.11855	1.21078	1.42443	3.62453	3.30221	1.40851	1.97106	6.46153	1.06568	1.00292	5.13856	4.66791	5.68206	3.9653	4.51232	1.57762	4.01157	5.79687
DRAM1	0.423473	0.288332	0.961156	1.39205	1.23891	0.239207	1.19586	0.779918	0.481106	0.38332	0.640725	0.680211	0.180876	1.24823	0.323012	0.298578	0.853632	0.423317
DSC2	2.32234	4.05427	1.39822	2.71386	3.42751	3.10871	3.53929	2.26732	2.91639	2.50698	3.20212	3.47296	4.67066	5.79866	5.62888	2.29865	2.98155	2.85909
DSE	2.41305	1.82604	1.73295	2.25049	2.13632	2.41018	1.80315	2.44341	1.68045	1.87303	4.25491	5.67825	4.04845	3.66898	2.82257	2.84515	1.25092	1.09692
DTX2	1.96669	0.564911	0.34501	1.03166	0.661117	0.609421	1.96994	1.75446	0.624795	0.521585	4.41035	3.17592	2.77036	2.44945	0.928824	2.64578	0.77785	0.7975
DTX3	1.11202	1.33095	1.14495	1.77332	1.29667	1.61157	1.33632	1.93484	1.94173	1.79471	4.39247	4.81108	4.42744	4.60915	4.82436	2.3722	1.93798	1.69875
DUSP1	0.787313	0.852915	1.5171	7.49646	7.18352	7.50057	8.18503	0.917875	1.72141	1.24466	2.75694	2.64495	3.22106	3.22728	3.25571	1.18293	1.65266	0.887342
DUSP5	2.48068	2.54386	0.354802	1.04724	2.87733	2.66461	3.29674	1.75873	3.8553	4.5938	1.5844	1.54017	4.11389	5.76168	7.24139	1.17675	6.14131	5.01539
DZIP1	1.22709	2.05605	2.50535	1.09877	0.704526	0.990119	1.21597	1.46364	1.93149	1.99517	5.72857	5.14728	4.22794	4.72786	6.07954	2.5487	2.53993	2.31689
EFS	0.754696	1.99813	2.59006	2.3557	2.90544	2.41485	2.33988	1.2294	1.90293	1.97641	2.85313	4.60912	4.14909	5.15136	5.09196	0.786643	0.851834	0.7089
EGFLAM	0	0.240033	2.61114	0.764545	2.2441	3.72272	2.1279	0.00288752	0.28992	0.596296	0.147339	0.948687	1.56932	5.66648	7.21879	0.0737464	1.57338	0.275161
ELF3	0.539383	0.41316	0.0181074	3.40043	2.83035	2.57251	0.249228	0.601847	0.631674	0.774627	3.81329	2.88416	5.79979	1.40494	3.09087	1.59224	2.6891	3.44909
ELF4	0.103445	0.13154	0.124441	0.335914	0.0324265	0.695515	0.87387	0.101763	0.134684	0.0463116	0.361396	0.975096	1.72354	3.88604	2.38185	0.258661	0.459826	0.506266
ELK3	0.868719	0.772548	4.96075	1.06867	1.38394	1.78826	1.78628	0.578848	1.16559	1.27151	1.69735	2.31903	2.81533	4.43332	4.8475	0.121627	0.206434	0.126034
ENC1	1.08565	4.36927	7.38468	0.739058	1.91243	3.68025	3.18971	1.10056	3.11672	2.0396	2.45998	2.3428	2.39553	4.24988	6.29992	0.882224	2.1217	0.546648
ENO3	0.212671	0.4819	0.908712	2.92766	2.07424	2.53937	3.64477	1.02568	1.8062	1.08053	7.53598	7.04988	7.45862	6.05641	4.26355	7.93255	8.15532	8.95483
EPB41L3	0.979202	2.12988	1.41901	1.00215	1.16256	2.19898	2.99479	0.912714	2.52174	2.56851	2.5845	3.51471	5.60234	4.67453	6.63542	0.441595	3.86658	3.03903
EPHA4	0.322482	1.71374	0.74605	1.12614	2.6374	2.90216	2.84441	0.30008	0.204334	0.627982	0.665433	0.939997	2.9241	4.92253	3.71353	0.561164	3.85746	2.73247
EPHX3	1.79027	0.597731	0.0425031	6.25457	4.85706	4.45411	3.62719	3.05907	0.265954	0.279342	3.40571	2.37566	4.07046	2.14428	0.450688	2.16019	1.24137	1.02829
ERBB2	2.85026	1.52551	1.3027	3.6347	2.70657	2.27014	2.31517	5.62036	1.45121	1.17142	3.70154	5.51053	3.85951	4.85919	3.01938	2.2545	1.28765	1.55278
ETS2	1.25939	0.62224	3.3192	2.46435	1.62329	2.58441	0.882445	1.91692	0.99064	1.63231	2.86376	4.31145	5.84211	5.92612	4.80399	1.44331	3.13176	1.60678
ETV1	3.16197	1.91499	2.45644	2.78858	3.09249	2.93481	3.10882	3.54728	0.931249	0.765297	7.04267	6.30145	4.88141	4.11832	1.94385	2.7049	1.06602	0.71433
ETV4	5.35181	4.99468	3.32476	4.97001	5.21824	3.58239	2.95744	5.92179	3.18508	3.37149	8.03038	6.74693	7.24949	6.70149	3.35612	6.45036	5.50075	5.79452
EXD3	0.4464	0.220048	0.484872	1.60938	1.8054	1.69403	1.89464	0.651022	0.354324	0.292328	5.44775	4.52909	4.79201	3.2142	0.0386502	0.0194615	0	0
F2R	1.30504	0.556845	4.45362	3.86541	3.5196	3.48502	3.16936	1.46266	0.338427	0.514847	3.19417	4.95376	3.89944	3.56845	2.77224	0.928698	0.631327	0.862386
F2RL1	0.431195	0.490918	0.56417	5.76737	6.42364	6.07662	2.13415	0.747265	0.14547	0.0933975	7.02559	6.67543	7.71062	3.53187	2.68809	3.50986	2.20807	3.21988
FADS1	6.21349	7.33652	6.35578	4.94181	5.11379	5.92632	6.19597	6.39458	7.06813	7.12376	4.59936	5.71027	5.51071	6.38942	6.05445	2.02024	3.03525	2.71638
FADS2	5.41536	5.3123	5.57738	3.97572	3.97323	3.78331	3.9846	5.73094	5.03349	4.59983	2.73185	4.20224	4.03117	4.63541	3.81372	0.819388	1.47153	1.35561
FAM126B	0.219609	0.607301	0.753981	0.552969	0.704755	1.54422	1.45394	0.651498	1.12992	1.26934	1.06878	1.31941	1.62862	3.24474	1.22537	0.120316	0.266608	0
FAM184A	1.21166	0.594186	0.177904	2.26567	2.06479	0.847853	1.17965	0.940483	0.481784	0.204427	4.50909	5.12621	4.33363	3.58605	1.1068	5.00571	3.60355	4.2179
FAR1	2.51516	2.50158	1.6388	3.74669	4.45771	4.72656	4.60065	2.3961	2.53402	2.56629	5.58191	6.19313	5.68129	5.81427	6.29812	3.01568	3.66683	2.55112
FARP1	3.30978	2.19019	4.41326	1.36053	0.788399	0.828844	0.992096	2.99524	3.25381	2.68759	2.78872	4.74682	5.01724	5.93208	6.90918	0.88268	1.68691	1.67597
FBLIM1	3.54026	2.92671	3.39634	2.67788	2.47661	2.44119	2.03772	3.48385	2.68495	1.79816	6.26931	5.01907	6.24543	7.35516	3.60924	3.1526	3.76193	3.38425
FBN2	1.62781	4.42172	5.06794	2.39141	2.7468	4.49163	5.16264	0.771703	5.19545	6.31442	0.195979	0.828279	2.2413	2.22646	5.5533	0.120966	1.00547	1.1935
FBXO2	2.60912	1.05877	0.137876	4.78037	4.12453	3.03967	2.79294	4.23973	1.57785	1.02286	6.46235	4.98998	5.36186	4.82813	2.9602	7.21885	4.39999	5.45902
FERMT1	1.17709	0.259147	0.219591	2.32434	2.28972	0.0985352	0.0109584	1.84394	0.106018	0.248729	6.90674	7.01528	6.34575	6.33948	3.39076	5.705	3.24253	3.92354
FEZ1	0.868761	0.275988	1.50627	4.11322	1.18108	0.454633	1.6703	4.22113	3.27367	3.06292	4.7382	2.36827	1.80629	0.904331	1.04902	2.93651	0.970384	0.913408
FGF17	0	0.789949	0.00907771	0	1.4264	4.31486	4.32691	0	0.336871	1.19736	0.21502	0.698206	2.31792	7.47109	3.75795	0.382744	5.88256	2.0351
FGF19	1.00093	0.911576	0.0307876	2.16898	3.55562	5.36091	1.29359	1.47666	3.24068	3.02315	5.3129	4.49493	4.51735	4.07664	1.27751	3.09351	2.80817	2.86918
FGF2	4.40601	2.16047	0.564438	2.7214	2.26412	0.961317	0.851341	3.34551	1.46326	0.863221	5.98147	6.96581	5.40509	4.60228	1.86656	3.21036	2.06757	2.83987
FGF4	0.205844	1.24195	0	0.490242	2.6341	4.06014	3.29051	0	0.0276526	0.00350884	3.82442	2.81518	3.60006	2.72191	0.61951	2.49357	4.20908	6.00693
FGFR3	0.107326	0.553539	0.173531	1.38062	0.848929	0.452837	0.980125	0.324091	0.56653	0.8812	1.36255	1.78531	3.4867	2.54193	3.40059	0.208607	0.430859	0.873045
FHL1	2.15688	0.75103	2.19013	5.37165	4.58232	3.88372	3.77193	4.41074	1.31233	1.49779	5.02553	4.56249	2.71129	2.85582	0.717744	2.13843	0.39393	0.266227
FHL2	2.99568	1.80405	1.70469	4.38881	4.00141	3.51778	4.18534	4.39972	3.53028	3.0377	4.08681	5.43741	5.13852	4.78539	5.92163	3.2117	3.68129	3.2319
FJX1	2.14272	1.57659	3.57717	0.582527	1.24017	0	0	1.6114	1.71972	1.14786	2.52574	3.63584	2.81214	3.32374	3.39361	0.0385564	0	0
FKBP10	3.19556	3.87275	6.56425	2.82124	2.9187	2.97452	3.04281	4.93395	5.30098	4.57614	2.88982	3.09277	4.76287	4.35218	5.29286	3.10388	3.12898	3.48604
FLNB	1.85549	1.6908	2.18119	1.93015	1.86895	1.91968	2.39367	2.18302	0.842837	0.797894	4.29675	3.9804	4.50373	3.77378	3.35884	1.5209	1.56593	1.38856
FLRT3	0	0.787098	0.427981	0.946003	2.46391	4.67314	3.73349	0.161927	0.973214	0.516172	0.414433	0.874764	0.956166	5.99263	1.19118	0.0230426	0	0.0698304
FOLR1	0.113936	0.25646	0.0264247	3.08526	4.13597	1.90532	5.41623	0.0963981	0.344342	0.166592	0.0992534	0.457357	0.845946	1.14585	4.53268	0.222688	0.279858	0.246078
FOSL2	0.660524	0.263442	1.05199	0.452386	0.148791	0.472393	0.0140204	0.137514	1.76721	0.812329	0.61352	0.547904	1.29107	1.45949	3.12331	0.366977	0.693751	0.492641
FRAS1	1.11591	1.32122	3.00917	1.742	1.51567	1.02626	0.352669	1.85873	2.41194	1.83662	4.19215	5.39154	5.32974	2.84011	1.98126	0.834702	0.452013	0.153452
FREM1	0	0.256499	1.34674	1.00155	1.52904	0.935164	2.09823	0.0325055	0.348285	0.729907	1.80317	3.66345	2.47915	3.62	3.25546	0.312582	0.894029	0.12326
FRRS1	0.102976	0.15689	0.0127255	0.106399	0.12373	0.771314	0.291675	0.0153347	0.0421582	0.0111208	1.67841	1.44637	3.56053	0.992545	2.11391	0.226583	0.9173	0.370784
FSD1	1.32452	1.80744	1.10449	6.5393	5.42741	5.582	5.95165	4.26952	3.44465	2.86665	4.00679	3.60149	2.39292	2.9936	1.86726	2.96109	1.61599	1.78921
FST	2.87591	2.42995	1.35303	7.65379	9.09357	8.57923	4.66182	2.05297	2.78104	4.39793	5.20931	6.93828	7.4434	5.05741	7.91579	5.51337	6.60782	6.57989
FUCA2	3.38341	3.26781	2.88409	7.35097	6.76678	7.22674	7.2231	4.01516	3.56961	2.91746	1.88259	1.45725	2.9057	2.28867	2.88292	3.20072	4.46477	4.30708
FXYD5	5.95938	4.36388	5.22234	5.2357	5.20467	4.90075	4.87837	6.70631	4.68943	4.90293	6.4814	3.74412	5.00813	3.33319	2.08716	7.44545	5.98155	5.57958
FZD4	0.337426	0.494325	0.659041	0.587948	0.734647	0.673731	1.49363	0.166885	1.01203	0.894395	3.19653	4.05751	4.08479	4.1148	6.05752	0.48382	3.01533	2.23846
FZD7	3.88221	0.819708	2.01051	2.1072	2.15431	2.64358	4.20688	4.76256	0.907309	2.48541	5.98037	6.83681	4.32713	8.23439	7.18691	0.132367	0.0924911	0.0648034
GABRB3	5.00688	2.97386	0.242756	4.69787	4.42374	3.10914	2.83565	4.89988	0.616769	0.470782	6.76261	6.9677	4.41585	3.73658	1.22099	2.92137	1.39051	1.36198
GADD45A	2.49934	2.98103	3.57975	5.10272	6.11147	5.7842	6.89252	2.54482	4.31998	5.20698	1.3066	1.26709	2.51449	4.59141	7.62453	1.48736	5.17573	3.2191
GALNT12	0.99846	0.24984	0.0434908	4.14019	3.46648	3.79702	3.34727	0.829584	0.205011	0.589906	2.37202	3.55461	2.75489	5.43546	5.77991	1.07915	2.65644	1.04668
GATA4	0.112316	0.579099	2.19043	0.915755	0.0999	3.88839	2.86341	0.00308014	2.5392	3.36544	1.50469	1.81429	4.94243	6.10965	6.45164	0	0.0977106	0.129415
GATM	0.889947	0.306534	0.219311	1.83206	1.16052	0	1.78176	1.04925	0.424548	0.115635	5.03986	4.15939	4.39725	2.58572	1.00999	0.499229	0.0900345	0.165912
GBX2	0.217191	0.114375	0.00271371	0.613872	2.88069	2.4645	1.60653	0.0149297	0.00784995	0.0461155	3.9915	0.43372	2.1261	0.107513	0.50629	1.53561	0.528441	0.346822
GCNT2	1.4562	0.656802	0.041603	3.55441	3.88815	3.38076	3.5053	1.55687	0.778477	0.68765	4.91557	4.73277	4.7308	2.17047	1.59802	2.11177	0.403355	1.43013
GDF15	1.10176	0.184619	0.724084	2.94839	0.740635	1.20501	2.45762	0.314686	0.217479	0.191713	0.104846	0.0911907	0	0	0.200127	0.316757	0.259178	0.203404
GDF3	1.24137	0.0683573	0.0478792	3.68	3.50266	0	0	1.45074	0.138076	0.173343	6.16631	5.47762	7.12012	2.08427	1.34108	1.57902	1.50197	1.35929
GDPD5	0.110171	0.1355	0.582401	0.192521	0.240181	0.0547388	0.0587391	0.272382	0.138848	0.119209	0.225686	0.294519	0.972419	1.88415	0	0.0218406	0.181673	0.226275
GJC1	3.00438	2.99538	2.13399	3.94335	3.56574	3.99501	3.46395	3.1525	2.00316	2.19175	0.556889	1.40317	3.0962	4.63384	4.73618	0.0205143	0.693503	0.578901
GK5	0.912061	0.507743	0.631242	1.10694	1.33789	0.395162	0.907179	0.27213	0.219314	0.134767	3.41151	1.92403	2.8954	1.36899	2.08909	0.625799	1.20421	0.603866
GLDC	2.55733	1.13349	0.0201375	3.78126	3.08101	1.18803	0.889687	2.4324	0.93199	0.731173	7.79444	5.6194	6.40816	5.1279	1.41685	4.56769	1.43709	3.37013
GLI2	1.06785	0.564226	0.680994	1.31853	0.525555	0.209148	1.11552	1.62358	0.966137	0.643564	5.23777	4.71412	4.72098	3.77358	4.11317	0.106348	0.0673765	0.0900501
GLIPR2	0.113811	1.48211	2.44406	5.81449	6.26364	7.46489	7.05364	1.42183	4.62361	6.0983	5.41305	5.9125	5.33197	6.12465	7.88928	5.17179	5.18122	4.77292
GLS2	0.545067	0.0265308	0.00551606	1.77404	1.0583	0	0.0169282	1.29879	0.00582316	0.00371726	4.83818	4.16046	3.17493	1.4276	0.648383	2.28003	0.467742	0.609542
GNAO1	0.102392	0.295024	0.146191	0.135964	0.13212	0	0.010169	0.717259	0.216276	0.344115	4.15961	4.4925	3.06453	3.05371	2.37508	2.39047	1.18108	0.667893
GPC4	4.28913	1.21378	1.44571	7.71727	5.5625	6.00057	7.02029	6.35268	1.62921	1.54543	6.89775	7.87221	6.89145	7.92298	6.40903	2.75164	2.13324	2.04246
GPD2	1.40037	1.71922	0.598816	2.11439	2.82591	2.95946	2.06717	1.56574	1.61244	1.46755	2.03282	2.37498	2.62855	3.50971	1.6105	0.335282	0.602442	0.735319
GPM6B	5.81027	2.22167	4.21922	6.25184	5.16961	3.4991	3.88539	6.95066	2.55372	2.47452	4.04245	4.44163	2.91029	3.1995	2.98363	1.50927	0.524466	0.318192
GPR19	1.0962	0.613751	0.321968	5.83429	5.32798	5.13431	3.81924	1.45132	0.485823	0.353875	4.30474	5.39435	4.11577	5.18619	2.78243	2.332	1.17175	1.3909
GPRC5A	0	0.0495416	0.0681921	1.21364	1.54254	0.0182813	0.272141	0.0662649	0.11313	0.0476505	0.435617	0.260091	1.15415	0	0.0347028	0.0175565	0	0.0703612
GPX8	4.04186	3.78609	5.14734	4.62782	5.06238	4.896	4.8161	5.33002	3.93597	3.51244	5.14002	6.40088	4.88032	5.95634	6.46273	5.44409	4.60333	4.14586
GRAMD1A	4.16889	2.23403	2.10409	4.21892	3.55481	2.94569	3.30953	5.52842	4.21611	4.34412	5.10391	4.08052	5.30817	3.04136	3.25822	6.08097	5.10501	6.1859
GRB7	0.893824	0.311602	0.0190343	5.49911	3.90249	2.06551	1.26269	1.49332	0.0972625	0.0535926	5.42724	5.3853	5.17318	4.17783	0.471127	1.67396	0.486308	0.91316
GREB1L	0	1.22327	0.937065	0.427979	1.4881	3.37171	3.5927	0.0413122	0.915938	1.19572	0.304392	0.670848	0.696608	1.70147	4.74711	0.0923643	0.309757	0.482956
GREM2	0	0.00274998	0.0828599	0.0526824	0.0401805	0	0.0389563	0.0723125	0.570307	0.26993	0.107496	0.998317	0.86492	0.0342988	0.811241	0	0	0
GRTP1	2.30108	1.04469	0.217195	5.69599	4.68539	2.9908	3.24822	4.1269	0.634104	0.560658	4.26129	2.58009	4.0384	1.79581	0.622222	5.54535	3.28396	4.27066
GSTM2	0	0.0172583	0.0803924	3.23566	2.92724	3.49585	3.92042	0.0399175	0.0370156	0.0225256	5.20415	5.68645	5.43304	6.00851	5.63572	2.65625	2.59444	2.1
GXYLT1	1.84198	2.65079	2.41497	2.43443	3.26255	2.82103	2.60322	1.46262	2.17266	1.81306	1.82274	2.26211	3.09316	4.75342	4.44091	0.384221	1.83294	1.06099
GYG1	2.37731	1.74545	1.66077	4.1461	3.74531	3.37712	2.85434	4.38304	3.24264	3.42349	6.14594	5.15533	5.52385	2.61181	3.03617	4.78263	2.87462	2.68866
HAND1	0.47623	6.87309	0.702413	4.36363	3.28619	6.80439	6.38812	2.52846	10.4149	10.0436	0.64002	2.33274	3.04414	1.71058	10.4295	0.255411	4.99254	2.61408
HAPLN1	0.670959	6.96057	3.01302	3.98167	5.86766	5.05498	5.88069	0.848399	7.59203	7.27018	0.902012	1.51862	2.59198	1.95514	7.44009	0.3722	4.47905	4.85252
HAS2	1.39134	5.08594	3.15131	2.05539	2.89295	4.50892	6.25801	0.327996	5.95725	7.5229	6.69034	4.38584	8.41672	8.44855	8.86865	3.53036	7.33887	6.23111
HAS3	0.99117	0.389279	0.0121172	1.923	2.53478	0.884148	0	1.68783	0.037495	0.0305035	4.09754	4.64319	3.23571	3.3699	0.0513082	1.75047	1.00214	0.416929
HERC5	1.69991	1.85287	0.250541	3.17825	3.18506	2.74217	2.2599	1.20229	0.723418	0.411422	2.40675	1.08712	1.71143	0.10258	0.527113	3.08673	1.19956	1.74806
HES1	2.52388	3.70606	5.14195	4.90388	5.52805	4.00586	5.16222	3.61995	7.21714	6.18083	3.99671	4.59019	5.1676	3.58703	3.06459	5.93203	4.42889	4.97958
HESX1	0.327297	0.0319664	0.0419311	3.55965	3.26534	2.29862	3.97126	3.86479	0.109452	0.0766093	5.01688	4.65844	1.15236	2.82601	0.185568	4.27358	0.23872	0.0622508
HHEX	0.439845	0.0206734	1.59915	3.33057	2.10915	1.45055	5.90653	0.120797	0.00848391	0.0302254	0.326603	0.878399	0.524914	6.19392	1.62259	0.104764	1.23428	0.0690028
HIC2	1.75566	2.01915	1.55198	1.6639	1.74975	1.65186	1.36927	1.58677	2.21783	3.1378	2.24906	3.08179	3.72683	4.00124	4.35054	1.18652	2.13656	1.93473
HIPK2	1.77724	2.7738	2.64214	1.43855	1.3488	1.86239	1.15196	1.88911	1.65461	1.75637	3.61746	5.17514	5.10802	6.51113	5.96	0.373372	1.40621	0.327077
HLA-E	2.72301	1.86082	3.25085	5.54047	4.91419	5.03376	4.18438	2.73711	2.34868	2.21454	5.23473	2.70276	3.89676	3.04846	2.71348	4.54495	3.94196	4.15632
HMGA2	4.28547	5.00371	8.87122	2.45526	3.00865	3.29988	2.02041	5.31598	5.78762	5.78008	2.85285	5.53278	6.35949	7.05283	8.00167	0.059313	0.145919	0.260691
HMGN3	7.93745	8.35074	7.4862	9.67508	10.1491	9.89983	9.7681	9.34486	8.79103	8.97888	6.16294	5.38776	5.2165	4.94435	5.14626	7.16603	7.08372	6.84711
HMOX1	1.13887	0.294224	0.401663	2.10954	1.46486	1.04426	0.034085	2.64831	0.465059	0.394968	3.1548	0.89827	3.50968	1.01621	0.605494	3.58597	4.3404	4.81652
HOOK1	3.36137	0.633222	0.0441147	3.3061	3.16289	1.12169	2.67258	2.36938	0.152987	0.060638	4.62841	4.58828	4.95285	3.5618	1.18122	3.07671	2.38043	3.51628
HSD11B2	0.87335	0.0907109	0.120113	4.36017	1.83816	0	0.701358	2.13331	0.0552504	0.105242	4.95989	5.63277	4.36446	6.37447	3.55476	0.95394	0.648194	0.519607
HSD17B11	0.955651	0.805012	1.21186	3.15437	4.1141	5.10598	5.07283	1.91142	2.28604	2.55456	0.843366	0.869838	1.33912	0.74877	3.83177	0.206421	0.414054	0.0758847
HYAL1	0	0.0694037	0.00578736	0	0.132412	1.99477	0	0.200951	0.137747	0.123898	1.41886	1.19482	2.90644	0.654048	3.02135	0.404296	0.298951	0.237424
ID2	4.47959	7.70698	5.52698	9.10376	9.27826	7.39614	7.85928	4.45467	9.27546	8.55122	3.22134	4.55368	7.18663	4.87388	5.89436	1.92815	4.15147	5.95843
ID3	6.8426	10.6179	9.01042	11.363	11.1746	10.1249	10.5614	8.33579	9.92668	10.0435	5.6544	7.19813	8.86177	8.01984	7.22099	4.09002	7.9925	9.80417
ID4	1.37641	6.66072	1.80038	6.78726	5.44435	5.26771	3.76204	1.5246	6.75293	4.66361	5.5741	4.82537	5.71439	2.98799	1.9585	3.65739	2.95709	4.2088
IFI27L2	2.20141	3.25613	3.16821	5.63708	6.45998	6.64255	6.80302	2.26646	3.87247	3.40391	1.36336	2.54636	3.71769	4.23922	4.18022	0.919488	3.30388	3.00165
IFT43	1.67324	1.96393	1.89508	5.32875	6.04298	6.50394	6.29459	3.19022	2.73358	2.6341	1.16996	1.47686	1.34977	3.44777	4.04962	1.28986	3.27966	2.80794
IGDCC4	0.21199	0.242207	0.503544	0.665091	0.262214	0.592827	0.897285	0.448585	0.273855	0.513088	0.464469	0.857001	1.47744	4.04207	4.80891	0	0.0319833	0.0582276
IGFBP3	0.214062	0.326989	3.41253	4.94537	2.62682	0.0256177	0.167477	3.83469	2.22906	2.14345	4.771	3.72691	2.56916	1.65722	2.31486	3.92827	0.690231	0.337998
IGFBP4	3.51584	5.16157	6.32432	4.97757	5.69812	6.15776	5.27862	5.07987	5.15261	6.06119	7.34571	6.95122	7.16966	7.89266	7.52103	6.63424	6.91804	6.79197
IGFBP6	1.02535	0.63822	0.228015	5.6328	4.84148	4.10609	2.66677	2.54368	1.08485	1.22789	4.7404	2.55627	1.61476	0.807544	0.566509	5.36146	1.47684	1.78408
IGSF3	1.10623	1.89097	1.21571	1.55261	1.93253	3.06905	3.15039	0.983906	1.79219	2.59237	1.43176	2.17581	2.82418	2.88322	6.28285	0.429729	0.982527	0.900984
IGSF8	2.68937	1.53657	0.878913	4.84557	3.9428	1.57526	1.89173	3.72065	1.17569	0.900698	5.33008	4.63059	5.03077	2.33034	2.35755	3.85335	2.27438	3.18777
IL17RD	3.18518	2.31444	1.67101	1.17019	3.22982	3.54307	2.78285	1.46361	0.382224	0.991793	7.20052	6.84709	7.24294	6.3902	4.25919	1.22169	2.69553	1.70138
IL1R2	0	0.00629044	0.0284032	0.585819	0	0	0.875944	0.015462	0.0139113	0.0272914	0.0542075	0.108601	0.24877	0.886834	0.0947711	0.183887	0.277514	0.200929
IL1RAP	0.109017	0.189812	0.190454	0.824251	1.2966	3.15841	1.36358	0.260829	0.0987832	0.150175	4.22522	2.38946	1.56108	2.92959	1.30883	1.23416	0.348744	0.341655
IMMP2L	1.02435	0.628318	0.452265	4.33353	4.93486	4.24345	4.20939	1.44784	1.057	0.790451	3.76396	1.87273	1.71965	1.28508	0.991818	0.539229	0.232424	0.278405
INA	0.627078	0.251394	0.231503	1.81007	1.93046	0	0.474317	0.800513	0.229486	0.13994	4.84702	3.09397	3.12776	3.89943	1.79693	2.16977	1.76665	1.16464
IQGAP2	4.70377	1.31927	2.061	2.46749	2.73334	2.96632	2.30645	3.94757	0.268048	0.321681	4.41573	4.45055	1.39236	1.63106	0.592034	5.7163	0.97988	1.41005
IRAK3	0.106651	0.212819	0.207696	0	0.506154	1.75714	0.471026	0.194654	0.0701458	0.0668127	4.21447	3.18307	2.6279	1.99235	1.48059	2.05959	0.540359	0.341364
IRF2BPL	2.23772	1.74201	2.68828	0.288293	0.57784	0	0.697021	2.58086	1.18227	1.12972	5.85026	3.60891	5.81833	3.61963	3.83451	0.307127	0.087388	0.524335
IRS1	1.44429	2.47428	0.737912	0.414524	1.29939	1.98112	0.950919	1.25708	2.29112	2.77041	5.44539	5.97931	5.07433	5.93074	6.05277	0.171354	0.917268	0.110041
ITGA5	0.428998	2.23802	4.56013	1.37758	2.14075	3.86923	4.11723	0.477343	2.46016	3.85346	2.98656	2.27692	4.90292	5.21957	6.98365	1.07817	2.07587	1.25637
ITGA6	3.63642	0.877721	0.324993	4.49248	4.04916	2.98951	1.47575	3.59199	0.131955	0.177118	6.91828	7.44313	6.36663	4.7282	2.40193	5.49715	3.18904	4.26235
ITGA7	0.766226	0.394833	0.0753716	0.712887	0.587397	0.595364	0.328201	0.845636	0.139099	0.0805542	5.34966	5.56059	4.58735	2.48729	0.28111	0.810024	0.163912	0.261407
ITM2A	3.09281	2.15354	0.859057	5.22372	5.40291	7.58468	5.10381	3.90047	3.0911	2.94618	2.39434	4.84283	4.28772	5.10675	3.68964	4.79857	2.74353	2.17316
ITM2C	6.92922	7.65121	8.66873	6.38033	6.47224	6.78861	7.71413	8.14195	7.80153	7.69595	7.75867	7.57477	7.83875	7.94211	7.71884	7.52623	7.24153	7.33742
JARID2	7.27845	3.37895	2.91496	3.92617	3.80525	2.83657	3.26307	6.61031	3.14497	2.68559	8.8471	8.20837	7.92512	6.73089	4.73375	7.607	4.39339	5.5093
KAZN	0.810614	1.73134	1.35553	1.27139	1.36541	2.65673	2.70262	0.939807	1.62329	2.28206	1.26126	1.80005	1.62012	3.81436	4.18364	1.33904	2.34413	1.72947
KDM4C	0.534731	0.206197	0.180358	1.98807	1.85645	2.19474	1.01949	0.641482	0.177031	0.262044	4.24229	1.93197	2.24861	0.896407	0.370207	2.1954	0.474703	0.551716
KDR	2.43012	3.72583	2.93716	0.563434	2.57867	3.66265	4.54272	1.58936	2.21681	3.21818	5.3747	3.6017	4.44418	1.45499	4.81609	1.85844	2.25218	2.05504
KIAA1549	0.767193	0.560233	1.17941	1.18335	0.930836	0.446028	1.44437	0.929596	0.383987	0.482144	2.30716	3.63471	3.77228	4.56808	4.71778	0.100114	0.0922409	0.135064
KIF1A	3.20671	0.997726	0.0794633	3.20149	1.47705	0.00811909	0.235814	3.9161	0.257498	0.177874	4.15657	2.74831	3.77799	2.31573	0.664397	2.40738	0.547894	1.75484
KIRREL2	0.215368	0.0829999	0.0808293	1.17244	0.363305	1.37543	1.10207	0.402795	0.286805	0.183875	0.227826	0.0116604	0.169953	0	0	0.0203503	0	0
KLF4	0.214418	0.031289	0.124036	1.44916	0.862065	0.715947	2.03684	0.363284	0.220939	0.149155	4.43166	1.56463	1.30714	1.86029	0.954743	0.31426	0	0
KLF5	0.205837	0.619326	0.0897437	2.07037	3.81243	3.07646	1.43612	0.141957	1.17716	1.38401	2.50024	0.660302	3.5569	4.32181	4.21005	0.670873	2.54856	1.8389
KLF6	1.12059	3.1789	4.78552	4.36615	4.50878	5.48449	5.6635	2.32003	5.31751	5.54281	2.12845	2.69559	3.88494	4.25362	5.52503	2.0926	3.14679	2.32399
KLF8	0	0.357234	0.0396271	0.427336	1.34618	0.448063	0.564131	0.470901	1.26037	1.40648	0.904747	0.436664	2.14729	3.11383	2.38084	0.160266	0.205552	0.221012
KLF9	0.206497	0.0117713	0.0884619	0	0.232612	0	0	0.0215434	0.0117043	0.0310829	2.10203	0.984162	1.30082	0.84062	0.0347028	0.348269	0.130191	0.0558711
KLK13	0	0.0229369	0.00617345	3.18252	1.33211	0.308747	0.240306	0.17841	0.0240963	0.0305478	4.61448	3.10373	3.73895	1.69138	0.757188	1.91907	1.90998	1.9068
KRT7	0.758492	0.14581	0.0086961	4.82623	2.99408	0.935401	0.0193284	1.87692	0.173282	0.189568	4.91957	1.94056	1.85736	1.11271	0.932184	4.62537	1.00027	0.475765
L1CAM	0.547167	0.231051	0.228457	0.0262012	0.494823	0.97644	0.952795	0.543992	0.426855	0.803066	5.9267	3.34316	4.47891	1.93018	2.57478	1.80916	0.181826	0.386713
LAMA1	1.0033	0.646771	0.374225	2.12344	2.22634	0.928271	2.93542	1.09781	1.35371	1.36508	1.51914	2.08396	2.94631	3.51657	5.67496	0.416714	0.32322	0.330002
LAMB1	1.53089	2.15664	5.07483	2.38067	2.6191	3.13587	3.16515	0.868253	1.68183	1.23454	2.5685	3.69788	4.59823	5.72755	5.60042	1.13693	2.13975	1.84504
LAMC1	2.35141	4.37782	2.71307	2.93059	3.0499	3.84354	3.4815	2.65338	4.31045	3.06612	3.1126	4.19137	5.46157	4.18915	5.15693	1.29145	2.32945	1.95847
LCP1	0	0.429813	0.0665303	0.0650049	0.822091	0	0.659839	0.637894	0.832466	0.377435	0.425379	0.421493	1.26648	0.908246	5.85935	0.446082	0.994534	0.670336
LDB2	2.4918	3.45957	1.22883	3.97385	5.34889	5.7637	3.50343	2.38399	3.4401	2.80055	4.98737	5.45968	6.2861	2.64617	4.38489	2.8321	3.30371	3.47606
LEF1	0.103445	3.96046	2.00564	3.37986	4.12014	6.27394	5.31975	0.0457035	5.03401	4.95761	0.766648	1.21541	5.35437	4.41577	6.30285	0.0422724	3.04184	2.24467
LGALS1	0.781774	1.53486	4.86895	5.07245	6.95253	7.49645	7.26952	1.85575	2.89078	2.85107	8.32206	4.83622	7.8227	5.77692	6.77292	7.85186	9.17397	9.04204
LGI2	0.343966	0.125991	0.0373389	1.02221	0.0199206	0	0.273157	0.395466	0.0485921	0.0350074	5.22806	3.758	3.34941	3.20517	1.23771	2.57436	1.10972	1.23331
LGR5	0	0.209197	0.0479968	0.420817	1.2979	2.78846	3.28636	0	0.4834	2.10045	0.0545305	0.322351	0.263396	3.66052	4.9005	0.0173717	0.398242	0
LHFPL2	0.800005	1.90042	0.927681	0.834598	1.26014	2.95135	3.36327	1.7903	3.57543	2.92034	3.14061	3.7317	3.33295	6.21088	6.30605	0.946748	2.67384	1.8167
LHX1	0	0.532365	0.057084	0.447737	0.045787	1.93594	4.33093	0.0516469	0.707147	3.80422	0.773437	1.06141	2.0543	8.97512	7.76558	0.108434	4.20934	0.468442
LIFR	0.423763	1.0355	1.03023	0.471794	1.32424	1.40584	2.28822	0.553935	2.53994	2.65815	3.3288	3.73451	3.09864	5.47722	7.90454	0.737122	1.96443	0.266784
LITAF	4.37144	2.82325	1.89801	3.14644	4.34844	2.9024	3.20823	6.80818	3.32912	2.41994	5.66506	7.06545	7.03943	6.39454	6.08495	3.33536	3.27154	5.21391
LIX1	0.110899	1.74358	4.12907	2.97444	2.83304	5.41135	7.33614	0.0156785	5.26947	4.90125	1.81171	2.01889	1.90802	3.00899	7.05312	0.0957782	3.77001	0.178792
LOXL1	0.106651	1.14412	5.08582	1.16825	3.05187	2.62416	3.01654	1.53578	2.17522	0.795109	3.31702	5.23054	5.0786	6.29201	8.11459	0.228472	0.384318	0.455103
LPIN1	0.902507	1.25214	1.32807	0.761425	0.981731	2.90318	2.60489	0.601965	1.72454	1.78889	2.16097	3.2044	3.19814	2.39589	5.2146	0.904027	0.917869	0.536239
LRRN1	1.65984	0.83199	0.751073	6.02469	4.42156	3.82542	5.69015	4.76454	1.9297	1.93117	6.64501	7.06207	4.69751	5.92955	3.78842	1.36748	0.463208	0.0666296
LYN	2.67701	2.31407	1.64909	3.30019	2.77113	3.44788	3.42991	2.5903	2.51155	2.25601	1.60078	2.82989	2.14895	1.80452	3.75593	0.736356	1.37457	1.41819
MAD2L2	6.87144	4.02052	2.86442	9.61165	9.32752	8.36004	8.15493	8.13541	4.98438	5.58443	7.94119	7.59767	6.54959	6.44162	5.27417	8.02497	5.99018	6.30189
MAGED2	5.11422	6.67008	9.07057	8.85962	8.46612	9.21252	9.54044	6.13661	8.0703	6.88767	5.97451	6.87556	7.19838	7.85244	7.27151	4.26932	5.47739	4.56658
MARCKS	8.42135	8.97878	10.2159	3.5344	3.87235	4.18333	4.33685	7.40807	8.49656	8.02519	6.76571	7.99679	7.53716	8.95732	8.50195	2.80302	2.48124	1.28887
MBOAT2	1.2029	2.00506	1.79095	3.99724	3.17202	4.18937	3.33025	1.77609	2.66545	2.06469	4.11401	5.94432	4.95203	3.75578	5.92483	2.07005	4.09627	3.01681
ME2	2.89507	1.69471	2.16669	3.37334	2.37395	1.9739	2.65505	4.033	1.2243	1.07538	5.35077	4.41818	3.51311	3.37737	2.95419	3.8948	3.08685	3.30183
MED12	1.22629	1.34095	0.915673	1.70113	1.21351	0.757541	1.05624	0.866726	1.0963	1.0636	2.64358	3.95489	4.63554	4.31628	4.37968	0.234502	0.445389	0.619032
MEX3A	3.8049	4.07678	5.22393	2.12778	1.44854	1.04427	2.22343	3.09867	3.24152	3.68849	4.55509	5.86325	5.6835	6.57424	6.09849	0.207913	0.307702	0.282671
MFAP2	5.01213	5.38108	6.70423	10.0516	9.59062	9.84597	10.0194	6.17158	4.72458	4.67744	6.01026	6.96082	6.09317	6.38349	5.98092	6.70552	4.91731	5.14006
MGST1	9.0992	7.69733	2.43298	6.88503	6.72324	6.3269	6.84601	9.60191	6.69362	7.24038	7.72731	8.63255	7.94883	6.66188	8.77564	8.195	8.37293	7.49705
MIXL1	1.35916	4.56511	0.116794	0.220855	4.45067	5.80875	4.89958	0.117292	1.75812	5.01503	1.05302	2.12906	6.44212	7.31045	5.37767	0.506433	9.18955	6.58123
MKRN1	3.8566	2.23087	2.10225	6.6046	6.36317	6.11364	6.10535	5.05093	4.38183	3.99559	9.27543	7.70943	7.83756	7.22667	6.41572	5.75866	3.45948	3.60246
MMP2	2.2344	4.64959	7.8932	5.25262	5.07277	6.359	6.12599	2.37485	5.45445	4.79264	5.0836	6.09744	7.94014	7.91207	7.86909	3.33119	6.83848	6.07936
MMP25	0.336096	0.0871246	0.0202053	0.866943	0.902032	0.563813	0.520453	0.617069	0.0578315	0.0583808	4.64742	3.89816	4.58497	3.02592	1.67045	1.34048	0.729652	0.979677
MOV10	1.10599	1.05543	0.798516	3.78427	3.41324	3.16555	4.33285	1.61758	1.24422	0.752841	5.62091	3.74769	4.87193	3.71917	3.32071	1.88371	1.35861	1.2125
MRS2	4.05248	5.27763	1.96151	5.23452	5.52378	4.22568	4.42984	4.84387	5.91087	4.18805	5.17819	3.46155	3.4118	2.51448	2.74937	3.42007	2.44551	2.25786
MT1X	8.47188	5.54619	0.674166	9.20794	8.86282	6.63833	6.55879	6.44404	3.55322	4.55199	4.18011	3.39242	3.38307	1.843	1.03221	4.59621	0.867644	1.37528
MT2A	4.62075	1.23541	1.01263	8.81023	7.79925	4.6209	4.50149	5.43566	0.883898	1.4174	3.83916	2.84952	3.39175	1.35233	0.866324	0.29933	0.146529	0.42043
MTM1	0.212256	0.180202	0.158625	3.76475	3.28107	2.85701	2.86558	0.331912	0.156847	0.12596	3.69933	2.55157	2.76301	1.02788	1.7367	0.919848	0.526101	0.403422
MYH10	6.82271	6.05716	5.71498	6.84949	6.52326	7.00106	6.91298	6.09847	4.83753	4.50519	7.61639	8.03302	7.61835	7.85367	8.09003	6.11098	5.21155	4.86821
MYLIP	1.23255	0.651027	1.46593	2.95906	3.60334	2.8955	3.70052	2.85366	1.75459	1.22775	5.14142	4.7838	4.57189	1.70988	1.7269	2.11056	0.32329	0.32727
MYOF	0.0989273	0.322457	0.60397	0.587771	0.0307232	0.483847	1.85268	0.115151	0.352739	0.761948	0.532344	0.651884	1.2389	1.2099	3.68251	0.747366	0.817207	0.800415
NAAA	0.215293	0.0823994	0.214457	1.54791	0.862065	1.97767	0.306974	0.369849	0.148463	0.168923	4.47831	2.2117	3.17391	1.58006	0.475606	2.84743	0.537163	0.506663
NAGA	0.75178	0.816289	0.785967	4.85443	3.46866	4.84016	4.36536	1.10422	2.60894	1.95999	3.21338	2.43833	2.66485	3.51824	3.40295	1.43309	1.21875	0.826618
NANOG	5.10145	0.107528	0.0182795	1.66018	0.353544	0.0316302	0.211185	4.48535	0.137367	0.0762565	9.21172	8.37855	7.97043	5.47136	1.3232	7.21321	1.97099	2.92104
NAV2	2.90444	4.04082	2.26244	2.22804	1.93278	0.621547	1.06028	1.78759	5.42538	4.93316	4.09139	5.40581	5.83529	5.86812	4.01484	0.283627	0.169583	0.506359
NDRG1	0.320632	0.161935	0.760728	0.258378	0.562332	0.202852	0.813035	0.0671666	0.238484	0.136415	0.92311	1.28904	4.16864	2.63301	2.81248	0.25252	2.2502	2.20222
NECAP2	1.22777	2.69104	2.95202	4.73148	4.76135	4.61038	5.21441	3.03134	3.63466	3.57869	2.88655	4.375	5.31665	5.23649	5.29254	1.90603	3.19245	2.89494
NELL2	2.08772	0.541983	0.0775265	4.20197	3.30343	3.65243	2.72938	2.58606	0.273794	0.489486	6.62513	5.40304	4.1978	2.7518	0.42234	4.56706	0.88817	0.611521
NES	2.69923	4.22207	4.90043	1.77977	1.48848	3.32609	3.87644	3.67059	3.55608	4.03838	4.70584	4.68891	3.5807	5.35325	5.28452	5.19348	4.7635	3.60184
NFE2L3	5.40931	0.532512	0.0603949	4.32924	4.1303	2.47585	1.86636	4.90934	0.166208	0.190474	7.75429	7.45892	7.00087	6.37459	2.1176	6.99311	3.55363	5.54006
NGEF	0.108119	0.0828043	0.0174729	0.344254	0.284578	0.237856	1.90388	0.308772	0.0335013	0.0369514	0.139664	0.303747	0	0	0.136364	0.162751	0.0258925	0.21049
NIN	1.90988	1.31282	1.777	1.24238	1.48654	1.78864	1.23458	0.609668	0.740012	0.89712	0.509068	1.72413	2.75172	5.05006	2.45779	0.244585	0.94565	0.728034
NLRP2	3.2072	2.20423	0.645391	3.39278	2.59887	2.85984	2.21597	3.29328	1.34656	0.776561	9.45468	2.82624	6.4231	3.19213	1.65542	5.7318	7.25489	7.58301
NME4	8.54381	8.11941	8.30916	8.5049	7.96526	8.05533	8.43753	9.31079	9.32708	9.54602	8.29957	8.51098	8.22707	8.33201	8.67956	8.67124	8.38883	8.14571
NMI	0.651436	0.416758	0.449841	2.73436	3.54877	2.65041	2.34642	0.908588	0.324011	0.155312	1.94921	0.863782	1.03802	0.475207	0.744578	1.05655	0.285863	1.28523
NOTCH3	1.8816	0.923792	3.47211	0.807404	1.17432	0.342558	0.387296	1.95631	0.70953	0.576267	4.82303	3.90372	5.13969	3.09293	1.07593	2.26078	0.543824	1.63851
NPY1R	0.5803	0.0846158	0.479618	2.75833	0.866004	0	0.848474	0.739871	0.911951	0.669172	3.70384	4.41175	1.67538	1.45812	1.02615	0.904177	0.353948	0.134625
NR5A2	0.758611	0.0146662	0.117044	0.397513	1.60064	1.16517	1.73296	0.31855	0.0256545	0.0119335	2.78689	2.45806	2.155	0.593069	0.58667	0.480695	0.0574368	0.0771998
NRP2	1.2936	3.4287	8.02261	1.0285	1.15013	0.726038	2.23855	1.51194	5.52504	4.73862	0.959003	1.05225	3.48948	3.7146	6.94355	1.25457	5.07702	3.30149
NT5DC2	7.28092	7.03989	7.16711	6.85863	5.97094	6.35007	6.81922	7.12108	6.91859	7.03778	2.78661	3.4836	4.30171	3.92172	4.68859	4.1794	5.24335	5.04316
NUDT11	3.1915	2.09107	1.71518	5.10281	4.89333	6.13306	5.71718	4.48275	3.84182	4.80993	4.83805	5.38876	3.61339	3.05958	3.49758	2.45934	2.72368	2.04273
NUP210	2.23626	0.355624	0.0458259	1.84663	1.45971	0.0461897	0.0699043	1.6419	0.107619	0.112015	6.32774	5.90104	6.37552	4.85328	2.28757	1.58279	0.823027	1.75227
NUP214	1.54339	1.99485	1.47088	2.6934	2.9184	2.8403	2.8459	1.24548	1.22697	1.29701	6.6282	5.48102	5.33155	4.19434	3.21716	4.14031	2.63807	2.94622
OAT	4.20853	5.2433	2.83928	7.68531	8.12848	7.07624	7.09335	5.05467	5.31305	4.32026	7.38898	5.63835	7.55924	5.53238	4.51476	6.39197	5.08991	6.39206
OCLN	2.06172	0.511388	0.175213	5.39486	5.22146	1.51163	4.08019	2.1107	0.190885	0.164278	6.32713	4.98597	5.62144	4.12642	0.661619	1.60047	0.701587	1.57495
OLFM1	1.54059	0.844288	0.208628	2.61242	1.84222	3.2307	3.38975	3.21245	1.08042	1.51394	4.29018	4.93029	4.85121	6.58759	5.87835	1.70672	2.4186	1.84921
OLFM2	3.59755	1.62165	2.37214	5.46322	4.84267	4.40771	4.46865	4.0029	1.70156	1.20101	4.73672	5.03753	4.6862	4.23547	2.06869	7.63634	5.65044	6.65193
OSBPL10	2.53015	0.470092	1.51328	1.92835	1.37445	0.808368	0.717437	2.02908	0.521534	0.407463	4.06549	2.06275	1.55235	1.43123	0.804857	0.605422	0.26042	0.259567
OTX2	1.13104	0.175537	0.0845491	6.76866	3.51251	4.69047	7.79606	3.20947	0.21469	0.943288	0.442012	3.87302	1.89347	7.64376	3.55802	0.25912	0.627097	0
OVOL2	0.73029	0.484343	0.0140872	5.06129	4.92624	2.76928	0.0409875	1.28454	0.230169	0.0980659	5.69592	5.43467	5.30009	4.58909	0.235807	3.20997	1.31803	2.74265
PAMR1	0.202372	0.412886	0.0666193	2.51028	2.75008	3.35667	2.79165	0.264807	0.731709	0.330221	0.503773	2.39147	1.97191	3.21219	5.13505	0.311654	0.603909	0.324838
PAQR8	1.1804	0.587646	0.815411	3.69974	3.82373	4.03872	3.3603	0.758386	0.757489	0.476876	3.05269	2.17476	3.13496	1.97927	1.81344	0.0429536	0.0646355	0
PARP8	0.63592	0.818611	0.544622	1.08411	2.39679	2.73329	2.00214	1.07602	0.425633	0.499622	5.07462	4.69494	4.48083	3.9505	3.09688	2.15383	2.75307	2.11769
PATZ1	2.06656	2.8636	1.64196	3.43917	2.83237	2.56247	2.45108	3.11801	2.55884	2.55245	5.68853	6.19009	6.45214	6.00223	4.73891	2.37366	2.84751	2.72799
PBX3	2.45153	1.79915	1.02264	3.95108	3.89909	4.76278	2.92672	1.43585	1.2193	1.70322	5.99973	6.71575	6.16933	6.27198	6.46556	3.3289	3.68904	2.90412
PCOLCE	1.56297	1.02666	7.4367	4.4085	3.28291	3.13161	5.7017	2.79291	1.9024	1.2697	3.64156	2.61525	3.62168	0.802885	1.82949	4.57181	3.86029	4.58438
PCOLCE2	0.982038	1.56734	1.38413	4.88563	5.45374	5.8807	6.24497	2.08627	1.80876	2.49688	1.936	2.44854	1.86587	4.83964	7.31016	1.70529	3.84075	1.65129
PDE4B	0.335967	0.0464994	1.4836	1.61324	0.94913	1.60149	0.625488	0.753207	0.0763555	0.0388154	4.30669	3.88127	2.43516	2.51535	0.359146	1.8681	0.114728	0.0622508
PDGFRA	0	1.20846	1.22411	0.826853	1.72547	5.51349	5.74005	0.823296	1.87564	2.52322	0.182619	0.688271	1.28027	4.72482	6.70399	0	1.81369	0.0694602
PDZD4	2.94961	0.239729	0.259567	0.537956	0	0.424652	0.435538	2.54798	0.220132	0.392617	7.22647	5.77504	5.26336	4.67131	3.02871	4.56542	0.744825	0.663334
PDZRN3	0.543348	0.309681	0.526508	0.0667763	0	2.0333	2.69324	0.611572	1.35257	1.32969	0.351635	0.759056	0.579507	1.89649	4.77965	0.0217138	0.148106	0
PEG10	4.89445	5.76956	5.49398	2.10181	1.91564	1.50227	1.20459	3.64574	3.79625	4.1318	4.09143	5.42491	3.22275	4.85857	5.34592	1.23124	0.5608	0.627152
PERP	4.34911	4.04618	1.82921	5.86118	5.79514	4.53781	6.22388	5.49808	3.83302	2.60921	2.33417	2.74038	3.60849	3.67245	4.88573	2.65902	3.26548	3.23287
PFKP	3.51546	1.7721	3.25281	4.85298	3.35001	4.14529	6.04831	3.68621	4.23186	3.14072	5.14513	2.71321	2.97088	1.64839	3.355	1.23576	0.914788	0.486987
PGAP1	0.659969	1.25053	1.18929	1.67376	1.80686	2.01272	1.64814	1.19835	1.07719	1.06398	2.08125	4.19911	3.13751	4.3541	5.21721	0.170414	0.211188	0.132938
PGM2L1	3.13867	2.36937	2.31801	1.39902	1.65731	1.70418	2.49294	4.15557	1.77878	1.77938	5.55742	4.84625	2.98145	2.31066	1.03442	3.03065	0.674924	0.544824
PGRMC1	8.21301	8.12677	6.37229	8.61263	8.46471	8.23055	7.88492	8.11834	7.86602	7.14783	6.21425	8.33603	8.10918	7.91675	8.17167	6.93401	7.35292	8.01188
PHC1	7.12764	2.8619	1.8229	5.40489	3.92985	2.43345	3.29858	6.98249	1.96288	2.01282	6.47031	6.3821	4.5847	5.05035	3.25864	4.34634	2.03681	2.1145
PHC2	0.909908	1.58276	3.68366	3.07653	2.25536	4.29608	3.5332	0.463399	1.08316	1.69658	0.600924	1.39811	1.42354	3.9842	5.13245	0.388681	2.65687	1.14982
PHGDH	8.3772	7.9273	4.80277	7.46067	6.14775	6.35999	5.91212	8.35924	7.40114	6.29596	7.40283	8.01983	7.48922	7.41445	7.89751	7.52946	7.46802	7.44385
PHOSPHO1	0	0.0145463	0.014618	0.34799	0	0.405595	0.315332	0.0293155	0.0146163	0.022867	0.527026	0.179092	0.130713	0.0327322	0	0.533533	0.107293	0.221452
PIM2	3.15177	0.629828	0.187752	6.89828	5.56661	4.95908	3.9193	5.54606	0.691742	0.848913	6.3775	5.34756	4.0718	4.43108	3.49426	1.02057	0.0940306	0.219226
PINK1	1.30547	1.26884	1.43018	4.39586	3.29	3.4242	3.33868	1.17863	1.77573	1.10205	3.28381	2.80168	3.8007	3.10114	1.58778	3.64704	2.71303	2.9614
PITX2	0.220409	1.33504	4.05863	0.318851	0.167728	0.229273	1.17951	0.00594717	6.71802	3.92944	0.737715	1.89164	5.10877	4.32631	3.34317	0.0422281	2.34817	2.63147
PIWIL2	0	0.00915524	0.00556435	3.42	2.4734	2.73714	2.45042	0.0112197	0	0	4.17815	2.63327	2.43188	0.991627	1.28134	1.22807	0.173671	0.255923
PKD2	2.02079	2.34223	1.2747	2.35564	2.23943	2.62825	2.13252	1.65817	1.20373	1.01685	4.4118	5.38435	6.28406	5.38668	6.1507	1.48423	2.89506	2.52839
PKDCC	0.894243	0.137251	0.759754	2.15775	0.0174418	0.629638	4.17071	1.20996	0.69037	0.905429	1.11199	1.94899	2.53652	4.83943	4.89648	0.0231337	0.247754	0.0743608
PLCXD3	0	0.00287713	0.0140818	0.0439708	0.018914	0	0.322928	0.00619902	0	0.0119403	0.137865	0.323009	1.90782	4.88206	2.92661	0.130147	2.41132	0.5565
PLEKHG3	1.1089	1.24567	0.989977	0.961626	1.20438	0.787065	0.572851	0.740784	0.770233	0.459086	3.93432	4.30035	4.66438	5.17928	6.38358	0.640083	2.55438	1.72064
PLP1	3.15232	3.47987	0.167126	2.10749	3.82826	4.45704	2.92578	4.47705	2.5417	2.0952	4.7807	5.70033	3.28393	2.72943	2.19043	3.1188	0.74591	0.525237
PLP2	0.658259	0.349837	0.336551	2.79336	2.67745	1.38831	2.14146	1.34779	0.71954	0.486454	4.77533	2.9492	4.05841	2.72403	2.2161	5.79399	5.22857	5.92708
PLS3	5.94478	4.68228	6.03631	7.64878	6.84092	6.58069	6.55783	6.77651	4.89814	4.29896	6.4634	7.52676	6.39307	7.26871	6.29068	3.71305	1.80491	1.8114
PLXNA2	0.100919	2.53831	0.404192	0.133148	0.218042	2.79807	3.2953	0.151696	2.30118	4.21507	0.126391	0.45972	1.1605	5.7793	6.64399	0	0.743684	0.202384
PMAIP1	6.84928	4.76227	1.18566	9.5508	8.71013	6.51042	5.05034	7.92649	4.34598	4.3906	6.74452	7.70651	6.0708	4.96179	2.79851	6.16982	4.14086	5.06848
PNP	3.82157	5.67411	2.14616	6.41136	6.59275	6.71675	6.08688	3.92012	1.85373	1.73547	7.38233	4.85392	5.43917	4.81156	5.28519	3.90853	5.26457	4.15679
POLR3GL	0.220435	0.719879	1.77108	4.00203	4.34822	4.35124	5.20649	0.743968	1.00541	0.947889	4.21471	1.82129	3.60878	3.31862	2.47833	2.31589	2.70206	2.43111
PPM1H	0.982468	2.11017	0.133272	2.88144	3.56505	2.13357	1.51281	1.52935	0.868442	0.580956	4.40442	5.67603	6.27861	4.45238	2.86712	1.47551	1.39231	1.92842
PPM1J	0.975097	0.411125	0.117809	5.18383	4.71269	5.1017	4.83279	1.95258	0.510464	0.728359	3.5737	1.41133	2.16437	0.666643	0.338099	2.67643	1.23608	1.67218
PPP4R4	0.320966	0.0297841	0.00291426	1.58162	1.70604	1.33101	0.470862	0.461401	0.0390704	0.065285	3.57996	4.03807	2.4726	2.03337	0.470494	1.36878	0.689871	0.516591
PRDM14	0.336877	0.046355	0	3.60708	1.40397	2.78642	0.20295	0.548461	0.017205	0.019534	6.80664	4.07513	2.03074	2.54486	0.562639	3.09266	0.266057	0.138436
PRKAR2B	2.26192	1.47514	1.04403	4.38626	3.6571	1.63862	3.41495	2.47757	0.730997	0.501944	5.88495	6.35856	5.07839	5.44917	3.29316	4.37187	1.9909	2.43851
PRKCB	0.774125	0.0437011	0.325124	2.56562	1.27736	2.21332	2.56185	0.939403	0.027916	0.0531114	4.12472	4.9709	3.51731	3.38384	1.65107	0.259946	0.0862477	0.0803378
PRKD1	0.54408	0.860656	0.695524	3.17811	2.6996	3.20572	3.60433	0.403456	1.33253	0.977086	2.89319	3.61975	4.89002	4.09655	6.19133	0.920255	3.61902	3.17706
PRTFDC1	0.869885	2.34267	1.76387	5.41811	5.72172	5.63322	5.24704	1.60263	2.2782	1.61609	5.03177	5.36679	5.09113	4.06388	3.67817	3.93149	2.30321	1.7055
PRTG	1.03427	6.62149	1.85535	3.37565	4.49373	4.85288	4.66914	0.542435	7.64825	7.62108	0.683403	2.4195	3.42521	4.40313	7.2118	0.0594367	1.45178	1.78631
PSIP1	9.10228	7.79683	5.31172	7.33078	6.8532	6.08198	6.11059	8.98119	6.04339	5.48532	9.49992	9.59566	8.3585	8.60292	7.59421	10.1116	8.37459	8.55063
PTCH1	0.744094	3.83464	0.69879	1.18276	1.22501	2.16234	1.04917	0.319558	3.22033	2.53324	4.83992	6.89883	5.09775	5.24385	7.03629	1.7662	1.39394	1.16093
PTPRD	1.41435	1.53713	3.2529	0.892531	1.68271	1.79134	2.75163	1.3884	2.1359	0.936728	5.20017	4.58386	5.12012	2.9629	2.53371	0.94061	0.333694	0.413712
PTPRG	3.77351	3.08988	2.36264	1.79713	2.46626	3.6279	3.23409	2.62533	1.95847	2.38453	4.26688	4.92993	5.27215	5.28888	6.42808	1.09647	2.30516	1.31391
PTPRK	1.52361	3.08565	1.63689	3.7661	3.81714	3.67916	3.15078	1.29168	1.86354	1.2544	3.96535	5.0602	3.82612	4.91731	3.3707	1.2991	1.63523	0.911633
PTPRZ1	5.98794	2.15932	0.126789	5.49088	5.64831	2.88535	2.13687	3.78456	0.412289	0.319516	7.7248	7.60134	7.14072	5.30004	1.95674	7.74143	4.77197	5.77413
PXDN	2.66126	4.54173	6.16359	3.14625	3.41991	3.20431	3.57473	4.20006	3.76052	3.7574	6.33025	6.15295	5.77882	6.66966	5.95078	1.16388	1.05425	0.890288
PXK	0.886461	0.77227	1.05899	3.13235	3.49575	2.30857	2.88576	0.644479	0.6615	0.414413	5.93883	4.15667	5.90746	2.39521	1.35295	3.82232	2.31992	2.81503
PYGL	2.39673	1.66552	0.273558	2.62084	2.98517	2.03403	0.709849	2.27245	0.521109	0.472865	2.3797	1.0113	1.74686	0.798231	0.218044	1.52284	1.55488	1.80247
QSER1	4.04445	3.53524	2.48878	3.00158	3.0277	2.56284	2.46818	3.97114	1.87939	2.30717	6.77454	7.49804	6.76197	6.43427	5.82161	2.97493	2.24125	1.52898
RAB11FIP1	2.66729	1.35244	0.260685	2.59976	2.57907	1.62514	2.75675	1.85248	1.00205	0.788053	4.79709	4.86422	6.20264	4.53016	3.23238	3.2083	3.57761	4.53312
RAB15	0.690011	1.29263	0.383622	3.58234	3.00569	0.0315259	1.7347	1.56604	1.05651	1.07633	5.802	6.56561	5.87008	4.55858	2.67385	2.07154	2.10306	1.92157
RAB34	6.92587	6.71488	6.71612	7.84538	6.95196	7.17396	7.59822	8.05783	7.62516	7.47134	6.75004	7.28374	7.64107	6.84422	6.7705	6.74214	6.88197	6.82153
RAI14	5.61696	2.77375	4.0722	4.94855	4.65599	4.19746	4.91002	5.54184	2.46401	2.1301	6.36858	6.59555	6.74855	6.49641	6.74712	4.54499	4.56429	4.20812
RARG	1.32143	3.68072	1.14783	3.72072	2.31795	1.14106	2.95726	2.35091	1.73226	1.45711	4.33474	3.70825	4.03349	2.26432	2.20883	1.97016	1.34706	2.91401
RASEF	0.547446	0.132992	0	1.76605	1.26579	1.56058	1.01135	0.177884	0.0113761	0.0303982	4.21828	3.53299	4.36997	2.82779	1.83029	1.93421	1.004	1.4926
RASGRP2	1.58425	0.114633	0.432833	2.04811	1.91982	0.100962	2.10982	2.67624	0.128282	0.181586	2.95638	0.766733	2.18583	0.42123	0.370648	3.60845	1.05528	1.39261
RASSF8	2.51832	1.7519	1.99491	1.38397	1.69759	2.48715	1.06335	1.35232	3.07209	3.1015	2.33797	1.7869	0.769066	1.79201	2.85538	1.31795	1.86625	0.677499
RBFOX3	1.22897	0.483826	0.0758862	1.64368	1.17432	0.753807	0.71142	2.32953	0.534303	0.622547	4.00981	4.31846	3.30256	3.60788	1.42055	1.956	1.11154	0.927049
RBP1	2.90655	6.3191	4.65194	4.41554	8.30093	9.10618	6.10928	4.93936	5.97614	6.64217	3.05035	2.79732	4.69307	5.15492	7.99194	1.33323	6.72978	4.61304
RDX	5.80822	8.0269	7.06293	4.72666	4.78391	5.9526	5.67491	6.50011	7.39445	7.61676	5.18936	6.47767	6.87423	7.67651	8.49787	4.67104	7.11377	6.01561
REC8	0.747068	0.586206	0.590972	5.05083	4.18385	4.81457	5.28547	1.83884	1.31457	0.912073	5.72442	5.07398	4.49366	5.05052	4.62273	0.991135	1.12775	1.16558
REEP5	5.01012	5.18634	3.8686	6.7627	7.22384	7.49151	7.17922	5.9642	5.87157	5.34499	2.56687	3.55222	4.32891	4.30682	5.09564	1.54432	2.95726	1.97099
RETSAT	0.102392	0.321508	0.489505	0.762077	0.34791	0.10122	1.83491	0.359419	0.35942	0.302211	0.925433	0.971104	1.41039	1.37174	1.12868	0	0	0.157538
RGMA	0.763591	0.20404	0.090778	0.512344	0.381604	0.590016	0.699015	1.83689	0.172209	0.215835	3.94598	5.46314	3.27403	5.85615	1.84262	1.4542	0.837256	1.18712
RGS5	0.889119	1.375	4.85936	5.08797	4.81286	3.02627	3.74768	3.70044	5.08794	2.65428	1.84292	3.55944	2.24666	2.90905	7.81421	0.868141	1.78628	0.141672
RHOB	0.998403	2.21453	4.91194	1.59611	2.59032	2.31782	2.4781	1.19417	4.58697	3.93687	1.5997	2.95712	2.7362	3.3678	4.0939	0.0909928	0.135952	0.0679278
RHOBTB3	2.21189	6.34332	6.21722	2.25069	2.76675	3.50869	5.10082	2.24092	8.32583	7.2147	2.59822	4.27927	3.40501	3.93226	6.11714	1.74026	2.67692	1.93113
RIPK2	1.63761	0.821194	0.670427	5.08147	5.22129	4.50799	6.13228	2.49209	1.34161	1.12224	4.92126	4.20725	4.79751	3.53855	2.89348	2.79155	1.58712	1.88589
RMND5B	2.74245	1.192	0.95685	3.96909	2.80448	1.82977	2.25172	4.13708	1.50276	1.23966	4.11594	2.88688	2.93311	2.86303	2.16468	2.53027	1.49131	1.64305
RNASET2	2.53711	0.878644	1.5767	4.19014	3.73048	2.64275	3.19237	2.88307	0.625677	0.61732	7.10813	5.65691	3.28523	2.44602	2.47593	7.40253	2.95465	4.0715
RNF19A	0.972042	3.33799	1.42013	1.96951	4.64279	4.62824	4.23662	0.480022	1.96527	1.34861	1.12502	1.73686	3.45587	2.87559	4.98772	1.04006	2.73045	1.99494
ROR1	1.59255	0.794113	1.61147	6.73031	5.59769	4.43809	7.29458	3.63266	4.63968	2.69432	2.88467	4.09789	3.41208	4.19602	4.35955	1.09825	0.428901	0.0706325
ROR2	0.300692	1.11648	1.07291	2.35152	2.95069	4.27441	4.47582	0.202931	0.863984	2.34992	2.87803	3.54496	3.73954	6.14015	4.65688	0.458143	1.36743	1.14005
RPIA	2.37921	2.34737	1.86106	3.34628	3.23441	2.3763	2.87495	4.20012	3.33354	3.98296	3.26481	2.03447	3.48236	1.57417	0.940466	4.09033	4.70021	4.14069
RRAGD	0.42239	0.126662	0.160878	3.09553	2.06343	2.15655	0.557947	1.74161	0.21168	0.157842	5.63719	4.33732	3.86474	2.27427	0.225416	3.55511	0.580226	1.53944
RREB1	2.19804	1.80411	1.55088	0.343067	0.960594	0.89143	1.19471	0.824765	1.64527	1.76636	3.18637	4.19908	5.26634	6.11713	6.37869	0.948842	1.11023	0.879516
RTTN	0.324475	0.538778	0.464101	1.31607	1.1774	1.31963	1.60925	0.276379	0.25305	0.327697	5.17323	5.49045	4.841	3.87464	3.06582	2.44061	0.709435	0.302918
S100A11	8.20573	9.10813	10.9391	8.86739	10.0094	10.794	11.3941	8.37544	10.2957	9.93687	2.79381	3.01729	4.18405	4.55577	6.33414	2.74978	4.27303	4.56478
S100A6	1.6288	1.55451	3.59743	4.69296	5.61575	5.632	6.58566	4.04925	4.42148	4.16328	1.61378	1.4818	2.25615	1.80094	2.09851	0.661333	0.905903	0.76337
SALL1	1.41347	5.32743	0.622678	2.13675	3.09092	3.76061	4.36918	1.39298	4.07951	4.04406	2.0372	2.29267	3.4357	5.86109	6.36821	0.194001	3.31128	2.13625
SALL2	3.08148	1.40404	0.689091	5.46106	4.45285	2.27585	3.80082	5.07694	1.03681	1.14742	8.09953	7.87902	6.93791	6.86794	3.59229	0.938121	0.355283	0.536775
SAMD3	0.31475	0.060805	0.199444	0.837231	4.17916	4.25087	6.79689	0.173658	0.0418125	0.0149862	0.468648	0.885307	1.39454	4.54067	2.93341	0.181975	0.565885	0.918265
SCAMP5	0.871744	0.416667	0.291953	2.40139	1.26831	0.0281901	1.86523	2.25833	0.357267	0.311643	5.98638	5.62008	5.43702	3.63475	1.5763	0.104046	0.14874	0.12804
SCG5	2.08385	0.491188	0.364398	5.88565	5.27983	2.46578	2.33903	3.34369	0.248003	0.135291	4.93843	6.30469	4.662	4.30232	1.56504	5.84402	3.75203	4.54383
SCLT1	0.62853	1.45894	1.02449	2.48925	2.43258	2.96823	2.23762	1.19995	1.33858	1.40534	7.85178	7.80418	7.04238	6.26109	5.01554	0.910178	1.65273	1.43395
SCRN1	2.54086	1.32535	2.43925	4.04449	3.56777	4.20705	3.85553	1.4447	1.12238	0.874878	4.3911	4.79468	3.15701	3.82919	2.20109	1.50401	0.622515	0.626759
SDC1	1.78965	1.45122	2.12838	2.70548	2.98795	2.57705	1.7334	2.69185	1.56096	1.45987	4.72165	4.97564	3.53567	4.61851	4.41974	1.90343	1.41861	1.3401
SEL1L3	1.19769	0.399758	0.127778	3.76705	2.60522	0.503263	1.02837	1.6542	0.251758	0.188663	4.05936	3.75083	2.68304	2.40087	0.180233	1.28291	0.193918	0.1527
SEMA4D	1.18525	0.284819	0.335851	1.31911	0.949718	0.47179	0.978582	1.50409	0.132889	0.0858873	4.90574	5.49138	4.77996	3.59118	0.479306	2.10307	1.07252	1.40521
SEMA6A	6.56831	7.23182	2.78723	4.12672	4.04665	2.85955	2.59066	5.4499	5.57888	2.85799	7.99822	8.02155	8.17341	6.32084	4.65198	6.35983	5.08073	6.76304
SEMA6D	0	0.31452	0.716828	3.66562	1.62396	2.99313	4.57604	0.168319	2.356	3.07345	1.08702	3.11992	2.59913	4.24537	3.904	0.126796	0.978461	0.346318
SEPHS1	9.43851	6.92479	4.22432	9.13632	8.27551	7.30998	6.63159	8.17793	5.50082	5.66279	10.6371	10.2466	9.53767	9.06628	8.29493	8.98217	7.24351	7.76572
SERINC2	1.65313	1.33295	2.37299	4.24858	3.15231	1.51389	2.48484	4.14537	1.44841	1.06687	3.0992	4.26516	3.92887	3.59989	2.61828	1.96493	0.903737	1.60778
SERPINE2	4.76225	9.32858	5.70348	4.16576	6.1413	7.58273	7.69532	4.22875	8.09396	8.04397	4.78432	6.12391	4.95106	7.13641	7.06699	4.0502	6.63203	3.66412
SERPING1	1.1876	1.48144	1.63167	6.21344	5.17417	6.33353	6.90035	3.08261	2.26123	1.54208	4.67589	5.33594	5.90162	5.30713	4.33966	2.33289	3.2712	1.71392
SERPINH1	7.58137	7.86573	8.68025	5.21626	4.52054	4.76792	5.44752	7.4986	7.65401	6.99439	8.70176	8.22232	9.01017	8.29421	9.10464	7.39858	6.97463	7.50047
SFMBT1	0.765094	0.933459	0.280038	3.02004	2.03421	2.06214	1.03036	1.32703	0.700825	0.417758	1.18281	1.6669	2.56208	1.36515	1.41242	0.763379	1.79149	1.7455
SFRP1	5.22159	0.619961	2.47245	6.61893	5.46221	4.8795	7.40876	8.40353	0.906274	0.484347	7.47101	10.0242	5.6735	9.79667	7.57982	7.63675	2.32772	1.63092
SFRP2	9.27508	4.98799	0.267983	8.66206	8.21056	7.27203	5.28593	7.90939	4.8578	3.56196	8.65316	7.22466	5.85621	3.67033	2.4543	7.42718	3.84374	3.20941
SGK1	0.925645	2.3182	2.55611	2.4289	4.01869	1.91077	2.62981	1.19239	1.30774	0.557002	6.4072	6.00634	4.37666	1.64634	2.04148	5.45725	0.860745	2.87714
SH3BGRL2	1.15773	0.902415	0.25901	3.00776	3.41523	2.25944	2.13257	1.17086	0.648039	0.632541	7.44173	5.27235	6.43753	5.09848	4.23954	4.73398	3.37166	5.02449
SH3GL3	0.985987	0.567338	0.160406	4.37677	3.5708	4.20664	3.11707	1.61898	1.06979	1.10982	4.50422	2.21867	2.79494	1.3986	0.988396	1.4021	1.07448	0.692985
SH3RF1	0.864632	1.12981	0.813577	2.39289	1.90944	1.56426	2.17948	0.788568	1.261	1.44414	2.07482	1.80758	2.74898	5.21003	5.37551	0.30705	1.49116	0.399922
SHISA2	0.678152	0.370048	0.12667	1.82726	1.81762	0.800675	4.20705	1.91427	0.720355	0.424339	4.38441	5.17425	1.90063	8.35352	3.82994	2.40525	0.744652	1.14294
SHISA5	4.37538	3.28528	3.86599	6.7721	5.84924	5.72632	6.1381	5.65561	4.25749	4.4354	3.68127	3.59599	5.18665	3.88006	4.83962	2.69881	5.27676	5.7634
SIGIRR	2.93128	1.37925	1.37186	3.30872	3.10622	2.28942	3.34842	4.37916	2.77758	2.40402	4.04223	1.73814	2.77498	1.44122	0.886776	5.41538	3.59214	3.91609
SIPA1L2	1.45837	1.89305	3.16037	0.594673	1.91852	3.82509	2.38657	0.621251	3.16753	3.9742	1.93732	1.89195	3.47749	3.86309	6.52168	1.19303	3.64658	3.15647
SIX4	0.644669	0.538227	0.410303	2.47995	2.01869	2.68684	2.09909	1.22187	0.584598	0.532023	4.94287	4.78148	4.6874	3.96199	3.54019	2.03544	1.74338	0.700226
SLAIN1	0.977207	0.178806	0.093394	3.65032	1.99427	0.0199248	1.83515	1.29953	0.0407068	0.0306832	3.88683	4.95604	3.32164	1.69626	0.303246	1.20335	0.0982959	0.472277
SLC16A10	0.34016	0.25842	0.0466742	0.685621	0.876076	0.798284	0.396335	1.05482	0.221051	0.203508	4.10508	3.61702	2.66725	2.21716	1.34576	1.25945	0.200284	0.348807
SLC16A2	1.31604	3.61138	0.69147	1.26993	2.19136	2.70707	2.10056	0.958405	1.48169	1.10194	6.37283	5.80632	5.46424	3.45764	2.44363	4.54513	1.97392	2.3987
SLC16A9	0.798505	0.389348	0.678323	5.43503	4.411	4.3071	3.75745	1.11722	0.518627	0.569377	1.49108	3.36026	1.03385	2.57492	5.90509	0.901825	0.380245	0.277009
SLC1A5	5.49032	5.54705	3.46272	5.41802	4.27249	4.78852	4.66175	6.67396	5.49211	5.44578	6.92209	7.21307	6.87218	5.67456	7.21924	0.170522	0.0846863	0.0570056
SLC22A17	1.21133	0.977639	1.98436	2.99524	2.19775	2.18469	2.50532	2.37959	1.468	0.993328	1.94405	3.31587	3.42214	4.22949	2.47183	0.735319	0.455123	0.294554
SLC23A2	0.736424	0.32288	0.436653	0.886162	1.20231	0.785075	1.58967	0.670455	0.309572	0.404392	5.10682	2.61343	3.18698	1.70998	0.944748	1.86901	0.454824	0.756097
SLC25A12	0.207369	0.343672	0.522611	2.34874	2.42179	3.3207	2.81771	0.586283	0.226002	0.303644	2.93691	2.14427	2.50249	0.718336	0.782278	0.615365	0.542028	0.868411
SLC25A24	1.92883	3.58689	3.22866	2.3722	2.04455	3.66827	3.76273	2.43607	3.17482	2.77022	1.91046	2.87159	5.44831	4.25184	5.78486	1.61666	5.34921	6.14965
SLC38A1	5.74266	5.80003	2.67856	5.796	5.68115	5.64941	5.2198	6.99919	4.93808	5.48496	6.37168	7.69169	6.76825	6.0456	6.6869	2.43306	2.38503	1.25628
SLC38A2	5.42602	4.4042	5.5813	6.62628	5.75707	5.9482	5.89012	6.4351	4.79385	4.58216	7.13502	7.91155	7.20469	7.35188	7.25324	5.1367	4.73236	4.15497
SLC39A10	5.15286	5.09646	2.6711	5.61406	5.85215	5.97644	5.68699	6.15788	2.4872	2.76716	5.47944	5.63039	3.735	4.07687	3.16527	6.61169	5.44992	4.35755
SLC39A14	3.80518	2.24181	1.22859	3.56724	3.14747	2.59962	4.77537	4.81667	2.08827	2.29227	8.01451	7.35203	6.98205	6.04968	6.22088	5.05853	3.36068	3.12512
SLC39A8	1.4849	2.02407	1.04406	2.79257	5.18309	6.49481	3.95238	1.68705	1.24525	3.26783	2.93891	2.89945	5.26375	6.11604	6.5545	3.0206	5.66484	3.44434
SLC41A2	0.119705	0.0371155	0.0212017	0.694458	0	0	0.420852	0.15752	0.0422794	0.0154024	1.15745	0.433583	0.419966	2.31553	0.535302	0.166525	0.333057	0.264712
SLC7A3	2.44489	1.63452	0.143008	9.55056	7.74956	6.39293	6.32008	3.96889	1.18041	0.763925	8.11498	7.99472	7.26998	6.64636	3.84092	4.69945	2.0806	4.9849
SLCO1A2	0.786598	0.296477	0.118231	1.05922	0.786549	0.30128	0.00413046	0.341548	0.0777183	0.0765396	0.437096	0.31913	1.46965	0.766858	0.704687	0.145196	0.37235	0.818272
SLCO4C1	0.544329	0.253325	0.0264383	1.08629	2.09223	0.387867	0.0635633	0.208911	0.161236	0.113234	0.976591	0.638464	2.38614	1.10573	1.27404	0.175745	0.474498	0.531263
SMAD3	0.44614	1.36789	1.29032	0.127078	0.632978	0.493761	1.66823	0.460663	1.08999	1.40887	0.345896	1.07297	2.07582	2.56653	1.92308	0.169927	0.631505	0.415474
SMARCA1	4.36288	5.34558	4.413	6.60669	6.45325	6.6153	6.96665	3.51641	3.43966	2.16776	5.8898	6.4144	5.18297	6.33169	5.91247	5.39645	4.30284	3.95168
SMARCA2	1.21752	0.432785	1.10502	0.40665	1.21207	0.974786	0.250651	1.00887	0.905224	0.324611	3.66039	2.25889	1.24048	1.31139	1.14241	1.04676	0.293763	0.135375
SMPDL3A	0.199335	0.172152	0.414421	2.703	2.94438	2.39122	2.91134	0.334737	1.31167	1.1297	1.45988	1.54047	3.03996	1.59861	0.833607	0.833361	2.81869	4.06684
SNAI2	0.323712	2.3363	2.85998	1.80548	3.03085	7.09211	6.94517	0.178589	6.56775	6.6654	0.173419	0.608608	1.01336	1.27477	6.17084	0.0194903	0.555578	0
SNRPN	9.56017	8.70661	6.86108	10.8632	9.9434	9.94267	9.55125	3.03754	1.97296	2.08456	10.4035	10.3732	9.28852	9.2529	9.46225	10.1485	9.14424	8.90805
SORL1	2.74282	1.07236	0.45028	2.35858	2.09754	0.630994	1.59504	2.26589	0.90331	0.896412	5.36176	6.0545	6.7487	5.00864	3.35039	2.35435	2.07547	3.15397
SOX11	4.43989	2.96514	6.52407	1.48498	1.86516	0.562226	1.57969	5.02557	3.70364	4.75607	5.168	5.7771	3.53525	4.07885	4.78529	0.712926	0.353159	0.330612
SOX15	0	0.105067	0.0310466	6.76935	4.958	2.06043	3.71253	0.26817	0.0682858	0.042594	2.58694	2.11934	3.37875	1.35056	1.39237	0.934558	0.391221	0.743241
SOX17	0	0.0838423	1.04078	0.0391804	2.34009	0.813651	0.787534	0	0.446934	0.38617	0.185952	0.593989	3.12015	6.29596	1.58512	0.038062	0.677464	0.70926
SOX2	6.75561	0.046138	0.021704	4.58166	2.66434	0.122105	0.0235805	7.5698	0.00585311	0.0112143	7.93297	7.68214	3.74015	4.1816	1.16473	6.03468	0.297883	0.366069
SP5	2.2304	3.60514	0.0977972	3.37522	4.98704	4.35547	3.30334	0.00930378	2.71194	4.2297	0.660405	0.968977	6.48413	5.97349	2.63218	0.707392	6.01556	5.36337
SPATS2L	4.34296	6.22351	6.12721	3.32267	4.30968	3.59034	3.59259	6.10103	6.23166	5.12376	1.4066	3.57238	2.68127	4.1841	3.93066	2.04681	0.72335	1.34899
SPOCK3	0	0.0969349	0.0219525	0.793514	0.482527	1.59421	6.53126	0.0329002	0.109605	0.0537639	0.0821811	1.77818	0.197306	4.49735	6.35469	0	0.155528	0
SPP1	1.31097	1.18226	0.464573	2.99279	7.23552	5.97935	0.100844	2.94863	0.486297	0.23146	7.11995	3.04146	7.22256	3.81229	6.21884	2.6132	6.23017	8.38584
ST3GAL1	0.107403	1.12153	1.45106	0.998562	0.870085	1.11094	1.5292	0.403051	1.68076	1.93434	1.18494	1.30519	1.6952	2.32437	6.11069	0.159916	1.02847	0.475317
STOM	1.18661	1.35673	2.82922	7.25263	6.68802	4.51214	4.05309	2.50157	1.70597	1.29027	4.6487	3.50082	5.11476	2.75941	3.32387	1.83885	2.09498	3.04812
STON2	0.793392	0.983665	0.4014	1.83224	2.63934	1.92847	1.06319	1.1891	0.781071	0.681708	4.89834	5.30547	4.39027	4.94599	6.22565	1.97798	2.47354	0.721577
SVIL	1.76101	1.16958	3.60015	0.520885	1.51535	1.6844	1.35642	0.888137	1.22341	0.899747	2.82894	3.25253	5.10987	6.20997	4.19067	1.53521	2.55183	1.12227
SYNGR1	1.93025	1.16751	1.82639	4.46747	4.08926	3.21762	4.58723	3.53503	1.62538	1.52168	3.97889	4.39542	4.07905	4.10692	2.26704	5.31831	3.76409	3.84375
SYNJ1	0.121069	0.271013	0.208559	0.244271	1.42371	0.0597853	0.296389	0.120818	0.358464	0.457736	0.686882	0.901458	1.57681	2.77768	5.20477	0.0896332	0.287139	0.673249
SYT1	3.07501	3.26911	0.660666	2.91667	3.65854	3.64306	3.17224	3.01059	1.88289	1.15592	3.99443	3.92498	4.37313	3.66895	1.32786	1.06958	1.54658	1.47398
TAGLN2	3.80349	4.59382	6.06663	6.09717	5.62418	5.13706	7.05572	5.58365	6.88351	5.62736	2.27566	1.98959	3.49516	5.27231	5.6324	1.86512	3.33498	2.76471
TBC1D16	1.66476	1.39939	2.11699	1.29996	0.727957	1.05382	1.02956	2.71907	1.97509	1.93506	4.28836	5.80492	4.88252	6.28695	5.46108	3.04354	1.70047	1.23876
TBC1D30	0	0.0174824	0.0768439	0.385237	0.00762289	0.220895	0.174644	0.223961	0.0228058	0.0342367	2.85481	1.01962	6.04453	1.26915	1.85324	0.228049	1.053	1.59573
TBL2	0.896783	1.8761	1.64293	4.01588	3.78331	4.52201	4.99896	1.88032	2.07921	1.95435	1.38493	2.4789	3.51369	4.04147	4.48423	0.901579	2.03769	2.02707
TBX3	0.229543	7.35889	2.07833	1.35842	2.02676	3.42697	1.47586	0.408236	6.43067	6.22324	0.786173	1.00375	3.32118	2.62108	4.48758	0.260119	6.17934	5.99321
TBXT	0.540643	5.19418	0	0.392737	8.0186	8.24948	2.40244	0.0248521	0.754778	2.02022	1.58023	1.48843	6.92333	6.88459	2.3937	0	2.06183	1.42331
TCF4	4.97554	7.0519	7.29846	2.97025	3.14573	3.20052	2.07255	4.21651	5.59893	5.86012	6.28924	6.86924	7.01492	7.43538	8.10856	4.37364	6.46131	5.00831
TCF7L1	5.72869	0.568032	2.96101	3.49149	2.4515	2.88574	3.68961	5.91797	1.02537	0.637539	7.27041	7.94481	5.83896	7.75955	5.71346	3.07489	0.908424	0.650617
TDGF1	8.05999	3.40267	0.0231729	9.6662	8.11292	4.99549	6.01693	9.14594	3.81656	4.78207	9.15961	8.70627	8.17955	8.6271	5.05254	6.78032	3.55921	3.47182
TERF1	9.38478	6.12209	3.74192	5.48463	4.57721	3.48694	3.21857	10.321	6.75372	4.96391	10.2626	10.4059	8.76907	8.69515	7.53614	9.98292	7.67366	7.66108
TET2	0.333911	0.485757	0.975943	1.62808	1.56625	1.63921	1.72461	0.0908334	0.271701	0.21826	0.284319	0.830646	1.54667	2.16771	1.88804	0.349561	0.447933	0.435155
TFAP2C	0.958489	0.66584	0.15812	4.79063	4.69527	0.675449	0.0142573	0.420539	0.621324	0.457622	1.85209	1.3855	3.35313	0.837429	1.17547	1.12069	0.625821	2.70493
TFCP2L1	0	0.0259044	0.0198463	1.09795	0.33447	0	0.0288515	0.111304	0.0112518	0.0104859	0.927082	0.31898	0.227972	0.0922757	0.210547	0.126469	0.0305932	0.12626
TFRC	2.65399	1.6256	1.32247	4.62602	4.36976	4.32167	3.89525	3.70087	1.34486	1.68592	5.76276	5.06387	4.75307	5.00269	4.98882	3.87559	5.09088	3.36263
THBS2	0.429545	0.00566079	0.0782809	0.653011	0.144605	0.50123	0	0.627178	0.0120173	0.00807921	4.89231	5.60055	4.12472	3.1842	2.48832	1.8255	0.950597	0.0797583
THY1	8.04086	6.34265	7.2292	5.43471	5.05315	5.1693	3.66408	8.10157	3.00176	2.84441	4.09461	3.57657	2.72348	1.92368	2.08696	3.59337	0.966835	1.01202
TMCC3	0	0.0743469	0.674209	0.973962	0.0177358	1.00108	0	0.150877	0.0627569	0.0367252	3.27637	2.33838	2.38693	0.406857	0.657358	1.47869	0.258183	0.428422
TMEM150C	0.20484	0.179755	0.451109	0.862766	0.344016	3.10656	2.21366	0.253905	0.071223	0.288155	0.45244	0.97288	0.910429	1.99796	4.47841	0.127309	0.637535	0
TMEM176B	0.103445	0.136927	0.0709056	0.197965	2.9315	0.207802	2.21577	0.152683	0.127716	0.112732	0.415419	0.083918	0	0.371544	0.322778	0.132488	0.0312632	0.0666296
TMEM59L	0.767736	0.589451	0.0484092	3.92539	3.66463	2.40475	1.55756	0.918093	0.42727	0.222931	4.64584	2.18812	3.35676	2.4736	0.649725	4.42861	1.97245	3.56077
TMEM62	0.0972709	0.0906254	0.0646795	1.7814	1.15616	0.121305	0.535856	0.164605	0.0422424	0.0498912	0.632842	0.712867	1.48782	1.89438	1.17712	0.445927	0.734723	0.543916
TMEM86A	0.101357	0.109843	0.122813	1.00264	0.747919	1.38778	1.31329	0.0781963	0.213279	0.12627	2.0726	0.201856	1.92057	0.835205	0.988681	1.4968	0.737831	0.511251
TMEM88	0.563728	1.62492	4.42348	7.80852	7.52463	6.5175	9.20187	0.312439	6.99851	5.2571	0.288685	0.825006	1.08602	2.02229	4.73097	0.37244	2.16061	3.0285
TMEM92	2.20037	1.48335	0.222066	3.92518	3.59848	4.60994	4.02275	3.12406	1.89512	1.71838	0.778446	0.618794	1.90537	0.10527	0.977618	0.110368	0.740167	0.704837
TMEM98	4.38188	5.94772	6.05413	7.0026	7.29286	7.52697	8.08118	6.30887	7.40054	7.32439	6.11869	7.20048	6.20523	6.35025	6.57802	4.44934	4.52801	4.3019
TMSB15A	4.61218	4.53892	5.61347	10.237	11.3357	11.6549	11.0657	6.95218	6.61297	7.71818	5.7762	6.9553	6.07285	7.5298	7.02767	5.24106	6.41042	5.25462
TMX4	0.674482	2.00772	2.37989	3.81169	3.45884	4.18075	4.15753	1.92149	2.11046	2.02215	5.72387	4.92352	5.66343	4.22435	4.00195	4.86144	4.69139	6.8658
TNFRSF10D	0.640128	0.548976	1.7953	3.09831	2.92636	1.95017	2.02562	0.556395	0.461441	0.42298	1.11947	2.50803	3.1272	3.50656	4.86223	0.775551	1.14178	1.31262
TNIK	2.88144	2.65971	1.32901	2.61483	3.35556	2.8638	2.39446	2.30173	0.935006	1.01017	6.12023	6.17577	5.8455	4.37381	2.36685	2.37724	1.79404	1.28836
TOP1MT	3.36737	1.69751	0.937313	4.21052	3.12096	3.2655	3.67399	4.31518	2.5095	2.93774	2.31995	1.86694	2.30787	2.45887	1.77341	1.96682	1.92393	1.81361
TP53INP1	0.66799	0.569136	1.52035	1.42102	1.28327	1.94162	1.05527	0.382444	0.872998	0.73063	0.752239	1.41626	1.76398	1.87405	3.40478	0.527741	0.394849	0.641303
TP53INP2	0.109017	0.191604	0.493554	0.534528	0.43357	0	1.35052	0.186221	0.634799	0.32045	1.01004	1.57734	1.14737	3.50432	2.54781	0.0194214	0.288776	0.151023
TPM1	8.4923	8.35053	9.95256	6.11212	5.14931	4.33278	3.7901	8.75284	7.7809	6.59319	3.34481	5.77228	5.36318	4.90242	6.36684	2.32673	4.76468	6.34005
TRIM44	3.89341	4.35651	4.63651	3.68888	3.75009	3.48313	3.79398	2.89582	3.10893	3.04911	3.67021	5.38655	4.91749	4.88549	5.05205	3.29683	3.2669	2.19426
TRIML2	1.93881	0.677334	0.063763	2.21677	2.27444	0.0414373	0.0949898	1.87508	0.790159	0.308507	7.2035	4.14564	6.89108	2.1625	3.67609	6.5215	3.09389	5.14397
TRIP6	4.3364	4.17399	3.22897	6.13472	4.67164	4.5419	5.03846	6.34512	5.37358	4.69558	6.7193	6.66906	6.31238	6.34647	5.30752	5.47673	3.62095	4.3784
TRO	0.727349	0.803614	1.74381	4.70427	4.54916	4.69724	4.67803	0.794932	1.24698	1.10466	4.65926	5.17219	5.52372	5.72966	5.64421	0.546946	0.826134	1.08764
TTC26	0.32144	0.500709	0.38404	3.52868	3.56202	4.11568	3.77553	0.58301	0.64809	0.495947	4.03148	2.55866	3.49992	2.78323	1.41629	1.41943	1.74909	1.22731
TTL	2.60321	1.9733	1.98387	1.34179	1.13208	1.10133	1.98583	1.35901	1.47359	1.71271	0.86663	1.40809	1.74207	2.36565	3.6327	0.772784	2.31594	1.08474
TUBA4A	3.32177	0.665001	0.0205238	6.40199	4.77895	3.88215	3.74391	3.55828	0.624576	0.671328	4.37508	3.15222	4.43052	2.93245	2.12359	4.77558	4.94539	4.76591
TUBB2B	9.45098	8.46906	3.64264	7.72209	9.12798	8.20396	6.14951	9.07627	8.30956	7.71502	7.74086	5.65409	6.36775	4.2116	3.34353	6.22982	3.6801	4.64543
TUSC3	4.99086	4.43109	3.53484	4.77671	5.10779	5.25773	5.29733	5.25117	5.20372	4.47791	5.58396	6.4561	6.14674	6.33855	5.88402	3.20502	3.68113	3.21024
TXNIP	0.73757	0.233367	3.47504	1.94705	0.923883	2.26134	3.41726	0.672431	0.406263	0.748284	1.60257	3.48388	2.58002	3.55348	3.31721	1.91896	2.48908	2.00842
UBASH3B	0.113936	0.276124	0.600973	0.181799	0.128054	0.0166161	0.00560774	0.701453	0.513379	0.33414	0.879209	0.860288	0.622009	0.206563	0.905464	0.111002	0.0928877	0
UBE2E1	5.3697	5.0159	3.81128	1.8205	3.19839	1.40017	2.57812	6.63685	6.34324	5.68372	2.30414	3.33425	4.27162	5.69824	5.38327	1.3684	4.25554	4.0206
UCHL1	8.91137	7.77289	4.58986	10.2913	9.68282	8.44627	7.78992	9.24836	6.87242	5.78819	8.33175	8.80558	8.32801	8.2602	7.46102	6.89712	5.88651	6.01225
UNC13A	0.535255	0.154766	0.0498349	1.12848	0.716175	0.969485	0.195612	1.30715	0.0544915	0.108515	5.50741	5.72477	4.71204	3.99322	1.69935	0.306698	0.148429	0
UNC5B	0.974731	3.07849	4.96614	2.46645	0.389666	0.348971	0.31092	1.80822	4.8543	2.24987	7.04781	6.83981	5.5668	4.43867	6.98871	4.29888	0.952728	1.75981
USP28	4.4501	2.41452	0.977688	5.22971	5.38013	4.88772	4.91335	2.33004	0.986697	0.910019	7.50879	6.76319	6.41695	5.15016	5.0174	6.07227	4.19309	4.3491
USP3	1.98199	2.83035	1.66242	4.45532	4.2356	4.48271	5.02175	1.71508	2.86485	2.814	0.711283	3.00654	2.64188	5.31011	5.7403	0.644468	2.08147	1.58925
USP44	7.08193	0.389732	0.00584258	6.75307	6.15995	4.38192	4.47518	7.66487	0.239709	0.485245	6.84044	7.95561	4.92348	4.94528	1.26926	7.17696	0.960134	0.832545
VANGL1	1.14452	1.64891	0.708727	2.12769	2.06248	2.85775	2.09314	0.965629	0.847183	0.872319	1.52454	2.74594	4.84887	5.38926	4.17901	0.769219	3.4417	2.58132
VAT1L	1.73253	0.0955375	0.127872	6.84858	5.15143	2.80867	2.02168	2.1423	0.072236	0.11107	4.40002	5.8614	4.26339	2.43307	1.02751	0.635726	0.0651711	0.194732
VCAN	6.91245	6.23163	9.50718	4.97508	5.59388	4.35676	4.07439	6.25952	4.95257	3.96481	6.49354	7.7797	6.92053	7.42209	6.60305	4.5232	2.47496	0.83379
VENTX	0.647631	0.927467	0.0155232	2.49983	2.7987	3.68686	3.52542	0.297051	1.10533	1.69801	5.51775	2.43848	4.00805	2.98116	1.38753	2.93393	2.18992	2.53021
VIM	4.8119	8.11302	12.4139	3.81106	3.72767	6.18342	6.58918	6.30742	9.1356	9.31497	3.23354	4.40385	5.85167	6.58423	9.45003	2.19614	8.05631	7.14895
VRTN	5.02861	3.10054	0.00271014	5.77227	5.11504	3.4358	3.22336	5.00603	1.1527	3.42441	5.95602	6.54911	6.58846	5.96299	6.73168	0.105311	0.220299	0.0700712
VWA5A	1.05981	1.2243	0.419658	4.88344	4.27052	4.60406	4.56231	1.45993	1.32376	0.896253	1.54091	0.904682	1.48782	0.794618	0.38911	0.536556	0.239324	0.247049
VWCE	0.438982	0.533771	0.732279	0.7431	0.328415	1.33224	0.330054	0.425512	0.499639	0.416264	4.07071	3.26802	3.2215	1.42786	3.04822	1.36885	0.73964	0.424322
VWF	0	0.0141108	0.104891	0.0194937	0.489243	0.0949111	2.16862	0.0592809	0.00514945	0.0302863	1.17173	0.366295	0.439263	0.895382	0.797948	0.0519068	0.211323	0.423383
WFDC2	5.79864	6.49988	1.26358	6.04753	6.83444	6.26878	4.41104	5.71139	5.11192	4.19139	6.48073	5.38993	7.55134	8.33636	5.95492	6.51137	6.55201	8.32479
WLS	0.564227	6.5079	3.78354	4.31884	5.89031	4.66611	4.94931	1.4892	4.62342	4.81872	1.12731	2.19045	5.94753	4.72225	5.11768	0.627428	4.71915	5.77052
WNT5A	0.108565	6.63474	1.58184	0.0118381	1.11301	4.11607	2.86705	0.0992159	6.32282	5.87937	0.48704	0.562377	3.14353	2.63046	7.12569	0	0.733954	0.521552
WNT5B	0.801689	7.60879	0.324701	1.55421	5.37199	4.53497	0.728426	0.471128	5.47914	2.11839	4.48329	1.99795	5.75991	1.87459	1.23079	3.29245	6.88992	7.66816
YAF2	0.121424	2.2209	1.93676	1.08241	1.79143	2.31463	1.84706	0.316908	2.93469	3.02843	0.419995	1.62656	1.938	3.90432	3.53808	0.27934	3.35007	2.6171
YPEL2	0.517724	0.409409	0.985099	1.22774	1.29099	0.709008	0.74906	0.326249	1.52988	1.1227	1.68446	1.45968	2.46521	2.23968	1.63153	0.597004	1.27747	0.749816
ZBTB10	0.879879	2.23351	2.05488	0.479598	1.11731	1.69157	1.32973	0.794275	2.21933	2.88809	1.83887	1.50805	3.59165	5.82257	5.5945	0.290851	1.76978	0.812294
ZBTB3	1.74687	0.448828	0.170984	3.17921	1.74966	1.08284	2.3876	1.28852	0.382956	0.303842	4.91627	4.69434	4.38437	3.52989	2.0296	0.64103	0.329611	0.0622508
ZC3HAV1	2.93585	2.9731	0.758473	1.83151	3.22194	2.75616	2.78579	2.87218	2.34468	2.92541	5.86474	4.59748	5.57422	5.18287	3.94409	2.01	3.03471	2.19588
ZCCHC3	3.59445	4.77659	3.30725	3.47591	3.67614	3.847	3.57329	3.13808	3.71148	3.44547	5.35138	6.70425	6.20162	6.87867	6.46902	2.6291	3.68958	4.01634
ZIC2	6.56079	0.682313	0.658789	2.54262	2.91543	3.26045	2.64673	5.12444	0.152817	0.974043	4.43255	7.5466	6.25557	9.12848	6.20103	2.95491	5.84405	2.88188
ZIC3	1.01749	0.829177	0.025047	3.37397	3.70186	5.23948	5.79015	1.32003	0.6545	1.98666	5.59039	5.28051	5.01349	6.84617	5.47219	2.47181	2.05192	0.549269
ZNF101	1.23453	0.538217	0.305618	3.02893	3.59032	3.0202	3.1918	1.59089	0.626868	0.711059	5.31909	3.02213	3.64097	3.16519	1.74014	0.942012	0.636208	0.380273
ZNF358	2.91573	3.42155	3.43126	3.01861	1.39683	1.66066	2.16522	2.87934	3.36704	3.2366	1.09325	2.70054	2.141	4.40817	3.84559	0.976206	0.968836	0.52235
ZNF423	0.750968	1.12699	0.553244	1.86017	2.18622	1.42444	2.28982	1.48933	1.41686	1.86366	3.91669	5.48564	5.51856	4.3595	3.66963	1.30263	1.22978	1.3252
ZNF518B	1.41489	1.59817	1.88159	3.00576	3.81146	3.07143	3.37771	0.660889	1.50425	1.59706	0.7893	2.80647	3.55314	4.09856	4.04915	0.300504	1.69565	1.20213
ZNF521	0.542133	1.22625	2.50833	2.0062	2.13085	3.71116	3.38946	0.51838	1.19484	1.26765	0.769749	1.5952	2.03697	3.58565	5.43776	0.0188683	0.113319	0
ZNF57	0.420021	0.218476	0.144239	5.68428	5.45913	5.52641	4.78546	0.894522	0.451173	0.418508	1.64237	1.02343	2.03909	1.08508	0.291916	0.0825605	0.0258925	0.0633538
ZNF618	1.76508	2.39428	2.94937	1.64544	1.48975	1.19626	0.802992	1.87511	1.41624	1.52097	5.50983	6.33592	5.97338	5.92179	5.40699	1.13752	1.2717	1.3041
ZNF664	1.14122	1.79013	1.95463	3.96882	4.22005	4.24019	4.34157	1.84884	2.27395	2.39064	2.54349	3.94656	5.60364	6.74897	5.3892	0.0474761	0.137411	0.0560214
ZNF704	0.424722	0.958717	1.3286	0.466681	0.699656	0.984376	0.612473	0.210664	0.624442	0.623055	1.122	1.65386	3.00245	4.7761	4.46223	0.037441	0.62824	0.0696167
ZSCAN10	4.13801	1.84219	0.00564417	4.35459	2.48989	2.32699	2.68112	5.59599	1.76406	1.91329	6.8112	6.79316	5.88666	5.15867	2.78166	3.79968	1.64016	2.05461
ZYG11A	0	0.0232111	0.00281222	0.241791	0.543142	0.051467	0.0428166	0.015342	0.0223962	0.0156348	6.81328	2.79353	5.08864	2.12237	0.191863	2.33966	1.02737	1.22337

## Sheet: DEG list
hPGCLC.D3 vs. hPSC	Gene ID	p_val	avg_logFC	pct.1	pct.2	p_val_adj		hPGCLC.D8 vs. hPGCLC.D3		p_val	avg_logFC	pct.1	pct.2	p_val_adj		AMLC1.D3 vs. hPSC		p_val	avg_logFC	pct.1	pct.2	p_val_adj		AMLC2.D3 vs. AMLC1.D3		p_val	avg_logFC	pct.1	pct.2	p_val_adj		AMLC.D8 vs. AMLC2.D3		p_val	avg_logFC	pct.1	pct.2	p_val_adj		MeLC.D3 vs. hPSC		p_val	avg_logFC	pct.1	pct.2	p_val_adj		MeLC.D8 vs. MeLC.D3
	PDPN	1.12162e-29	2.22195	1	0.536	2.24335e-25			PCSK1N	5.35987e-93	2.50918	0.998	0.513	1.07203e-88			CLDN10	1.55027e-27	2.80188	0.937	0.589	3.10069e-23			IGFBP3	9.41733e-243	1.90389	0.641	0.073	1.88356e-238			CXCL14	1.77944e-301	4.02603	0.957	0.052	3.55906e-297			NTS	1.41369e-34	2.26533	0.996	0.821	2.82753e-30			CRHBP
	PCAT14	2.87696e-28	1.8511	0.985	0.375	5.7542e-24			C9orf135	2.7251e-77	2.04534	0.912	0.171	5.45047e-73			NTS	1.0307e-33	2.0824	0.996	0.821	2.0615e-29			CTSV	7.66479e-249	1.38597	1	0.901	1.53304e-244			IGFBP5	1.48052e-251	2.33666	0.941	0.334	2.96118e-247			MESP1	9.79757e-32	1.75279	0.927	0.071	1.95961e-27			COL3A1
	VIM	1.40776e-19	1.79951	0.935	0.679	2.81567e-15			IGF1	5.44355e-65	1.58716	0.974	0.668	1.08876e-60			PCAT14	7.22557e-36	1.89139	0.993	0.375	1.44519e-31			EPAS1	4.4465e-276	1.27245	0.956	0.342	8.89345e-272			COL3A1	8.06658e-277	1.88794	0.91	0.011	1.6134e-272			HAND1	1.02885e-22	1.74146	0.785	0.054	2.0578e-18			DKK1
	HAPLN1	3.72655e-28	1.7787	0.965	0.107	7.45347e-24			TAC3	2.10644e-35	1.39788	0.676	0.201	4.21308e-31			ID1	4.07873e-35	1.88428	1	0.964	8.15786e-31			ATP2B1	1.01201e-254	1.14272	0.998	0.859	2.02412e-250			VIM	6.31347e-211	1.75667	0.901	0.339	1.26276e-206			PCAT14	1.22702e-30	1.55321	0.956	0.375	2.45416e-26			COL4A1
	TFAP2C	8.91513e-29	1.74645	0.975	0.161	1.78311e-24			ITM2C	3.6841e-87	1.36742	1	0.97	7.36857e-83			HAPLN1	1.61455e-35	1.84779	0.977	0.107	3.22926e-31			S100A10	6.20814e-143	1.08762	0.899	0.537	1.24169e-138			TAGLN	1.52503e-117	1.75091	0.765	0.438	3.05022e-113			ID3	2.13178e-32	1.52949	0.999	0.839	4.26377e-28			COL1A1
	ID1	1.65853e-27	1.73795	1	0.964	3.31723e-23			FNDC4	6.32003e-74	1.33407	0.923	0.276	1.26407e-69			DIO3	1.48749e-29	1.80973	0.89	0.054	2.97512e-25			S100A11	4.03863e-185	0.970043	1	0.996	8.07766e-181			PRRX1	4.3816e-219	1.72471	0.815	0.049	8.76364e-215			SERPINE2	3.9936e-30	1.44203	0.993	0.661	7.9876e-26			VIM
	SOX17	6.8102e-26	1.66377	0.91	0	1.36211e-21			KLRB1	1.98292e-40	1.29621	0.589	0.02	3.96604e-36			KRT19	3.00804e-37	1.75799	1	0.929	6.01639e-33			ACTC1	1.6583e-21	0.904776	0.671	0.567	3.31676e-17			GPC3	9.85462e-247	1.71813	0.907	0.318	1.97102e-242			VIM	2.96846e-17	1.42436	0.899	0.679	5.93722e-13			COL4A2
	NTS	5.67094e-17	1.63069	0.935	0.821	1.13424e-12			IRX6	2.04663e-48	1.18875	0.678	0.045	4.09346e-44			ID4	7.99156e-35	1.6986	0.991	0.196	1.59839e-30			HAND1	2.4861e-162	0.868183	0.989	0.824	4.97244e-158			CCND2	9.31035e-206	1.36526	0.859	0.258	1.86216e-201			MSX1	4.91913e-27	1.35655	0.873	0.107	9.83876e-23			COL6A2
	CTSV	2.44398e-25	1.53593	0.99	0.696	4.88821e-21			CD9	8.18152e-80	1.16889	0.996	0.94	1.63638e-75			KRT8	2.5515e-37	1.69159	1	0.946	5.10325e-33			MALAT1	3.30362e-166	0.830261	1	1	6.60757e-162			COL1A1	9.85981e-189	1.29956	0.759	0.078	1.97206e-184			WNT5B	1.28174e-31	1.35458	0.94	0.107	2.5636e-27			TAGLN
	LEFTY2	1.43473e-12	1.42511	0.578	0.018	2.8696e-08			RNASET2	1.53037e-65	1.15379	0.908	0.412	3.06089e-61			MSX1	8.38974e-32	1.55755	0.936	0.107	1.67803e-27			TCIM	3.53651e-172	0.819329	0.511	0.063	7.07337e-168			ANXA1	1.03774e-158	1.29865	0.667	0.021	2.07559e-154			ID1	7.10166e-24	1.33368	0.992	0.964	1.4204e-19			GNG11
	BAMBI	5.4523e-27	1.40706	1	0.375	1.09051e-22			GSTP1	3.32188e-52	1.12909	1	1	6.64409e-48			BAMBI	1.45176e-33	1.52272	0.989	0.375	2.90366e-29			TPM1	2.71847e-196	0.815262	1	1	5.43721e-192			COL2A1	9.4164e-218	1.28056	0.815	0.068	1.88337e-213			BMP4	1.00231e-25	1.33081	0.833	0.054	2.00471e-21			ACTA2
	LBH	2.25279e-25	1.3651	0.95	0.232	4.5058e-21			CTSL	4.46123e-59	1.10182	0.937	0.623	8.92291e-55			HPGD	3.79405e-27	1.50469	0.854	0.054	7.58848e-23			SESN3	3.71859e-138	0.809395	0.891	0.522	7.43756e-134			COL1A2	2.67966e-207	1.27673	0.88	0.384	5.35959e-203			TBX3	2.95671e-31	1.32158	0.918	0.036	5.91371e-27			FN1
	PRTG	4.52367e-25	1.34886	0.93	0.143	9.0478e-21			LAMA4	2.25538e-55	1.09003	0.81	0.206	4.51098e-51			HAND1	6.82036e-25	1.46926	0.824	0.054	1.36414e-20			DOK4	1.36275e-181	0.808039	0.94	0.492	2.72563e-177			LMO4	2.48519e-227	1.21377	0.975	0.715	4.97062e-223			CDX2	3.68407e-32	1.26804	0.943	0.089	7.3685e-28			CD99
	PEG10	1.94296e-18	1.34702	0.97	0.661	3.8861e-14			PHLDA3	1.72103e-53	1.07382	0.877	0.407	3.44224e-49			PLA2G2A	6.87666e-20	1.45814	0.801	0.232	1.3754e-15			GABRP	1.7685e-260	0.773339	0.612	0.045	3.53718e-256			TWIST1	1.10458e-139	1.16184	0.646	0.059	2.20926e-135			LINC00467	2.72125e-29	1.26658	0.943	0.286	5.44277e-25			TGFBI
	STOM	1.24215e-26	1.317	0.95	0.179	2.48442e-22			METTL7A	2.81247e-49	1.06817	0.722	0.09	5.62522e-45			TMEM54	1.40748e-34	1.3637	0.977	0.179	2.8151e-30			KRT7	3.19077e-113	0.768344	0.68	0.271	6.38185e-109			IGFBP7	1.60486e-96	1.14589	0.769	0.446	3.20988e-92			KRT8	4.41268e-27	1.20147	0.997	0.946	8.8258e-23			TWIST1
	IGF1	5.84242e-16	1.30756	0.668	0	1.16854e-11			NANOS3	1.98456e-35	1.04904	0.862	0.613	3.96932e-31			WLS	6.13512e-34	1.33863	0.957	0.071	1.22708e-29			FLRT3	2.26506e-171	0.764025	0.687	0.169	4.53035e-167			RND3	2.71227e-156	1.1104	0.732	0.127	5.4248e-152			HAPLN1	8.26692e-28	1.2006	0.882	0.107	1.65347e-23			VCAN
	HPGD	6.08432e-17	1.28832	0.724	0.054	1.21693e-12			FXYD6	1.7599e-44	1.03948	0.733	0.186	3.51997e-40			TBX3	1.13291e-32	1.32103	0.937	0.036	2.26593e-28			GAS1	8.60576e-148	0.762642	0.81	0.332	1.72124e-143			NRP2	1.00464e-169	1.09119	0.861	0.402	2.00938e-165			CRABP2	5.92165e-32	1.16318	0.996	0.589	1.18439e-27			FLT1
	PLBD1	3.47146e-18	1.26504	0.844	0.286	6.94327e-14			CXCL14	4.50635e-19	1.02429	0.757	0.518	9.01315e-15			CXCL12	2.21063e-29	1.2586	0.954	0.411	4.42147e-25			MAP1B	1.02125e-74	0.751572	0.922	0.824	2.04261e-70			EN1	2.08576e-156	1.08632	0.655	0.013	4.17172e-152			WNT5A	2.36647e-28	1.12112	0.867	0.018	4.73318e-24			COL1A2
	ID4	1.17327e-22	1.24218	0.92	0.196	2.34665e-18			SCG5	1.2363e-47	1.001	0.731	0.151	2.47273e-43			MSX2	2.41659e-31	1.21708	0.958	0.232	4.83342e-27			NEAT1	4.47624e-103	0.746057	0.908	0.677	8.95292e-99			SOX11	2.98713e-151	1.07436	0.794	0.361	5.97455e-147			FN1	1.72235e-23	1.10101	0.891	0.268	3.44487e-19			RAMP2
	DBI	1.48222e-27	1.19481	1	1	2.96458e-23			PON2	5.79355e-57	0.99769	0.902	0.573	1.15877e-52			KRT18	7.92557e-35	1.18088	1	1	1.58519e-30			RGS5	1.61991e-104	0.716675	0.793	0.4	3.23998e-100			ACTA2	9.89499e-71	1.05968	0.392	0.022	1.9791e-66			COL6A1	4.15363e-30	1.09391	0.966	0.464	8.30767e-26			TMSB4X
	TPM1	3.48333e-28	1.17689	1	1	6.96701e-24			CHI3L2	1.24508e-29	0.986468	0.575	0.136	2.49029e-25			GSTO1	3.44141e-31	1.15098	0.999	0.911	6.88316e-27			MEIS2	2.90995e-148	0.703391	0.804	0.292	5.82019e-144			LUM	2.92458e-134	1.05637	0.708	0.128	5.84945e-130			ID4	8.27387e-22	1.0899	0.843	0.196	1.65486e-17			HTRA1
	PLPP1	4.47001e-25	1.15562	0.945	0.268	8.94047e-21			VWA1	1.81768e-50	0.985011	0.856	0.442	3.63555e-46			ISL1	6.41215e-25	1.12987	0.801	0	1.28249e-20			TSC22D1	7.18374e-126	0.695273	0.964	0.82	1.43682e-121			HES4	5.72112e-169	0.986363	0.713	0.063	1.14428e-164			HOXB6	8.17899e-19	1.08088	0.7	0.036	1.63588e-14			PCOLCE
	SAT1	2.31802e-13	1.15332	0.91	0.679	4.63627e-09			MIF	2.61576e-68	0.969538	0.989	0.94	5.23178e-64			ID3	5.33839e-24	1.1208	0.992	0.839	1.06773e-19			IGFBP7	2.4799e-108	0.682912	0.446	0.094	4.96006e-104			MSX1	6.97432e-94	0.967865	0.874	0.745	1.39493e-89			BAMBI	6.34928e-26	1.0739	0.946	0.375	1.26992e-21			NPY
	TUBA1A	1.43267e-19	1.07788	1	0.893	2.86549e-15			PYDC1	1.54501e-27	0.969448	0.761	0.457	3.09016e-23			DSP	9.53706e-25	1.10445	0.953	0.5	1.90751e-20			PALLD	2.26532e-130	0.669082	0.927	0.6	4.53086e-126			FRMD6	3.15625e-159	0.957578	0.809	0.377	6.31281e-155			KRT19	1.76588e-23	1.05621	0.99	0.929	3.53194e-19			CCDC80
	AHNAK	1.37711e-23	1.05802	0.899	0.071	2.75436e-19			APOE	3.54268e-74	0.951947	1	1	7.08572e-70			GATA3	2.0925e-26	1.07972	0.853	0.089	4.18521e-22			IGFBP5	1.73329e-87	0.667317	0.334	0.056	3.46675e-83			ENC1	1.24738e-145	0.920868	0.93	0.682	2.49489e-141			AMIGO2	2.52991e-23	0.980832	0.803	0.071	5.06007e-19			PLVAP
	PYCARD	2.24726e-18	1.04169	0.96	0.696	4.49474e-14			ACTG2	5.712e-26	0.927249	0.56	0.141	1.14246e-21			TFAP2A	1.03565e-27	1.07333	0.871	0.089	2.0714e-23			SFRP1	1.4862e-148	0.66611	0.484	0.069	2.97254e-144			IGFBP2	4.00832e-184	0.902429	0.977	0.973	8.01705e-180			WLS	7.4492e-28	0.965472	0.876	0.071	1.48992e-23			EGFL7
	KRT19	1.13544e-20	1.02899	0.985	0.929	2.271e-16			SLITRK2	4.0495e-45	0.903872	0.674	0.09	8.09941e-41			FN1	4.66468e-22	1.06564	0.865	0.268	9.32983e-18			CALM2	9.71738e-166	0.646817	1	1	1.94357e-161			CRABP2	2.61454e-134	0.879475	0.958	0.96	5.22934e-130			PRTG	4.50942e-25	0.965051	0.873	0.143	9.0193e-21			BGN
	PRDX4	6.62763e-27	1.02226	1	1	1.32559e-22			RASD1	1.01962e-38	0.883676	0.783	0.327	2.03935e-34			DBI	4.69824e-34	1.058	1	1	9.39695e-30			LRRN1	2.25594e-121	0.61955	0.842	0.463	4.51211e-117			HMGA2	5.98001e-150	0.869827	0.883	0.663	1.19606e-145			RHOBTB3	1.47558e-18	0.960744	0.813	0.339	2.9513e-14			S100A10
	DSP	1.18262e-20	1.01851	0.955	0.5	2.36536e-16			IGFBP2	5.02463e-40	0.871264	0.969	0.935	1.00498e-35			BMP4	4.15449e-25	1.05485	0.823	0.054	8.30939e-21			ANXA3	1.78304e-128	0.614081	0.979	0.767	3.56626e-124			TTC3	8.75109e-146	0.853599	0.848	0.595	1.7503e-141			HOTAIRM1	1.49734e-22	0.931664	0.769	0.018	2.99484e-18			CYB5A
	RAB15	9.66864e-22	1.01384	0.864	0.107	1.93382e-17			CCND2	8.40057e-45	0.862518	0.904	0.633	1.6802e-40			SGK1	5.72957e-25	1.04301	0.862	0.143	1.14597e-20			TCF4	1.08783e-115	0.613157	0.976	0.886	2.17577e-111			PCDH7	5.46129e-127	0.82325	0.661	0.138	1.09231e-122			CDX1	1.61235e-24	0.926551	0.795	0	3.22487e-20			KCTD12
	LY6E	1.2679e-20	1.00719	0.965	0.607	2.53592e-16			KCNK12	4.97761e-40	0.862389	0.674	0.151	9.95572e-36			PRTG	8.33724e-29	1.03982	0.922	0.143	1.66753e-24			TBCA	1.41789e-183	0.610693	1	0.999	2.83592e-179			MEST	8.796e-123	0.819676	0.855	0.593	1.75929e-118			FABP5	2.63366e-22	0.914321	1	0.982	5.26759e-18			IGFBP7
	B3GNT2	3.56241e-23	0.988716	0.935	0.357	7.12517e-19			OPTN	1.97028e-40	0.861169	0.703	0.211	3.94076e-36			STOM	7.74548e-25	1.03462	0.852	0.179	1.54917e-20			DSP	5.08897e-99	0.609472	0.992	0.953	1.01785e-94			FAM210B	8.59453e-149	0.818237	0.867	0.551	1.71899e-144			CDX4	4.21597e-17	0.899022	0.672	0.054	8.43236e-13			TFPI2
	PRDM1	6.38523e-21	0.980955	0.799	0	1.27711e-16			NMU	1.17375e-31	0.848708	0.685	0.291	2.34762e-27			WNT5B	2.1988e-26	0.987431	0.873	0.107	4.39781e-22			SOX4	1.43176e-114	0.60243	0.998	0.969	2.86367e-110			BTG1	2.70635e-114	0.811937	0.862	0.647	5.41298e-110			PLA2G2A	1.05984e-10	0.885213	0.64	0.232	2.11978e-06			PRRX1
	PIM2	4.6514e-15	0.978721	0.874	0.464	9.30326e-11			PRKAR2B	3.33448e-41	0.844376	0.917	0.794	6.66929e-37			RHOBTB3	6.278e-22	0.963534	0.859	0.339	1.25566e-17			SLC38A1	6.24711e-133	0.595547	0.979	0.863	1.24948e-128			LMO7	2.65699e-109	0.810665	0.544	0.044	5.31424e-105			RSPO3	3.23104e-10	0.883876	0.445	0	6.4624e-06			PMP22
	SGK1	1.49677e-17	0.963396	0.799	0.143	2.99369e-13			FEZ2	9.11311e-50	0.832751	0.875	0.563	1.82271e-45			ANXA2	8.41547e-27	0.956992	0.987	0.732	1.68318e-22			HOXB2	8.33555e-137	0.591988	0.741	0.262	1.66719e-132			CDK6	3.26615e-117	0.787747	0.702	0.25	6.53262e-113			CITED2	5.26203e-23	0.856648	0.899	0.375	1.05246e-18			HMGA2
	WNT5B	6.77816e-17	0.953682	0.759	0.107	1.3557e-12			PLA2G16	3.35545e-51	0.830938	0.985	0.889	6.71124e-47			EZR	4.14965e-22	0.947204	0.993	0.911	8.29972e-18			WNT6	1.02827e-128	0.589917	0.948	0.644	2.05664e-124			GYPC	3.01698e-127	0.762862	0.703	0.236	6.03426e-123			MIXL1	4.04209e-09	0.818978	0.594	0.196	8.08458e-05			PITX1
	SERPINE2	2.20597e-15	0.952898	0.945	0.661	4.41217e-11			TMEM160	2.83535e-49	0.82627	0.945	0.809	5.67098e-45			DLX5	5.14042e-21	0.93678	0.737	0.036	1.02813e-16			LCP1	5.98198e-141	0.588631	0.533	0.103	1.19646e-136			PCOLCE	1.31785e-101	0.759752	0.624	0.209	2.63584e-97			HOXB-AS3	1.12279e-15	0.817839	0.618	0.018	2.24569e-11			TIMP1
	PNP	1.3142e-17	0.941634	0.92	0.554	2.62853e-13			OLFML3	5.70225e-33	0.824504	0.88	0.769	1.14051e-28			CDX2	1.45507e-24	0.930583	0.839	0.089	2.91029e-20			ARHGAP29	1.38889e-110	0.586562	0.842	0.498	2.77792e-106			S100A11	9.76059e-195	0.757488	1	1	1.95221e-190			TBXT	2.17024e-18	0.810649	0.721	0.089	4.34069e-14			TPM1
	SDC2	9.51747e-20	0.940959	0.91	0.446	1.90359e-15			UTF1	2.2658e-21	0.821938	0.532	0.166	4.53183e-17			PRDX4	8.22932e-33	0.928633	1	1	1.64595e-28			SMARCA2	1.95788e-118	0.573232	0.79	0.369	3.91595e-114			HAND2	7.24402e-116	0.729776	0.535	0.006	1.44888e-111			KIAA1551	6.88233e-19	0.805242	0.905	0.518	1.37653e-14			COL6A3
	ARMT1	4.93388e-21	0.936378	0.955	0.518	9.86826e-17			IGFBP7	5.2494e-31	0.819633	0.611	0.151	1.04993e-26			COL6A1	5.13483e-26	0.906592	0.933	0.464	1.02702e-21			ACKR3	2.75619e-130	0.561718	0.698	0.243	5.51265e-126			NREP	3.79481e-125	0.72621	0.926	0.826	7.59e-121			CDH2	1.46412e-19	0.786886	0.837	0.286	2.9284e-15			SPARC
	ASRGL1	1.18729e-18	0.927593	0.869	0.357	2.37469e-14			NETO2	2.24287e-30	0.818895	0.825	0.573	4.48597e-26			TAGLN2	3.70318e-23	0.88652	0.95	0.571	7.40674e-19			NUDT4	5.84253e-105	0.561536	0.862	0.535	1.16856e-100			TMSB15A	2.57111e-80	0.72323	0.646	0.343	5.14247e-76			TMEM54	3.34398e-21	0.761948	0.828	0.179	6.6883e-17			COL5A2
	S100A11	1.10533e-21	0.925037	1	0.964	2.21076e-17			TRIML2	8.92323e-33	0.817308	0.75	0.362	1.78474e-28			PEG10	4.70721e-14	0.883651	0.926	0.661	9.41489e-10			STOM	8.61823e-117	0.559444	0.984	0.852	1.72373e-112			CCDC3	1.23753e-105	0.715295	0.696	0.228	2.47518e-101			ID2	6.48467e-15	0.759537	0.939	0.625	1.297e-10			SOX11
	CXCL14	6.64522e-11	0.900841	0.518	0.018	1.32911e-06			SOSTDC1	2.19709e-27	0.804225	0.643	0.256	4.3944e-23			LY6E	1.47985e-23	0.863645	0.955	0.607	2.95985e-19			CDKN1C	6.37059e-52	0.55313	0.616	0.339	1.27418e-47			JAG1	1.87525e-94	0.709109	0.628	0.236	3.75069e-90			HOXB2	5.31479e-17	0.753775	0.657	0.036	1.06301e-12			CTGF
	MAP1B	5.20444e-18	0.896563	0.97	0.821	1.04094e-13			COL9A2	1.94316e-39	0.804063	0.807	0.477	3.88651e-35			CRABP2	2.08387e-23	0.85373	0.977	0.589	4.16794e-19			EDNRB	4.53849e-145	0.547768	0.53	0.093	9.07744e-141			ODC1	1.50341e-87	0.689336	0.668	0.331	3.00697e-83			PYCARD	2.28148e-16	0.741808	0.923	0.696	4.56318e-12			CTHRC1
	RHOBTB3	6.40386e-18	0.881248	0.859	0.339	1.28084e-13			SRGAP1	8.69759e-42	0.800907	0.709	0.186	1.7396e-37			ARID3A	2.88433e-25	0.853596	0.932	0.446	5.76895e-21			GCLM	2.82439e-113	0.540054	0.783	0.372	5.64907e-109			SERTAD4	9.0792e-101	0.687876	0.595	0.155	1.81593e-96			SALL4	2.24499e-19	0.735521	0.958	0.821	4.49021e-15			LGALS1
	PCSK1N	4.48937e-08	0.8749	0.513	0.125	0.000897919			TMEM178A	6.43527e-42	0.800044	0.626	0.045	1.28712e-37			ID2	1.76421e-20	0.840132	0.974	0.625	3.52859e-16			ITM2B	5.70587e-119	0.537396	1	0.984	1.14123e-114			CADM1	1.44435e-71	0.682377	0.737	0.578	2.88884e-67			KRT18	2.92434e-13	0.727843	0.996	1	5.84897e-09			ALDH1A2
	CRHBP	4.10525e-07	0.873583	0.347	0	0.00821091			GSTM3	7.66659e-39	0.790931	0.711	0.231	1.5334e-34			AL138900.3	5.35679e-20	0.827297	0.704	0	1.07141e-15			PLD3	2.11602e-107	0.534909	0.975	0.87	4.23224e-103			MAML2	2.49785e-118	0.678937	0.619	0.104	4.99594e-114			HAS2	5.30363e-13	0.713459	0.698	0.196	1.06078e-08			CALD1
	CXCR4	9.28326e-18	0.856096	0.719	0	1.85675e-13			MORC4	1.05274e-30	0.78719	0.632	0.226	2.10558e-26			SERPINE2	2.15489e-10	0.819699	0.871	0.661	4.31e-06			DSTN	6.0016e-167	0.530469	1	0.997	1.20038e-162			ZFP36L2	2.2601e-63	0.677217	0.687	0.445	4.52043e-59			RDX	3.43809e-22	0.710534	0.979	0.821	6.87652e-18			COL18A1
	ANXA2	4.62914e-20	0.855921	0.985	0.732	9.25874e-16			DLK1	4.31054e-23	0.786095	0.398	0.02	8.62152e-19			B2M	1.94317e-24	0.817199	0.987	0.786	3.88654e-20			PLA2G2A	6.35314e-29	0.523429	0.896	0.801	1.27069e-24			CDH11	1.03909e-92	0.674795	0.7	0.332	2.07829e-88			FSCN1	1.74164e-24	0.708494	0.997	0.946	3.48344e-20			NRP2
	TMEM123	1.32158e-14	0.851108	0.905	0.661	2.6433e-10			ALPL	5.83037e-42	0.784596	0.851	0.568	1.16613e-37			SLC3A2	5.7317e-25	0.815522	1	0.946	1.1464e-20			C11orf96	1.12638e-57	0.520876	0.573	0.256	2.25287e-53			TGFBI	3.40476e-63	0.672408	0.377	0.035	6.80986e-59			ABLIM1	1.84246e-17	0.705922	0.797	0.321	3.68511e-13			GPC3
	RAB3B	2.66059e-18	0.832205	0.91	0.518	5.32144e-14			PMAIP1	2.30924e-23	0.780066	0.807	0.467	4.6187e-19			SLC7A5	3.02332e-24	0.815059	0.974	0.643	6.04694e-20			DBI	1.30011e-148	0.520845	1	1	2.60036e-144			ENAH	8.67156e-101	0.657927	0.928	0.87	1.7344e-96			MSX2	6.19563e-19	0.700189	0.813	0.232	1.23919e-14			COL5A1
	PLA2G2A	5.03962e-13	0.820669	0.724	0.232	1.00797e-08			MRPL18	6.67394e-43	0.779621	0.91	0.794	1.33485e-38			MDK	2.3841e-28	0.805312	1	1	4.76843e-24			SERINC5	1.26641e-94	0.519051	0.769	0.405	2.53295e-90			APCDD1	4.89127e-88	0.657676	0.46	0.025	9.78303e-84			RBP1	8.76271e-14	0.695057	0.847	0.411	1.75263e-09			HAND2
	MSX2	1.6883e-17	0.81886	0.844	0.232	3.37677e-13			COL4A3BP	2.48243e-44	0.777741	0.963	0.899	4.96511e-40			AHNAK	1.66178e-20	0.775845	0.772	0.071	3.32372e-16			SH3BP5	3.41127e-133	0.516367	0.578	0.14	6.82288e-129			TP63	1.3189e-79	0.654077	0.569	0.203	2.63793e-75			APLNR	2.25864e-11	0.692416	0.527	0.054	4.51751e-07			ITGAV
	SLC3A2	1.1015e-19	0.817806	1	0.946	2.2031e-15			GLIPR2	1.01106e-21	0.776314	0.676	0.427	2.02221e-17			HMX1	3.56742e-23	0.771361	0.78	0.036	7.13519e-19			AHNAK	3.20536e-79	0.508516	0.921	0.772	6.41104e-75			HOXA10	4.01288e-66	0.650711	0.38	0.024	8.02616e-62			DNAJC1	1.6233e-14	0.69219	0.813	0.446	3.24676e-10			TIMP3
	CDH2	2.57293e-14	0.812902	0.794	0.286	5.14611e-10			SAT1	1.00117e-31	0.774034	0.983	0.91	2.00244e-27			ATP2B1	2.15867e-13	0.748848	0.859	0.536	4.31755e-09			EZR	1.65025e-101	0.50583	0.998	0.993	3.30066e-97			DAAM1	1.22375e-67	0.644614	0.833	0.772	2.44761e-63			HOXB8	3.5012e-15	0.685616	0.606	0.018	7.00276e-11			MAGED2
	NKX1-2	1.55554e-14	0.79725	0.789	0.25	3.11124e-10			TUBB4A	9.7332e-30	0.771896	0.495	0.04	1.94674e-25			PRSS23	2.17594e-16	0.747287	0.672	0.089	4.3521e-12			GLB1	6.44731e-99	0.504506	0.703	0.317	1.28953e-94			ZNF503	5.46452e-84	0.644203	0.479	0.052	1.09296e-79			PCDH10	7.0744e-16	0.679835	0.767	0.232	1.41495e-11			CXCR4
	GMPR	1.5321e-14	0.788743	0.653	0.036	3.06436e-10			CSTB	1.29715e-51	0.748875	0.993	0.965	2.59444e-47			KHDRBS3	5.43537e-20	0.744301	0.925	0.571	1.08713e-15			CDV3	1.56764e-68	0.496104	0.913	0.79	3.13544e-64			MARCKS	1.34176e-120	0.643303	0.992	0.978	2.68365e-116			GSTO1	2.5859e-21	0.678661	1	0.911	5.17205e-17			ALCAM
	NANOS3	3.97274e-14	0.787641	0.613	0	7.94588e-10			TMTC1	2.9456e-39	0.745449	0.669	0.131	5.8915e-35			ENC1	2.71993e-15	0.719685	0.692	0.161	5.44013e-11			WFDC2	1.08293e-66	0.494974	0.959	0.851	2.16597e-62			NET1	1.67384e-80	0.6401	0.746	0.502	3.34784e-76			CDH11	3.60805e-10	0.668849	0.491	0.054	7.21646e-06			EMP3
	WNT2	1.91044e-15	0.78587	0.653	0	3.82107e-11			H1F0	2.33571e-32	0.744195	0.843	0.578	4.67166e-28			TFAP2C	8.39312e-19	0.714299	0.751	0.161	1.67871e-14			KRT19	2.00672e-103	0.490715	1	1	4.01364e-99			COL5A2	8.64935e-104	0.628421	0.539	0.057	1.72996e-99			CD1D	1.13362e-18	0.664084	0.718	0.089	2.26734e-14			IGFBP5
	CALM2	3.5984e-20	0.772666	1	1	7.19716e-16			PLS3	1.82279e-32	0.740878	0.915	0.829	3.64577e-28			TPM1	1.27322e-19	0.710173	1	1	2.54658e-15			FAM89A	5.5332e-94	0.487178	0.736	0.342	1.1067e-89			ADAMTS6	2.00385e-47	0.626342	0.482	0.209	4.0079e-43			KHDRBS3	2.13844e-14	0.657556	0.873	0.571	4.2771e-10			S100A11
	COL6A1	6.20345e-17	0.771112	0.884	0.464	1.24075e-12			RGS16	8.93617e-18	0.739787	0.385	0.07	1.78732e-13			CAMK2N1	1.12566e-16	0.70764	0.745	0.179	2.25144e-12			GATA3	1.07514e-83	0.486522	0.968	0.853	2.15039e-79			DST	1.73104e-59	0.614261	0.813	0.742	3.46225e-55			ARID3A	8.48271e-19	0.651691	0.879	0.446	1.69663e-14			ARHGDIB
	ENC1	6.25509e-16	0.767055	0.759	0.161	1.25108e-11			EPB41L2	1.12333e-31	0.726761	0.912	0.744	2.24678e-27			WNT6	5.88417e-17	0.695246	0.644	0.018	1.17689e-12			ABCG2	2.6687e-88	0.485415	0.913	0.6	5.33767e-84			PDGFA	2.35923e-77	0.613039	0.616	0.294	4.71869e-73			SKAP2	1.52602e-17	0.647125	0.713	0.089	3.0522e-13			RGS5
	TCEA1	3.7951e-17	0.738639	0.985	1	7.59057e-13			DOCK2	1.61219e-22	0.721056	0.506	0.151	3.22454e-18			CDX4	2.59477e-14	0.672633	0.606	0.054	5.18979e-10			SLC8A1	2.65838e-119	0.474792	0.679	0.225	5.31703e-115			CHCHD2	6.93568e-45	0.609205	0.625	0.464	1.3872e-40			HSBP1	4.72183e-22	0.632901	1	1	9.44412e-18			TTC3
	KIF5B	1.20113e-16	0.733677	0.99	0.839	2.40237e-12			ANXA3	9.71437e-28	0.719549	0.899	0.804	1.94297e-23			CTSV	3.06112e-11	0.670511	0.901	0.696	6.12255e-07			SPINT2	2.12206e-119	0.469004	1	0.993	4.24433e-115			PTHLH	7.45098e-77	0.605367	0.393	0	1.49027e-72			MEST	3.29506e-09	0.623851	0.821	0.536	6.59045e-05			TFPI
	NRK	2.19549e-14	0.732504	0.633	0.018	4.3912e-10			DRAP1	1.72317e-44	0.718766	0.958	0.889	3.44651e-40			ABCG2	3.54536e-14	0.66683	0.6	0.054	7.09108e-10			PKDCC	2.58772e-140	0.466258	0.593	0.133	5.1757e-136			DKK1	2.88278e-28	0.604527	0.202	0.022	5.76586e-24			EVX1	4.26914e-18	0.616699	0.717	0.071	8.5387e-14			MMP2
	FSCN1	5.7357e-20	0.732094	0.995	0.946	1.1472e-15			TUBA1A	1.04262e-42	0.713734	0.994	1	2.08534e-38			HOXB6	6.35853e-11	0.657828	0.502	0.036	1.27177e-06			MAGI3	8.88694e-95	0.465149	0.698	0.306	1.77748e-90			BMP7	8.44633e-74	0.602478	0.686	0.448	1.68935e-69			HOXB9	5.92817e-13	0.615716	0.543	0.018	1.18569e-08			HSPB1
	EPCAM	1.08099e-19	0.728896	0.99	1	2.16208e-15			GNAL	6.9755e-29	0.712451	0.624	0.226	1.39517e-24			ARL4C	5.20503e-16	0.653521	0.791	0.321	1.04106e-11			FUT8	2.851e-77	0.464945	0.824	0.548	5.70229e-73			LIX1	8.50573e-57	0.597201	0.445	0.122	1.70123e-52			LARP7	4.16074e-17	0.612987	0.879	0.482	8.3219e-13			TUBA1A
	MRS2	2.75192e-13	0.726513	0.879	0.625	5.50412e-09			POU5F1	1.91501e-67	0.711076	1	1	3.83022e-63			CD99	1.46004e-16	0.630201	0.947	0.714	2.92022e-12			TRIML2	5.25342e-78	0.460271	0.946	0.738	1.05074e-73			ID3	1.33851e-47	0.591966	0.878	0.807	2.67715e-43			VAMP8	9.28916e-17	0.611506	0.94	0.643	1.85793e-12			RGS2
	DMD	1.29225e-13	0.72443	0.724	0.143	2.58464e-09			GSTA2	2.80262e-26	0.706647	0.775	0.477	5.60552e-22			DNAJC1	2.15549e-12	0.62622	0.776	0.446	4.3112e-08			BOC	7.77213e-168	0.453057	0.547	0.082	1.5545e-163			SPARC	2.02287e-83	0.571257	0.905	0.872	4.04594e-79			ENC1	2.59296e-11	0.60534	0.603	0.161	5.18618e-07			IGFBP3
	REST	1.24531e-15	0.715639	0.945	0.589	2.49074e-11			COL4A2	6.62373e-36	0.700889	0.845	0.568	1.32481e-31			TM7SF2	7.06116e-16	0.625079	0.822	0.429	1.4123e-11			NPC2	3.41431e-103	0.452437	0.998	0.971	6.82896e-99			MDFI	3.38089e-87	0.570219	0.82	0.669	6.76213e-83			ARF1	2.03853e-19	0.600682	0.993	0.893	4.07726e-15			RAB32
	KRT8	1.15926e-07	0.704504	0.96	0.946	0.00231863			COL23A1	4.364e-36	0.699032	0.796	0.457	8.72843e-32			GNAS	1.94149e-28	0.621494	1	0.982	3.88317e-24			ISL1	8.46665e-69	0.451348	0.962	0.801	1.69341e-64			SNCAIP	7.88305e-72	0.561757	0.377	0.003	1.57669e-67			SALL1	4.1291e-17	0.593201	0.769	0.232	8.25862e-13			EMILIN1
	SLC16A10	2.1108e-14	0.69927	0.668	0.054	4.2218e-10			AATF	3.27977e-18	0.698325	0.709	0.583	6.55986e-14			KIAA1551	1.55269e-12	0.619785	0.837	0.518	3.10554e-08			CD24	1.21419e-102	0.44945	1	0.993	2.42849e-98			ZNF428	6.54165e-88	0.556686	0.815	0.616	1.3084e-83			GNAS	4.48264e-27	0.59266	1	0.982	8.96573e-23			MYL9
	MKRN1	2.35157e-12	0.68739	0.854	0.571	4.70338e-08			ID3	1.65257e-27	0.691177	0.958	0.879	3.3053e-23			PYCARD	2.61993e-13	0.617008	0.898	0.696	5.24011e-09			DACT1	7.26715e-119	0.448752	0.593	0.158	1.4535e-114			FJX1	1.49294e-65	0.555395	0.593	0.294	2.98603e-61			HOXA1	3.35823e-16	0.590611	0.629	0.018	6.7168e-12			CYR61
	MMP2	2.97305e-15	0.685808	0.859	0.357	5.9464e-11			PRDX1	1.36636e-61	0.685365	1	1	2.73285e-57			ATP12A	1.66809e-15	0.612972	0.61	0.018	3.33634e-11			RAB11FIP1	1.07099e-75	0.447306	0.785	0.48	2.14208e-71			BCAM	1.75376e-60	0.544834	0.684	0.509	3.50769e-56			AL138900.3	1.40861e-11	0.579825	0.489	0	2.81736e-07			VASH1
	WASL	3.65661e-12	0.681655	0.824	0.5	7.31358e-08			FAM20A	4.48095e-29	0.681043	0.689	0.317	8.96234e-25			CALM2	2.55675e-19	0.611612	1	1	5.11376e-15			EPCAM	6.02107e-134	0.438394	1	0.999	1.20428e-129			SYNPO2	4.7287e-68	0.542431	0.522	0.177	9.45787e-64			H2AFY2	1.01549e-14	0.578137	0.893	0.554	2.03109e-10			CST3
	CA2	3.32593e-14	0.679356	0.754	0.214	6.6522e-10			GSN	6.0927e-34	0.671362	0.849	0.618	1.2186e-29			CERS4	1.03703e-15	0.608368	0.828	0.464	2.07417e-11			TUBA1A	7.7762e-61	0.436764	0.998	0.973	1.55532e-56			POSTN	2.27907e-42	0.528506	0.323	0.062	4.55837e-38			CA2	1.16104e-12	0.575782	0.675	0.214	2.3222e-08			CDH11
	ARID3A	7.53716e-15	0.677	0.849	0.446	1.50751e-10			KLF4	1.87048e-28	0.669262	0.547	0.095	3.74114e-24			DMD	3.963e-13	0.60459	0.667	0.143	7.92639e-09			SELENOM	6.56522e-86	0.434837	0.557	0.204	1.31311e-81			TXNIP	1.01534e-68	0.527291	0.37	0.008	2.03077e-64			SKA1	7.23438e-15	0.575039	0.756	0.268	1.44695e-10			SPRY1
	SLC7A5	3.60142e-14	0.67199	0.925	0.643	7.20321e-10			MMP2	1.16691e-36	0.66848	0.932	0.859	2.33393e-32			FBN2	7.79648e-15	0.603816	0.74	0.286	1.55937e-10			MDK	7.4119e-143	0.433018	1	1	1.48245e-138			EFNB2	1.37561e-45	0.527138	0.569	0.37	2.75135e-41			B2M	9.17069e-14	0.569513	0.956	0.786	1.83423e-09			SULF1
	LINC00467	1.36637e-09	0.668002	0.678	0.286	2.73287e-05			CHST2	1.25833e-25	0.66379	0.604	0.196	2.51679e-21			CLDN4	1.28189e-15	0.603193	0.773	0.214	2.56391e-11			MAFB	2.26044e-55	0.431108	0.555	0.262	4.5211e-51			TUBA1A	6.81167e-78	0.525844	0.989	0.998	1.3624e-73			DIO3	6.61134e-09	0.567181	0.451	0.054	0.000132233			TCAF1
	MYL9	3.40356e-10	0.662161	0.955	0.821	6.80746e-06			ADM	4.97942e-23	0.663526	0.586	0.226	9.95934e-19			EFNA1	3.31451e-17	0.602128	0.688	0.071	6.62935e-13			MPZL1	9.3332e-65	0.42875	0.818	0.586	1.86673e-60			ZFHX4	1.24946e-79	0.523011	0.437	0.032	2.49905e-75			MME	8.95085e-12	0.564225	0.599	0.125	1.79026e-07			NEAT1
	IL6ST	9.72787e-16	0.660475	0.714	0.054	1.94567e-11			SAMD11	4.39514e-29	0.661931	0.814	0.633	8.79071e-25			CDH1	1.40623e-14	0.598668	0.93	0.714	2.81259e-10			AIF1L	1.02682e-76	0.42804	0.968	0.845	2.05374e-72			NR2F2	9.84083e-64	0.52103	0.415	0.063	1.96826e-59			CA12	3.72452e-14	0.552151	0.595	0.036	7.44941e-10			AP1S2
	BICD1	1.20743e-13	0.660006	0.794	0.286	2.41497e-09			CD81	4.61196e-46	0.65679	0.998	1	9.22438e-42			BASP1	7.24423e-16	0.598631	0.993	0.911	1.44892e-11			PTS	8.99699e-61	0.425838	0.897	0.731	1.79949e-56			SEMA5A	1.69956e-73	0.519809	0.432	0.047	3.39929e-69			HOXC6	1.24793e-07	0.548883	0.387	0.036	0.00249599			LIMCH1
	FN1	3.49395e-10	0.654654	0.729	0.268	6.98825e-06			RMND1	1.08979e-32	0.656318	0.715	0.352	2.17968e-28			EPCAM	1.84361e-20	0.596459	0.999	1	3.68741e-16			MSX2	1.14076e-68	0.425414	0.987	0.958	2.28163e-64			STMN1	1.83691e-136	0.514593	0.999	1	3.67401e-132			MDK	1.79747e-16	0.537654	1	1	3.59512e-12			RHOB
	TRIM2	1.6131e-13	0.650183	0.724	0.196	3.22635e-09			IL6R	5.34999e-33	0.654598	0.516	0.02	1.07005e-28			FABP5	3.28015e-11	0.592899	0.997	0.982	6.56063e-07			PRSS12	2.89719e-75	0.421805	0.601	0.258	5.79466e-71			TPBG	7.51719e-60	0.512442	0.574	0.309	1.50351e-55			URAD	1.61523e-11	0.529565	0.508	0.018	3.23062e-07			C4orf48
	COL4A3BP	1.62306e-13	0.649438	0.899	0.571	3.24628e-09			ANOS1	3.21612e-29	0.652106	0.576	0.146	6.43255e-25			MRS2	4.85847e-12	0.581058	0.862	0.625	9.71743e-08			PEG10	4.97885e-39	0.42149	0.962	0.926	9.95821e-35			SIPA1L2	7.37895e-52	0.50748	0.542	0.291	1.47586e-47			PTMS	7.90534e-19	0.525389	1	1	1.58115e-14			NRP1
	ITM2B	2.05054e-16	0.646941	1	0.964	4.10129e-12			UBE2Q2	6.46061e-31	0.646262	0.678	0.271	1.29219e-26			PPP1R2	2.19295e-13	0.580903	0.837	0.571	4.38611e-09			ANXA2	6.8035e-93	0.408592	0.995	0.987	1.36077e-88			SDC1	4.07658e-80	0.507359	0.466	0.063	8.15357e-76			OAF	4.76648e-10	0.524788	0.459	0.018	9.53343e-06			MALAT1
	UNC119	1.6624e-11	0.646816	0.839	0.518	3.32497e-07			NUDT11	2.76158e-16	0.640357	0.635	0.447	5.52344e-12			OLFML3	1.32895e-14	0.57848	0.862	0.518	2.65802e-10			RPUSD3	2.96864e-70	0.40528	0.835	0.552	5.93758e-66			PERP	4.10625e-72	0.507317	0.907	0.897	8.21291e-68			MCOLN3	6.26006e-13	0.524321	0.573	0.071	1.25207e-08			LOXL1
	CDX2	1.26144e-09	0.646623	0.543	0.089	2.52301e-05			SERPINB9	3.04501e-19	0.640064	0.58	0.307	6.09032e-15			LINC00467	1.61405e-12	0.575275	0.733	0.286	3.22827e-08			RBPMS	9.57053e-62	0.40462	0.883	0.75	1.9142e-57			LEF1	6.91921e-61	0.507095	0.556	0.248	1.38391e-56			RHOC	1.97527e-14	0.521704	0.924	0.607	3.95074e-10			ISG15
	AL138900.3	4.90018e-13	0.636933	0.578	0	9.80084e-09			IRX1	1.89233e-24	0.637912	0.591	0.191	3.78485e-20			WDR77	9.42116e-14	0.572181	0.896	0.589	1.88433e-09			CTSL	7.96762e-52	0.400526	0.763	0.54	1.5936e-47			COL4A2	3.84252e-57	0.50617	0.548	0.266	7.68542e-53			SNAI1	1.10969e-09	0.50774	0.566	0.196	2.2195e-05			MDK
	NPC2	8.68895e-14	0.636796	0.995	0.839	1.73788e-09			ARID5B	1.65668e-26	0.635224	0.657	0.271	3.31353e-22			HLA-DQB1	0.000329035	0.567753	0.517	0.375	1			TLE4	1.63057e-56	0.395697	0.704	0.44	3.26131e-52			C12orf57	3.09649e-90	0.505449	0.947	0.892	6.1933e-86			HVCN1	2.8903e-08	0.507187	0.51	0.143	0.000578088			TM4SF1
	STMN1	9.62002e-22	0.632167	1	1	1.9241e-17			SOX15	1.1052e-29	0.628856	0.657	0.266	2.21052e-25			TRIML2	2.16052e-12	0.567317	0.738	0.321	4.32125e-08			DAAM1	2.21482e-62	0.395227	0.772	0.479	4.42986e-58			RUNX1T1	8.87712e-54	0.494011	0.545	0.29	1.77551e-49			PTCH1	1.57327e-10	0.506875	0.546	0.107	3.14669e-06			MAFB
	ANXA3	1.24879e-09	0.626029	0.804	0.411	2.4977e-05			PROM1	1.57136e-27	0.621429	0.722	0.442	3.14288e-23			SLC7A8	5.26587e-14	0.566517	0.906	0.589	1.05323e-09			TINAGL1	8.85643e-87	0.394733	0.402	0.091	1.77137e-82			ITM2C	4.65702e-101	0.493308	0.977	0.973	9.31451e-97			MT-ND1	1.7489e-12	0.505455	1	0.964	3.49797e-08			IMPAD1
	NDUFAB1	1.05834e-16	0.625565	1	1	2.11679e-12			HIST3H2A	3.43302e-19	0.618322	0.554	0.266	6.86638e-15			IGDCC3	1.11115e-14	0.56154	0.911	0.607	2.22241e-10			PPARG	3.97724e-118	0.391057	0.53	0.122	7.95488e-114			ASCL4	6.14998e-38	0.492877	0.299	0.059	1.23006e-33			CENPE	4.37511e-07	0.50272	0.749	0.5	0.00875065			TGFB1
	ID2	1.15742e-11	0.622901	0.95	0.625	2.31495e-07			EFHD1	2.97492e-20	0.60295	0.51	0.176	5.95013e-16			RHOB	6.741e-13	0.560917	0.652	0.161	1.34827e-08			C5orf30	9.19187e-88	0.386974	0.521	0.169	1.83847e-83			BCL11A	3.4174e-61	0.492683	0.479	0.15	6.83514e-57			LEF1	5.83489e-15	0.5018	0.597	0.018	1.16704e-10			ENC1
	TAGLN2	3.06717e-09	0.618201	0.819	0.571	6.13464e-05			SMAGP	1.10436e-20	0.600636	0.764	0.578	2.20884e-16			COMT	1.03811e-13	0.5599	0.826	0.464	2.07632e-09			KALRN	2.81104e-91	0.386775	0.644	0.255	5.62236e-87			SLC2A4RG	9.57999e-70	0.492163	0.612	0.312	1.91609e-65			EIF3K	3.09098e-18	0.497968	1	0.982	6.18226e-14			BAMBI
	TFAP2A	8.91176e-11	0.61808	0.573	0.089	1.78244e-06			ITGA6	1.22594e-23	0.599451	0.823	0.673	2.45199e-19			CITED2	1.18381e-12	0.558156	0.748	0.375	2.36775e-08			PMP22	6.08822e-47	0.385651	0.225	0.048	1.21771e-42			PFN2	6.35408e-79	0.491189	0.899	0.843	1.27088e-74			MAGED1	4.07231e-14	0.497086	0.807	0.393	8.14503e-10			CDC42EP5
	CD99	1.01831e-09	0.616512	0.92	0.714	2.03673e-05			CDK2AP1	1.06929e-35	0.597218	0.947	0.91	2.13868e-31			DSC2	4.42469e-15	0.556014	0.793	0.357	8.84982e-11			TAGLN2	3.23693e-73	0.384529	0.997	0.95	6.47419e-69			FILIP1L	2.61743e-56	0.489876	0.32	0.009	5.23512e-52			BCL7C	5.43666e-12	0.494272	0.836	0.536	1.08739e-07			CDK6
	TMSB4X	5.02669e-21	0.609672	1	1	1.00539e-16			FGFBP3	1.69225e-18	0.596542	0.407	0.085	3.38467e-14			SAT1	7.57804e-10	0.549753	0.869	0.679	1.51568e-05			CTTNBP2	1.63579e-94	0.381923	0.582	0.193	3.27175e-90			ALDH2	2.29803e-49	0.489637	0.628	0.457	4.59629e-45			NKD1	6.60091e-12	0.490671	0.536	0.036	1.32025e-07			METTL9
	SLC7A8	4.35483e-12	0.606456	0.899	0.589	8.7101e-08			ARMT1	1.38528e-35	0.591019	0.985	0.955	2.7707e-31			PTCH1	1.20743e-10	0.536895	0.546	0.107	2.41498e-06			NES	1.7093e-49	0.381658	0.805	0.578	3.41878e-45			GNG5	3.83225e-129	0.486465	0.997	0.998	7.66488e-125			HOXA-AS3	8.16863e-09	0.489731	0.418	0.018	0.000163381			HEY1
	RHOB	1.63807e-09	0.601907	0.593	0.161	3.27631e-05			FKBP1B	1.08386e-20	0.589294	0.731	0.568	2.16782e-16			PALLD	8.04043e-11	0.536756	0.6	0.179	1.60817e-06			CD99	3.67711e-70	0.380711	0.979	0.947	7.35459e-66			HOMER3	8.50418e-66	0.481145	0.521	0.188	1.70092e-61			DSP	7.83885e-11	0.48597	0.851	0.5	1.56785e-06			DNM3OS
	RHOC	2.90425e-15	0.600081	0.955	0.607	5.80879e-11			ID1	3.51574e-46	0.586542	1	1	7.03184e-42			FSCN1	1.35884e-16	0.521237	0.994	0.946	2.71783e-12			GPR157	7.63005e-90	0.380388	0.699	0.295	1.52609e-85			FERMT1	1.19492e-58	0.473885	0.55	0.269	2.38995e-54			PRDX4	1.23075e-15	0.485904	1	1	2.46162e-11			EVA1B
	PLA2G16	2.7893e-09	0.596722	0.889	0.643	5.57889e-05			SKIL	1.30158e-22	0.583793	0.805	0.688	2.60329e-18			LYPD6B	4.02841e-14	0.51661	0.608	0.054	8.05723e-10			RAB31	3.86432e-57	0.38	0.889	0.73	7.72903e-53			LMO2	1.643e-56	0.473812	0.324	0.011	3.28617e-52			PTK7	5.30897e-13	0.480701	0.797	0.321	1.06185e-08			ACTC1
	RTL8C	8.15667e-12	0.596174	0.824	0.446	1.63142e-07			CXCR4	2.65043e-22	0.579394	0.869	0.719	5.30113e-18			DDAH2	5.60945e-15	0.51305	0.919	0.768	1.12195e-10			HSPB8	1.87832e-68	0.379277	0.581	0.243	3.75683e-64			HTRA1	4.16027e-40	0.473591	0.394	0.138	8.32096e-36			DHX36	9.37111e-12	0.479555	0.971	0.857	1.87432e-07			PRCP
	SOCS4	8.73812e-14	0.594082	0.789	0.268	1.74771e-09			NBL1	1.65524e-28	0.577265	0.497	0.06	3.31064e-24			WNT5A	3.54671e-11	0.512916	0.493	0.018	7.09378e-07			LMNA	3.44885e-57	0.378449	0.758	0.506	6.89805e-53			BNIP3L	1.75253e-57	0.461415	0.682	0.487	3.50524e-53			GTF3A	6.77446e-13	0.477081	0.955	0.857	1.35496e-08			HOXA10
	TMEM64	1.46748e-10	0.59234	0.628	0.179	2.93511e-06			VPS28	1.56778e-32	0.574725	0.921	0.824	3.13573e-28			TPD52	9.41895e-13	0.512365	0.85	0.536	1.88388e-08			PBX1	9.75393e-64	0.374168	0.889	0.699	1.95088e-59			IGFBP4	9.92118e-52	0.460871	0.48	0.196	1.98434e-47			SERPINB9	5.98431e-11	0.475917	0.738	0.268	1.19692e-06			S100A6
	PRKAR2B	6.49325e-12	0.591662	0.794	0.357	1.29871e-07			RGS9	8.28549e-17	0.57435	0.517	0.251	1.65718e-12			HERC5	2.44086e-10	0.511906	0.672	0.268	4.88197e-06			KCNK12	8.14051e-65	0.369305	0.47	0.168	1.62818e-60			MPPED2	5.02462e-63	0.457438	0.355	0.016	1.00497e-58			BMP2	3.33181e-08	0.471395	0.447	0.071	0.000666396			MARCKS
	MDK	5.80839e-13	0.590458	1	1	1.16174e-08			WASL	1.11148e-22	0.573593	0.926	0.824	2.22308e-18			NAV2	2.15088e-11	0.507337	0.81	0.464	4.30198e-07			BZW2	2.36242e-54	0.367664	0.916	0.791	4.72507e-50			COL5A1	1.64856e-60	0.455531	0.373	0.041	3.29729e-56			ABCG2	7.39206e-10	0.469681	0.484	0.054	1.47849e-05			SCX
	CAMK2N1	1.41349e-09	0.58769	0.618	0.179	2.82711e-05			RPP30	2.62885e-24	0.572592	0.814	0.719	5.25797e-20			MYL9	1.98528e-10	0.506543	0.947	0.821	3.97075e-06			MXD4	5.92686e-66	0.367564	0.653	0.32	1.18543e-61			KCNMA1	1.73826e-36	0.453481	0.314	0.076	3.4767e-32			GNAI1	7.71559e-11	0.466944	0.644	0.196	1.54319e-06			PLK2
	UBE2E3	1.82561e-12	0.587405	0.97	0.786	3.6514e-08			TMEM132A	6.65342e-25	0.5684	0.716	0.477	1.33075e-20			RDX	5.82667e-13	0.502613	0.95	0.821	1.16539e-08			UBE2J1	2.59044e-61	0.366289	0.853	0.63	5.18114e-57			CRHBP	8.793e-70	0.450704	0.374	0.006	1.75869e-65			HSPH1	8.73987e-12	0.459774	0.925	0.643	1.74806e-07			MEST
	SAMD11	2.71563e-14	0.586296	0.633	0.018	5.43154e-10			CACNA2D2	5.2728e-23	0.566325	0.783	0.583	1.05461e-18			JUP	9.76597e-14	0.500133	0.815	0.5	1.95329e-09			MYO1B	2.69941e-67	0.364438	0.805	0.529	5.39908e-63			KIFAP3	2.46671e-48	0.450551	0.486	0.223	4.93366e-44			DLL3	3.89695e-05	0.457567	0.456	0.232	0.779429			F2R
	DIO3	3.35345e-07	0.586005	0.412	0.054	0.00670723			ZNF486	6.85548e-25	0.563096	0.554	0.176	1.37116e-20			ZFHX3	2.8796e-13	0.499955	0.539	0	5.75949e-09			SLC16A9	9.29407e-109	0.362687	0.516	0.128	1.85891e-104			TRPS1	6.49616e-52	0.45038	0.412	0.114	1.2993e-47			LBH	3.60735e-10	0.454681	0.656	0.232	7.21506e-06			SCUBE3
	OAT	1.12212e-12	0.583726	0.935	0.607	2.24436e-08			LMNA	5.42572e-17	0.549559	0.624	0.412	1.0852e-12			SPPL2A	7.74759e-13	0.499438	0.775	0.321	1.54959e-08			CCNG2	1.65133e-56	0.361242	0.611	0.311	3.30283e-52			CNN2	6.08013e-72	0.448968	0.951	0.927	1.21609e-67			SMC2	9.29062e-11	0.447121	0.904	0.696	1.85822e-06			ATP2B1
	LINC01198	2.72725e-12	0.574628	0.553	0	5.45478e-08			SMDT1	1.13918e-27	0.549152	0.814	0.638	2.27847e-23			GJA1	1.43464e-11	0.498957	0.98	0.929	2.86942e-07			PDLIM1	7.99123e-60	0.357616	0.976	0.89	1.59833e-55			CNTNAP2	1.97192e-41	0.448867	0.473	0.214	3.94404e-37			CSK	5.51112e-12	0.446639	0.681	0.214	1.10228e-07			NREP
	HSPA5	2.56283e-12	0.570012	0.995	0.946	5.12592e-08			ARMCX2	4.2284e-23	0.549079	0.694	0.432	8.45722e-19			MESD	9.70768e-13	0.497823	0.962	0.786	1.94163e-08			SQLE	1.5142e-45	0.355962	0.96	0.912	3.02855e-41			TSHZ2	1.81298e-52	0.446842	0.336	0.038	3.62614e-48			GATA6	2.3977e-09	0.444481	0.432	0.018	4.79565e-05			FKBP10
	B2M	3.75783e-10	0.569554	0.93	0.786	7.51603e-06			LAPTM4A	4.3611e-38	0.548769	0.996	0.985	8.72263e-34			MESP1	3.12697e-06	0.496642	0.372	0.071	0.0625425			HSPB1	1.07977e-46	0.355661	0.953	0.902	2.15965e-42			LMO1	3.06793e-50	0.44514	0.45	0.163	6.13616e-46			OLFML3	1.65579e-08	0.444258	0.771	0.518	0.000331174			FLRT2
	ACTC1	0.134263	0.564276	0.477	0.429	1			COL4A1	8.95464e-27	0.543663	0.785	0.533	1.79102e-22			AMER2	2.92384e-12	0.486811	0.524	0.018	5.84797e-08			KANK1	1.54888e-65	0.353181	0.573	0.248	3.09792e-61			GUCY1A1	3.01132e-49	0.444651	0.388	0.093	6.02294e-45			NRP2	8.63711e-06	0.443273	0.474	0.214	0.172751			TPM4
	BASP1	1.23495e-12	0.560603	0.99	0.911	2.47002e-08			SBF2-AS1	7.8116e-24	0.543112	0.49	0.111	1.5624e-19			UNC5B	8.06597e-13	0.485231	0.643	0.161	1.61327e-08			CDH1	8.48141e-54	0.350891	0.983	0.93	1.69637e-49			FAT1	2.45612e-45	0.444266	0.637	0.478	4.91249e-41			S100A11	9.79717e-10	0.44323	0.993	0.964	1.95953e-05			PALLD
	SNX2	3.19493e-07	0.555199	0.834	0.732	0.00639017			LACTB	9.12135e-19	0.542428	0.641	0.402	1.82436e-14			PIFO	2.47309e-11	0.4821	0.59	0.125	4.94644e-07			TM7SF2	2.27921e-51	0.34979	0.921	0.822	4.55865e-47			RUNX1	2.04375e-48	0.444137	0.408	0.127	4.0877e-44			SPATS2L	3.61088e-07	0.44197	0.836	0.643	0.00722211			CLEC11A
	GTF2I	2.68108e-13	0.553292	0.995	0.946	5.36243e-09			ALKBH7	3.22669e-26	0.539574	0.864	0.784	6.45371e-22			RHOC	1.00172e-12	0.480842	0.9	0.607	2.00353e-08			FOS	8.51776e-18	0.349474	0.59	0.436	1.70364e-13			CTXN1	2.02043e-50	0.442636	0.683	0.528	4.04107e-46			CALR	1.83063e-13	0.440261	0.998	1	3.66145e-09			AES
	SMAGP	1.2299e-09	0.552187	0.578	0.125	2.45993e-05			MSX2	2.10843e-20	0.535078	0.88	0.844	4.21707e-16			REXO2	1.23722e-11	0.478405	0.97	0.839	2.47457e-07			ADAMTS18	3.27248e-139	0.347523	0.44	0.056	6.54529e-135			CREG1	7.89633e-50	0.439918	0.667	0.449	1.57934e-45			CFC1	1.3545e-10	0.439824	0.457	0	2.70914e-06			PCDH7
	GSTA2	3.26251e-10	0.551951	0.477	0	6.52535e-06			TIMP1	4.00445e-17	0.529745	0.755	0.618	8.00929e-13			VAMP8	1.67796e-12	0.473822	0.912	0.643	3.35609e-08			MYL9	3.08282e-50	0.34742	0.983	0.947	6.16595e-46			CHD9	2.60512e-54	0.438613	0.602	0.351	5.21049e-50			DNAJA1	1.2343e-12	0.430453	0.998	0.946	2.46872e-08			THBS1
	TSC22D1	1.71587e-09	0.550591	0.894	0.589	3.43192e-05			RAMP1	7.31055e-17	0.526551	0.541	0.271	1.46218e-12			RASSF9	4.81198e-13	0.471635	0.549	0.018	9.62444e-09			CDC42	4.16438e-71	0.34527	0.998	0.986	8.32918e-67			PRAG1	7.38808e-46	0.438222	0.468	0.207	1.47769e-41			HMGN2	1.02352e-14	0.429888	1	1	2.04714e-10			SEPT6
	MPC2	1.16294e-11	0.550313	0.864	0.5	2.326e-07			TCP1	2.58589e-31	0.52049	0.987	0.965	5.17203e-27			ATOX1	8.93771e-14	0.470995	0.972	0.875	1.78763e-09			OSBPL9	1.59356e-50	0.344111	0.826	0.645	3.18728e-46			COL6A3	1.90959e-54	0.437445	0.299	0	3.81938e-50			TCF4	6.62558e-10	0.427936	0.922	0.714	1.32518e-05			ENDOD1
	GNAS	7.84223e-20	0.544712	1	0.982	1.56852e-15			AGL	5.02583e-18	0.520426	0.803	0.653	1.00522e-13			DSTN	1.08461e-13	0.47035	0.997	0.964	2.16933e-09			FBLN1	6.47232e-37	0.340788	0.934	0.864	1.29453e-32			ROR1	4.29222e-54	0.437396	0.463	0.16	8.58486e-50			GJA1	1.66648e-08	0.426526	0.968	0.929	0.000333312			ZNF428
	HLA-DQB1	0.0104891	0.543193	0.457	0.375	1			TMEM9	2.21399e-16	0.518912	0.661	0.513	4.42819e-12			MALAT1	9.33524e-09	0.463941	1	1	0.000186714			NRIP1	1.24917e-46	0.338757	0.79	0.562	2.49847e-42			UBE2E3	7.24422e-54	0.436586	0.942	0.943	1.44892e-49			ANP32B	1.93922e-14	0.424824	1	1	3.87863e-10			MRC2
	IFI16	2.71725e-11	0.541941	0.518	0	5.43477e-07			SEC63	3.44552e-21	0.516144	0.847	0.754	6.89138e-17			PTMS	9.33721e-16	0.454844	1	1	1.86753e-11			CSRP1	1.28206e-59	0.335067	0.47	0.178	2.56424e-55			HOXA9	4.80704e-47	0.435751	0.297	0.024	9.61456e-43			FAM89A	1.48732e-05	0.42374	0.301	0.036	0.29748			ELK3
	PIFO	2.75285e-11	0.541266	0.633	0.125	5.50598e-07			PLPP5	7.54167e-17	0.51442	0.63	0.422	1.50841e-12			CALR	2.92085e-14	0.453764	0.999	1	5.842e-10			DYNLL1	1.74432e-61	0.333875	1	1	3.48881e-57			PMP22	8.63752e-38	0.435411	0.511	0.225	1.72759e-33			COL5A2	9.22443e-08	0.41692	0.473	0.107	0.00184498			TGFB1I1
	FNBP1L	1.66455e-09	0.537605	0.935	0.732	3.32927e-05			SIGIRR	5.83519e-21	0.513729	0.703	0.492	1.1671e-16			H2AFY2	2.01225e-10	0.452571	0.851	0.554	4.0247e-06			MEIS1	2.86893e-100	0.333612	0.543	0.153	5.73815e-96			MFAP2	1.66096e-46	0.434611	0.834	0.788	3.32209e-42			MT-ND3	1.02282e-10	0.416864	1	0.982	2.04574e-06			TAGLN2
	SPP1	2.30636e-07	0.534484	0.543	0.196	0.00461296			REEP6	5.26287e-26	0.513259	0.49	0.075	1.05263e-21			ANXA3	9.86251e-09	0.449285	0.767	0.411	0.00019726			CLINT1	3.05011e-44	0.329857	0.891	0.794	6.10053e-40			MIF	2.42691e-69	0.433253	0.92	0.908	4.85405e-65			WAC-AS1	1.34834e-09	0.415395	0.662	0.286	2.69681e-05			ADAMTS6
	SEPT11	4.17916e-12	0.531097	0.95	0.804	8.35874e-08			IFITM1	8.37326e-21	0.512911	0.514	0.156	1.67474e-16			SMAGP	5.72177e-11	0.446352	0.58	0.125	1.14441e-06			ATP1B1	1.73118e-33	0.329217	0.653	0.454	3.46254e-29			KCTD12	1.2025e-25	0.432107	0.249	0.063	2.40513e-21			LMNB1	1.59696e-09	0.41399	0.924	0.714	3.19407e-05			H2AFY
	COMT	8.34829e-10	0.529938	0.789	0.464	1.66974e-05			USP32	7.03433e-21	0.510856	0.523	0.201	1.40694e-16			AC007325.4	5.07755e-11	0.444011	0.527	0.054	1.01556e-06			ZFHX3	1.9913e-45	0.329191	0.778	0.539	3.9828e-41			DEK	1.60879e-52	0.431433	0.936	0.922	3.21775e-48			TLE3	2.91772e-11	0.413083	0.655	0.179	5.83574e-07			TBX2
	CCDC71L	6.78782e-11	0.528992	0.724	0.321	1.35763e-06			NPC2	3.35205e-30	0.509291	0.983	0.995	6.70443e-26			NPC2	1.52257e-11	0.439867	0.971	0.839	3.04529e-07			CCNI	3.43303e-74	0.328018	0.998	0.996	6.8664e-70			IFI16	5.93491e-55	0.428384	0.452	0.123	1.18704e-50			AC004080.1	6.24117e-11	0.411456	0.504	0.036	1.2483e-06			JAG1
	PYDC1	5.25127e-07	0.525313	0.457	0.107	0.0105031			IGSF8	4.34369e-20	0.508594	0.586	0.327	8.68781e-16			MAGED1	1.89033e-11	0.439624	0.748	0.393	3.78084e-07			FEZ1	1.55525e-60	0.326272	0.275	0.056	3.11065e-56			TCEAL7	7.43238e-48	0.427384	0.359	0.074	1.48655e-43			FDX1	1.05413e-09	0.41096	0.835	0.589	2.10836e-05			WWTR1
	PRSS12	6.74471e-09	0.524543	0.497	0.071	0.000134901			CHCHD2	3.06536e-13	0.507856	0.659	0.482	6.13103e-09			FAM213A	8.04e-11	0.43597	0.921	0.732	1.60808e-06			ADGRL2	1.6746e-51	0.325783	0.658	0.38	3.34937e-47			COL17A1	1.40012e-57	0.420822	0.329	0.013	2.80039e-53			FBN2	1.21935e-09	0.410393	0.653	0.286	2.43882e-05			TSPO
	AGL	3.73378e-09	0.523999	0.653	0.25	7.46794e-05			RPUSD3	8.33994e-26	0.506478	0.882	0.839	1.66807e-21			DLGAP4	2.55777e-10	0.435182	0.71	0.339	5.1158e-06			MORF4L2	2.83408e-55	0.324726	0.998	0.986	5.66844e-51			BAG2	6.11916e-32	0.420747	0.405	0.206	1.22389e-27			HOXB5	1.22255e-09	0.410081	0.425	0	2.44523e-05			PPIC
	CACNA2D2	1.58273e-10	0.522942	0.583	0.089	3.16562e-06			SAMHD1	5.59938e-22	0.504401	0.46	0.106	1.11993e-17			MCOLN3	2.33357e-11	0.433002	0.532	0.071	4.66738e-07			TMEM30A	1.14039e-52	0.324269	0.669	0.395	2.2809e-48			ANKRD1	1.9134e-05	0.41805	0.145	0.237	0.382699			PLXNA2	1.00076e-07	0.408806	0.37	0.018	0.00200162			IGFBP2
	CCPG1	4.70002e-11	0.521327	0.638	0.196	9.40052e-07			ROGDI	2.65435e-21	0.504123	0.622	0.327	5.30897e-17			SEPT11	2.42321e-10	0.43231	0.93	0.804	4.84667e-06			SLC38A2	3.01807e-41	0.324155	0.794	0.592	6.03644e-37			LITAF	1.81173e-47	0.417805	0.704	0.578	3.62365e-43			LIMS1	2.8841e-09	0.408385	0.867	0.661	5.7685e-05			HOXA13
	HERC5	1.60769e-09	0.517646	0.693	0.268	3.21554e-05			IGFBP5	2.04038e-05	0.503349	0.144	0.035	0.408096			NEAT1	2.01036e-08	0.430394	0.677	0.268	0.000402091			DNAJC15	1.50211e-30	0.32377	0.815	0.681	3.00436e-26			DLX5	4.55869e-36	0.41723	0.809	0.698	9.11783e-32			MT-ND5	8.15268e-09	0.406639	0.993	0.911	0.000163062			MSRB3
	TBX3	1.19291e-08	0.517149	0.462	0.036	0.000238595			TMEM51	3.07442e-20	0.502903	0.551	0.226	6.14915e-16			RAB31	6.90955e-10	0.428694	0.73	0.482	1.38198e-05			SOCS3	6.51184e-62	0.323769	0.557	0.243	1.30243e-57			PCDH17	1.85485e-32	0.415977	0.317	0.095	3.70988e-28			HLA-DQB1	0.00427582	0.405093	0.481	0.375	1			TENT5A
	LAPTM4A	2.12827e-09	0.517125	0.985	0.964	4.25676e-05			IMPA2	1.69776e-20	0.501884	0.803	0.698	3.3957e-16			CLDN6	1.19823e-12	0.427944	0.996	0.964	2.39659e-08			TCF7L2	2.2968e-45	0.318256	0.72	0.491	4.59384e-41			FAM89B	1.43084e-47	0.415441	0.645	0.464	2.86181e-43			LYPD6B	1.03052e-09	0.402364	0.485	0.054	2.06114e-05			EDIL3
	HAND1	1.26229e-06	0.51478	0.402	0.054	0.0252471			EFNB2	3.95741e-15	0.501723	0.448	0.181	7.91522e-11			AMOT	4.47964e-09	0.427035	0.524	0.107	8.95973e-05			CREB3L2	3.93764e-57	0.317918	0.614	0.308	7.87568e-53			RAB32	1.578e-45	0.415069	0.476	0.234	3.15616e-41			SPRY4	9.26995e-08	0.401627	0.696	0.411	0.00185408			TMSB10
	KIAA1551	2.47595e-08	0.514212	0.799	0.518	0.000495215			GREM1	2.47817e-15	0.498457	0.297	0.025	4.9566e-11			PKP2	1.59372e-10	0.42424	0.61	0.196	3.1876e-06			AHCYL1	2.84882e-46	0.31683	0.908	0.804	5.69792e-42			SLC1A5	1.01386e-39	0.414498	0.466	0.237	2.02783e-35			TUBA1A	2.21376e-08	0.400982	0.99	0.893	0.000442775			PMEPA1
	WLS	1.10482e-11	0.512075	0.598	0.071	2.20976e-07			PPM1N	2.75022e-15	0.496393	0.475	0.211	5.50071e-11			FDX1	5.52737e-10	0.424123	0.835	0.589	1.10553e-05			CEBPA	3.50977e-78	0.31662	0.521	0.174	7.01989e-74			TP53TG1	2.93884e-49	0.413423	0.45	0.169	5.87798e-45			ASNS	4.23861e-07	0.396994	0.898	0.679	0.00847764			ZEB2
	ARPC1A	9.9091e-13	0.509232	0.96	0.786	1.98192e-08			KIF1C	2.41936e-21	0.49502	0.766	0.538	4.83897e-17			KIF5B	4.91e-09	0.422053	0.955	0.839	9.82048e-05			PHLDA1	1.7415e-46	0.316304	0.552	0.271	3.48317e-42			PBX1	1.15121e-52	0.412468	0.894	0.889	2.30254e-48			RRBP1	2.57673e-09	0.395194	0.933	0.821	5.15372e-05			PDLIM7
	JUP	3.96597e-10	0.508036	0.779	0.5	7.93234e-06			BICD1	1.04787e-17	0.494341	0.86	0.794	2.09584e-13			JUND	7.76253e-12	0.420026	0.966	0.839	1.55258e-07			FOXO3	2.87889e-85	0.309212	0.521	0.162	5.75807e-81			NKTR	3.00888e-45	0.412455	0.727	0.608	6.01805e-41			LIMD2	5.01748e-09	0.39406	0.886	0.625	0.000100355			HAND2-AS1
	ACLY	2.47426e-11	0.506421	0.975	0.768	4.94877e-07			HUWE1	4.08288e-15	0.488604	0.856	0.829	8.16616e-11			FOS	0.00030305	0.418717	0.436	0.214	1			WLS	1.52956e-48	0.309025	0.994	0.957	3.05927e-44			PDLIM7	2.24488e-36	0.411426	0.719	0.68	4.48999e-32			TOP1	9.83665e-11	0.392757	0.995	0.911	1.96743e-06			GSN
	CD63	2.30445e-15	0.504871	1	1	4.60912e-11			LNX1	8.37375e-08	0.487064	0.344	0.186	0.00167483			NFKBIA	4.07238e-10	0.417283	0.693	0.304	8.14517e-06			MXRA5	8.77895e-85	0.308943	0.411	0.096	1.75588e-80			UNC5C	5.32858e-44	0.410545	0.536	0.299	1.06577e-39			SPCS3	4.76308e-09	0.390207	0.851	0.589	9.52663e-05			GPX7
	ARL6IP1	7.26388e-09	0.504255	0.94	0.804	0.000145285			ARMCX3	5.68088e-18	0.486657	0.705	0.492	1.13623e-13			TSC22D1	1.13397e-06	0.415496	0.82	0.589	0.0226805			KIAA1217	1.80226e-56	0.308906	0.555	0.253	3.6047e-52			HES1	1.06308e-22	0.410501	0.536	0.426	2.12626e-18			MAP1B	1.00641e-06	0.390027	0.9	0.821	0.0201291			MDFI
	DERA	2.59107e-11	0.502309	0.769	0.304	5.1824e-07			FRAT2	4.52577e-18	0.485439	0.705	0.563	9.052e-14			ARPC3	5.44287e-14	0.414552	0.997	0.982	1.08863e-09			HAPLN1	5.09307e-46	0.308748	1	0.977	1.01867e-41			AKAP9	3.35365e-43	0.41046	0.812	0.772	6.70765e-39			HSPA5	1.2183e-08	0.389834	0.995	0.946	0.000243672			CRIP2
	CITED2	4.23794e-10	0.501828	0.744	0.375	8.4763e-06			NUCB1	1.56408e-16	0.484853	0.676	0.523	3.12832e-12			AGL	1.17446e-08	0.413966	0.612	0.25	0.000234903			MANBA	1.9855e-57	0.30818	0.627	0.322	3.9712e-53			FABP7	0.99161	0.408839	0.291	0.347	1			PMP22	0.00150547	0.389616	0.181	0.018	1			CSRP1
	COL4A6	1.43323e-11	0.501496	0.633	0.143	2.86661e-07			PCDH7	1.19432e-13	0.483374	0.429	0.161	2.38877e-09			TSPAN5	8.77586e-08	0.412737	0.605	0.286	0.00175526			TMEM167A	3.97498e-56	0.307935	0.987	0.929	7.95036e-52			TSC22D3	6.47735e-50	0.40876	0.404	0.109	1.29553e-45			GOLIM4	5.11364e-08	0.387872	0.743	0.464	0.00102278			SH3BGRL3
	TMEM54	1.01517e-08	0.50007	0.608	0.179	0.000203043			ZNF428	3.305e-21	0.481211	0.831	0.744	6.61034e-17			PRSS8	2.06443e-10	0.41199	0.861	0.607	4.12906e-06			RASGRP1	5.99194e-71	0.303695	0.491	0.16	1.19845e-66			ZFAS1	9.32266e-59	0.40835	0.942	0.943	1.86463e-54			FOXH1	1.38215e-06	0.387256	0.865	0.768	0.0276444			DLC1
	CLDN10	0.700883	0.497133	0.538	0.589	1			AMMECR1	1.18373e-19	0.481053	0.425	0.075	2.36758e-15			LARP7	2.68519e-09	0.410729	0.768	0.482	5.37065e-05			HEY1	2.34031e-40	0.300304	0.429	0.191	4.68085e-36			PCSK1N	1.51093e-42	0.404508	0.313	0.055	3.022e-38			CACHD1	1.45997e-08	0.385074	0.621	0.25	0.000292009			EFEMP2
	CEBPZ	2.01159e-12	0.496329	0.99	0.946	4.02339e-08			RNF130	8.67835e-19	0.480559	0.683	0.477	1.73576e-14			GGH	1.20686e-09	0.409071	0.726	0.411	2.41385e-05			SOX7	2.78981e-76	0.29954	0.253	0.032	5.57991e-72			PRSS23	9.09532e-09	0.402991	0.651	0.693	0.000181915			GYPC	7.92819e-06	0.384934	0.784	0.643	0.158572			SEPT11
	NETO2	1.65784e-07	0.495996	0.573	0.196	0.00331586			BRI3	1.68786e-22	0.480241	0.924	0.889	3.37589e-18			MT-ND5	1.54549e-08	0.407041	0.988	0.911	0.000309114			PDCD4	9.80258e-35	0.297801	0.614	0.377	1.96061e-30			AGRN	8.75051e-43	0.40243	0.489	0.264	1.75019e-38			HOXB7	1.07599e-09	0.383645	0.427	0	2.15208e-05			PCDH17
	EFEMP1	1.97441e-10	0.493905	0.608	0.143	3.94901e-06			KRT7	5.71078e-10	0.476201	0.304	0.095	1.14221e-05			ASNS	4.03828e-07	0.406783	0.885	0.679	0.00807696			APOE	2.66612e-66	0.297596	1	1	5.3325e-62			METTL9	1.01864e-54	0.401293	0.875	0.853	2.03738e-50			SPARC	3.24935e-08	0.382735	0.869	0.643	0.000649903			ADGRA2
	UBE2B	6.28536e-10	0.493421	0.829	0.571	1.25714e-05			HMG20B	1.87057e-15	0.471529	0.641	0.497	3.74132e-11			SEMA6A	1.58112e-07	0.404984	0.961	0.857	0.00316239			DUSP6	3.6288e-36	0.296801	0.807	0.582	7.25797e-32			OCIAD2	1.91589e-51	0.401231	0.828	0.775	3.83198e-47			HOXC8	1.21838e-05	0.382033	0.286	0.018	0.243688			MFAP2
	MLEC	3.45875e-11	0.491823	0.985	0.929	6.91786e-07			BSG	1.63178e-31	0.470578	0.994	0.995	3.26372e-27			LAMC1	5.01704e-09	0.403198	0.691	0.357	0.000100346			AP1S1	2.43943e-40	0.295227	0.94	0.858	4.8791e-36			TMEM123	7.0369e-44	0.401174	0.766	0.715	1.40745e-39			ABRAXAS1	1.27922e-06	0.379627	0.619	0.357	0.0255856			TPM2
	RAB31	2.93848e-10	0.489075	0.779	0.482	5.87726e-06			POU5F1B	9.37107e-22	0.467401	0.875	0.724	1.87431e-17			HAS2	4.65794e-07	0.402603	0.546	0.196	0.00931635			FABP7	9.0726e-26	0.29492	0.347	0.171	1.81461e-21			IRX3	1.32586e-26	0.397484	0.43	0.255	2.65186e-22			FNDC3A	3.94885e-08	0.378808	0.634	0.286	0.000789809			TMEM88
	PDCD2	1.62698e-09	0.487417	0.98	0.821	3.25413e-05			CAPNS1	4.19196e-24	0.467166	0.932	0.905	8.38434e-20			SLC44A2	2.28899e-10	0.402507	0.642	0.25	4.57821e-06			DLGAP4	2.68904e-39	0.294556	0.858	0.71	5.37835e-35			MAGED2	3.78358e-49	0.396857	0.894	0.877	7.56753e-45			GALNT1	7.31447e-08	0.378409	0.842	0.625	0.00146297			LIX1
	CALR	5.99228e-12	0.485908	1	1	1.19852e-07			KAZN	4.81425e-17	0.466728	0.541	0.266	9.62898e-13			TCF4	2.14826e-07	0.401945	0.886	0.714	0.00429673			GADD45A	2.8475e-14	0.29433	0.598	0.509	5.69529e-10			PHPT1	3.97389e-54	0.396378	0.928	0.948	7.94817e-50			MLLT3	5.21005e-08	0.377473	0.446	0.071	0.00104206			BRI3
	ADI1	1.74308e-10	0.484843	0.894	0.643	3.48634e-06			FRMD6	9.73006e-14	0.466616	0.643	0.497	1.94611e-09			TLE3	3.14726e-10	0.398471	0.619	0.179	6.29484e-06			MESD	6.9766e-52	0.294175	0.987	0.962	1.39539e-47			ZNF521	2.41166e-59	0.393698	0.373	0.04	4.82356e-55			DDAH2	8.30205e-10	0.376811	0.887	0.768	1.66049e-05			EDN1
	BOD1L1	1.21891e-08	0.481776	0.874	0.518	0.000243793			H1FX	2.86217e-18	0.465378	0.969	0.965	5.72463e-14			BMP2	9.70573e-07	0.398021	0.392	0.071	0.0194124			MPC2	1.3379e-30	0.292658	0.878	0.759	2.67593e-26			GJA1	2.52446e-29	0.392339	0.916	0.953	5.04917e-25			MMP2	6.97809e-08	0.371815	0.679	0.357	0.00139569			COLGALT1
	CTSC	1.1343e-09	0.479596	0.975	0.964	2.26871e-05			AP2M1	1.06315e-23	0.461356	0.976	0.985	2.12641e-19			SDC4	4.91907e-09	0.397749	0.714	0.339	9.83862e-05			ARL6IP1	9.31276e-29	0.289688	0.948	0.895	1.86265e-24			MFGE8	1.20167e-24	0.389555	0.635	0.597	2.40346e-20			ANXA2	6.98381e-08	0.371642	0.908	0.732	0.00139683			COL6A1
	EZR	1.14436e-08	0.478957	0.985	0.911	0.000228883			RAB15	2.3182e-22	0.460901	0.936	0.864	4.63663e-18			PPIB	2.85784e-13	0.396362	0.999	0.982	5.71597e-09			HEBP1	6.42717e-40	0.288871	0.82	0.623	1.2855e-35			CTNNB1	6.30093e-45	0.389541	0.918	0.937	1.26025e-40			SLIT2	9.24583e-09	0.368666	0.569	0.179	0.000184926			GALNT1
	PXDN	3.11985e-10	0.478684	0.809	0.393	6.24002e-06			GCNT1	8.80128e-16	0.460821	0.473	0.211	1.76034e-11			LBH	2.04557e-08	0.394204	0.606	0.232	0.000409134			KRT8	1.20849e-68	0.288673	1	1	2.4171e-64			UNC5B	8.31542e-30	0.389533	0.67	0.582	1.66317e-25			CNTFR	3.78118e-09	0.3686	0.407	0	7.56273e-05			FSTL1
	FBLN1	4.48704e-10	0.477242	0.915	0.839	8.97452e-06			ARL4D	9.86601e-15	0.460521	0.435	0.171	1.9733e-10			EGR1	1.14629e-06	0.393574	0.482	0.161	0.0229269			TCEAL9	1.325e-38	0.288	0.941	0.846	2.65012e-34			ANKRD65	1.07307e-57	0.389346	0.332	0.014	2.14625e-53			KTN1	1.00894e-08	0.367129	0.96	0.839	0.000201798			DLK1
	PTMS	7.1714e-12	0.47154	1	1	1.43435e-07			SLC43A1	9.667e-21	0.457734	0.378	0.03	1.9335e-16			SESN3	7.76343e-07	0.391822	0.522	0.196	0.0155276			TMBIM6	1.43429e-62	0.285625	0.998	0.995	2.86873e-58			CD151	4.00402e-44	0.389051	0.69	0.584	8.00845e-40			MDFIC	1.83964e-09	0.366862	0.538	0.125	3.67946e-05			VMP1
	AC007326.4	1.74655e-09	0.470915	0.583	0.125	3.49327e-05			PFN2	1.03927e-17	0.455255	0.753	0.638	2.07865e-13			ITM2B	2.41496e-09	0.391755	0.984	0.964	4.83016e-05			TACC1	6.29426e-41	0.284826	0.604	0.35	1.25892e-36			SERPINF1	2.46587e-55	0.388299	0.34	0.03	4.93199e-51			MPC2	2.20992e-08	0.365656	0.782	0.5	0.000442006			PHLDA2
	WNT5A	4.42564e-09	0.469228	0.452	0.018	8.85171e-05			ASS1	4.47821e-10	0.454841	0.401	0.211	8.95687e-06			MT-ND1	1.01887e-08	0.391284	0.997	0.964	0.000203784			PLXNA2	3.90623e-82	0.279861	0.364	0.075	7.81285e-78			WASF1	1.04322e-38	0.387351	0.471	0.253	2.08654e-34			TMSB10	1.44538e-15	0.365564	1	1	2.8909e-11			FBN1
	AKAP12	0.000513735	0.468888	0.899	0.857	1			AKAP12	3.19719e-17	0.454827	0.934	0.899	6.3947e-13			ARHGAP29	2.7052e-08	0.390285	0.498	0.125	0.000541068			SMTNL2	5.87503e-67	0.279822	0.468	0.159	1.17506e-62			TCAF1	1.04767e-40	0.385621	0.706	0.579	2.09545e-36			PNP	2.05793e-05	0.364117	0.795	0.554	0.411607			MXRA5
	METTL9	3.92291e-09	0.467532	0.915	0.714	7.84622e-05			CCNDBP1	3.891e-15	0.454607	0.646	0.472	7.78239e-11			PGP	2.08009e-09	0.388571	0.957	0.839	4.16038e-05			YPEL2	8.96971e-41	0.279016	0.554	0.293	1.79403e-36			CIRBP	2.3053e-54	0.381681	0.961	0.956	4.61083e-50			TCEAL9	5.97259e-08	0.363605	0.888	0.75	0.00119458			ST6GALNAC3
	OLFML3	7.0926e-08	0.466338	0.769	0.518	0.00141859			COMMD6	1.46693e-24	0.451676	0.958	0.96	2.934e-20			P3H2	5.90904e-08	0.387865	0.474	0.107	0.00118187			DIO3	2.16774e-21	0.277749	0.956	0.89	4.33569e-17			NSD3	1.82022e-42	0.37991	0.738	0.652	3.64061e-38			ACTC1	0.0518437	0.363552	0.525	0.429	1			CRYGS
	DSTN	2.9694e-11	0.460777	1	0.964	5.93909e-07			RAB5A	9.83127e-15	0.449856	0.696	0.578	1.96635e-10			H2AFJ	3.73353e-08	0.385209	0.911	0.75	0.000746743			MAGED1	6.25997e-32	0.277075	0.87	0.748	1.25206e-27			COL4A1	1.69866e-30	0.379484	0.474	0.291	3.39749e-26			DHCR24	2.03803e-07	0.36187	0.955	0.893	0.00407627			HOMER3
	ATP2B1	2.05524e-05	0.45652	0.759	0.536	0.411069			RPS29	1.26233e-63	0.448763	1	1	2.52479e-59			RGS5	8.38908e-05	0.384714	0.4	0.161	1			TRPM7	6.86308e-34	0.276824	0.718	0.516	1.37269e-29			MYL7	1.26584e-27	0.379378	0.238	0.052	2.53181e-23			HMGB3	9.69673e-06	0.36076	0.998	0.964	0.193944			TUBB6
	VPS35	3.53128e-10	0.455862	0.884	0.643	7.06292e-06			SOD1	1.36319e-19	0.448483	0.972	0.975	2.72651e-15			NQO1	4.67709e-08	0.38353	0.767	0.536	0.000935465			HERPUD1	4.42796e-32	0.273957	0.592	0.381	8.85636e-28			CCDC88A	1.01759e-34	0.379068	0.469	0.264	2.03529e-30			DOK4	0.000237792	0.360293	0.46	0.25	1			ITGB1
	YPEL5	5.33949e-09	0.454145	0.633	0.196	0.000106795			ST6GAL1	4.66688e-18	0.445819	0.501	0.186	9.33423e-14			KTN1	1.41988e-08	0.382396	0.954	0.839	0.00028399			CTHRC1	5.83049e-20	0.273897	0.532	0.36	1.16616e-15			SEMA3C	4.77681e-37	0.37897	0.383	0.141	9.5541e-33			WFDC2	0.000345301	0.357885	0.853	0.839	1			PHACTR2
	TMSB10	2.06975e-17	0.453437	1	1	4.13971e-13			EDN1	0.000849592	0.443015	0.374	0.286	1			DOK4	2.94055e-05	0.382286	0.492	0.25	0.588139			AFAP1L2	1.02839e-101	0.273367	0.377	0.059	2.05688e-97			ACTC1	0.0131497	0.378498	0.546	0.671	1			ITGB8	1.11008e-08	0.357858	0.475	0.089	0.000222027			FRMD6
	CRYM	4.67875e-08	0.452774	0.548	0.161	0.000935796			SCUBE2	1.05049e-19	0.442383	0.344	0.015	2.10109e-15			DUSP2	3.19351e-06	0.381203	0.411	0.125	0.0638733			TRIM55	4.50277e-116	0.273197	0.272	0.012	9.00599e-112			MMP2	2.42718e-18	0.377955	0.418	0.299	4.85461e-14			GATA3	5.21433e-09	0.357061	0.49	0.089	0.000104292			COTL1
	TM7SF2	6.41288e-09	0.449943	0.744	0.429	0.000128264			TSPAN18	3.99614e-14	0.441102	0.556	0.347	7.99268e-10			WFDC2	0.000553377	0.380973	0.851	0.839	1			SNX2	2.4021e-33	0.272987	0.843	0.71	4.80443e-29			GOLIM4	3.26393e-27	0.376631	0.572	0.445	6.52818e-23			PCLAF	6.43923e-08	0.35549	0.97	0.857	0.00128791			ANTXR1
	B3GNT7	2.10122e-07	0.449307	0.719	0.339	0.00420266			HOMER2	2.892e-20	0.440807	0.381	0.035	5.78429e-16			MYL12B	2.48066e-12	0.380901	0.996	1	4.96156e-08			ATP2B1-AS1	1.69959e-60	0.272135	0.375	0.107	3.39935e-56			ZNF292	1.49169e-37	0.37551	0.683	0.604	2.98353e-33			HNRNPR	7.04757e-11	0.355199	0.999	0.964	1.40958e-06			CXCL14
	TXNDC12	2.85897e-10	0.446819	0.93	0.768	5.71822e-06			PNKD	1.38368e-17	0.439442	0.751	0.638	2.76751e-13			SAMD11	4.98662e-10	0.378292	0.456	0.018	9.97373e-06			LUM	4.62308e-53	0.272089	0.128	0.006	9.24662e-49			SFN	1.45215e-31	0.373391	0.23	0.028	2.90445e-27			UBE2E3	1.30252e-08	0.354995	0.938	0.786	0.000260517			IFITM2
	ITM2C	2.95186e-07	0.445189	0.97	0.911	0.00590402			TSTD1	1.25652e-17	0.439363	0.847	0.754	2.51317e-13			HSPA5	2.18318e-08	0.378183	0.992	0.946	0.000436658			CCND3	7.30944e-47	0.271582	0.492	0.223	1.46196e-42			KIF5C	3.43054e-31	0.372622	0.458	0.256	6.86141e-27			NDUFA6	7.06711e-05	0.353376	0.961	0.964	1			KCNQ1OT1
	LARP7	3.63673e-09	0.44464	0.789	0.482	7.27383e-05			HES4	2.79577e-17	0.438456	0.331	0.03	5.59182e-13			TYRO3	2.54253e-08	0.377914	0.658	0.304	0.000508531			H2AFJ	2.00274e-35	0.268321	0.97	0.911	4.00568e-31			FRMD4B	1.45046e-37	0.372255	0.453	0.231	2.90107e-33			PLSCR1	8.21265e-08	0.353055	0.643	0.286	0.00164261			PITX2
	WDR77	5.45042e-07	0.440832	0.819	0.589	0.0109014			ENO2	5.95647e-13	0.438139	0.751	0.643	1.19135e-08			EIF3K	8.61866e-12	0.375883	1	0.982	1.72382e-07			SCAF11	2.88106e-32	0.267251	0.897	0.784	5.7624e-28			TBL1XR1	9.55629e-42	0.368507	0.713	0.608	1.91135e-37			PLEKHO1	4.32351e-08	0.351843	0.764	0.518	0.000864746			CTSB
	PPIB	2.54437e-12	0.438046	1	0.982	5.08899e-08			MXRA7	1.18394e-16	0.438027	0.529	0.286	2.368e-12			ARF6	6.9959e-08	0.374217	0.787	0.518	0.00139925			CDH3	1.67318e-35	0.266517	0.707	0.502	3.34652e-31			TCEAL4	7.73974e-55	0.366625	0.964	0.957	1.54803e-50			CREB3L2	6.49814e-07	0.351686	0.556	0.268	0.0129969			TSC22D3
	RBM3	1.64347e-08	0.435209	0.98	0.786	0.000328711			LINC01356	0.0518093	0.437809	0.446	0.437	1			CASP6	6.05984e-09	0.373137	0.715	0.375	0.000121203			GOLM1	2.04422e-17	0.266236	0.725	0.603	4.08865e-13			CCDC80	1.96775e-44	0.366306	0.307	0.04	3.9357e-40			SNAI2	2.20485e-06	0.351541	0.344	0.036	0.0440992			ANXA2
	SEMA6A	4.9495e-07	0.435103	0.97	0.857	0.0098995			ACTN4	1.95828e-19	0.437741	0.862	0.789	3.91675e-15			SEMA3D	2.74191e-08	0.372887	0.394	0.018	0.00054841			SDC4	3.41493e-33	0.265836	0.85	0.714	6.83021e-29			ATRX	5.25208e-38	0.366299	0.878	0.889	1.05047e-33			P3H2	6.84268e-07	0.351234	0.438	0.107	0.013686			JUNB
	DSC2	8.84386e-09	0.433731	0.714	0.357	0.000176886			TMEM65	1.19257e-14	0.437005	0.385	0.106	2.38526e-10			ARPC1A	2.78598e-09	0.369131	0.94	0.786	5.57225e-05			FAM118A	1.04272e-40	0.264545	0.536	0.291	2.08555e-36			CMTM3	4.80272e-35	0.366237	0.536	0.356	9.60592e-31			PPIB	3.18037e-11	0.349641	1	0.982	6.36106e-07			TXNIP
	KHDRBS3	1.74675e-06	0.433293	0.754	0.571	0.0349367			ATP6V0E1	1.3399e-19	0.433032	0.93	0.899	2.67993e-15			RPRM	4.52179e-09	0.368708	0.521	0.107	9.04404e-05			ARHGAP24	1.43881e-63	0.26283	0.441	0.145	2.87777e-59			MRC2	6.73504e-40	0.365369	0.389	0.142	1.34707e-35			TBX6	4.72334e-07	0.347265	0.367	0.036	0.00944715			IGFBP4
	MYL6	7.72651e-15	0.431885	1	1	1.54538e-10			UGP2	6.09284e-14	0.432964	0.901	0.905	1.21863e-09			PLD3	1.42129e-07	0.368578	0.87	0.696	0.00284273			BAMBI	3.92254e-30	0.262132	0.991	0.989	7.84547e-26			ZKSCAN1	5.77695e-33	0.361858	0.635	0.533	1.15545e-28			BCLAF1	7.05524e-08	0.346251	0.974	0.875	0.00141112			CALCRL
	FKBP1A	1.88407e-11	0.431205	0.995	0.982	3.76834e-07			HAGH	1.6529e-17	0.432731	0.641	0.392	3.30597e-13			YPEL5	1.16072e-08	0.368357	0.593	0.196	0.000232155			CCDC6	4.30539e-37	0.261332	0.712	0.486	8.6112e-33			FGF18	6.32776e-36	0.361553	0.217	0.005	1.26562e-31			TMEM131	1.22391e-07	0.346082	0.549	0.214	0.00244795			LAMB1
	SLBP	6.02346e-08	0.429673	0.844	0.571	0.00120475			PYCARD	2.45801e-16	0.431855	0.976	0.96	4.91626e-12			FAM3C	2.78665e-07	0.362606	0.877	0.732	0.00557357			ATP6AP2	1.18041e-30	0.25999	0.905	0.822	2.36093e-26			PDLIM4	6.25764e-35	0.358122	0.423	0.21	1.25159e-30			TP53I3	4.16728e-07	0.345688	0.727	0.429	0.00833498			KLF6
	ITGB5	8.83681e-08	0.429511	0.859	0.679	0.00176745			PSMD8	6.73998e-25	0.43072	0.982	0.98	1.34806e-20			CD63	3.74798e-13	0.362315	1	1	7.49634e-09			CCDC3	2.21445e-56	0.259902	0.228	0.039	4.42912e-52			BAZ1A	1.36948e-34	0.357386	0.563	0.388	2.7391e-30			FZD10	1.57701e-09	0.345619	0.488	0.054	3.15417e-05			ITGA4
	MSX1	5.69852e-05	0.427551	0.372	0.107	1			SCGB3A2	1.86968e-10	0.429911	0.687	0.633	3.73955e-06			MAP1B	0.00246465	0.36217	0.824	0.821	1			CCBE1	1.7241e-121	0.259742	0.264	0.008	3.44837e-117			TMEM98	2.50563e-37	0.356484	0.711	0.614	5.01151e-33			CCND1	4.75599e-07	0.345195	0.971	0.911	0.00951245			P3H1
	CASP6	1.54317e-07	0.427305	0.698	0.375	0.0030865			YPEL2	6.74857e-14	0.429317	0.492	0.251	1.34978e-09			SLBP	3.49661e-07	0.360988	0.811	0.571	0.00699356			MYL6	9.98427e-86	0.259378	1	1	1.99695e-81			NME1	9.09831e-42	0.355249	0.9	0.896	1.81975e-37			PALLD	9.59576e-07	0.343669	0.491	0.179	0.0191925			ITM2C
	NQO1	1.15612e-08	0.426749	0.784	0.536	0.000231235			SUSD2	1.1264e-17	0.426364	0.333	0.03	2.2529e-13			SPINT1	1.94206e-08	0.360438	0.839	0.571	0.000388431			SEPT11	1.33278e-34	0.258699	0.979	0.93	2.66569e-30			NEDD9	2.88857e-24	0.354677	0.48	0.345	5.77743e-20			RNF19A	8.60903e-08	0.343444	0.505	0.143	0.00172189			ANXA1
	DNAJC1	3.42578e-06	0.421229	0.688	0.446	0.0685191			LMO2	1.3787e-11	0.421761	0.326	0.095	2.75754e-07			SDC2	1.00908e-07	0.360304	0.718	0.446	0.00201826			MYADM	2.42039e-31	0.257966	0.68	0.479	4.84103e-27			PIK3R1	1.77773e-22	0.354011	0.59	0.494	3.55564e-18			ZWINT	1.8519e-08	0.34219	0.865	0.625	0.000370399			IDH2
	GATA3	1.57471e-07	0.420051	0.462	0.089	0.00314957			ATP6AP2	3.71822e-16	0.421355	0.864	0.834	7.43682e-12			MT-ND3	1.22291e-08	0.359342	1	0.982	0.000244595			SCUBE3	1.89262e-62	0.257696	0.434	0.143	3.78544e-58			PSAT1	6.73326e-22	0.353926	0.522	0.424	1.34672e-17			ARPC3	1.3438e-10	0.341586	0.998	0.982	2.68773e-06			ACTN1
	GTF3A	3.72329e-07	0.420009	0.935	0.857	0.00744696			TMEM50A	3.3306e-17	0.420001	0.827	0.774	6.66154e-13			CGN	3.18676e-08	0.358537	0.564	0.179	0.000637384			TUBB2B	3.49695e-18	0.257016	0.986	0.989	6.99425e-14			MDK	5.47009e-97	0.352847	1	1	1.09407e-92			IGDCC3	3.16664e-05	0.339942	0.792	0.607	0.633361			CMTM3
	SPCS3	3.27413e-08	0.417846	0.854	0.589	0.00065486			NPAS1	7.74188e-19	0.419921	0.331	0.015	1.54845e-14			OAT	2.00352e-07	0.356871	0.845	0.607	0.00400725			CORO2A	1.09741e-36	0.256698	0.524	0.278	2.19492e-32			EMILIN1	1.15918e-50	0.352716	0.292	0.008	2.31847e-46			LIN28B	4.66449e-07	0.339884	0.859	0.696	0.00932944			GLRX
	H2AFY	1.10443e-08	0.417351	0.97	0.786	0.000220898			AACS	1.4186e-14	0.417938	0.571	0.357	2.83733e-10			PTS	2.97173e-06	0.356709	0.731	0.554	0.0594376			PLPP3	4.82304e-40	0.254748	0.568	0.315	9.64657e-36			DUBR	2.74121e-47	0.351815	0.329	0.049	5.48268e-43			HNRNPDL	1.21308e-09	0.338777	0.999	1	2.42628e-05			LMCD1
	TBCA	8.5164e-11	0.416658	1	1	1.70337e-06			GSTA4	4.15655e-10	0.417804	0.692	0.603	8.31351e-06			S100A11	1.13658e-06	0.355055	0.996	0.964	0.0227327			ANKS1A	3.57168e-38	0.254446	0.462	0.23	7.14373e-34			IER5L	4.42553e-27	0.350705	0.483	0.313	8.8515e-23			PRICKLE1	1.17659e-07	0.337978	0.503	0.161	0.00235329			P4HB
	STT3B	1.45783e-05	0.416534	0.739	0.571	0.291581			WDR1	2.52271e-19	0.41745	0.943	0.91	5.04566e-15			CDC42SE1	1.87308e-07	0.352372	0.691	0.411	0.00374635			CREG1	1.18854e-26	0.253623	0.449	0.26	2.37719e-22			TGFB1I1	7.93671e-39	0.348995	0.307	0.062	1.58742e-34			HOXB4	2.29946e-09	0.337967	0.415	0	4.59915e-05			SSR4
	COL9A2	3.26251e-10	0.415283	0.477	0	6.52535e-06			PALB2	7.80124e-16	0.417335	0.37	0.08	1.56033e-11			CHD3	4.24132e-09	0.35231	0.514	0.125	8.48306e-05			TMTC1	7.68789e-66	0.252905	0.372	0.099	1.53766e-61			ST6GALNAC3	4.15209e-35	0.348723	0.338	0.109	8.3046e-31			MT-ATP6	1.37752e-06	0.33738	1	1	0.0275517			MYDGF
	FBN2	7.13531e-07	0.414729	0.593	0.286	0.0142713			MYL9	1.40655e-09	0.41633	0.921	0.955	2.81324e-05			MRPS15	3.53475e-09	0.352051	0.979	0.946	7.06984e-05			AMOT	1.35782e-36	0.25196	0.774	0.524	2.71577e-32			S100A10	1.30329e-05	0.347513	0.816	0.899	0.260672			IFT57	5.26161e-06	0.336748	0.688	0.446	0.105237			THY1
	PRRC2B	3.55745e-06	0.414588	0.769	0.661	0.0711526			XBP1	2.87623e-15	0.41398	0.807	0.688	5.75275e-11			MEIS2	2.65158e-06	0.349925	0.292	0	0.0530342			ACTN1	2.05272e-24	0.251645	0.903	0.837	4.10565e-20			TUT4	3.31466e-31	0.347413	0.619	0.514	6.62966e-27			UNC5B	4.36746e-06	0.335816	0.449	0.161	0.0873535			PRSS23
	NANOG	9.73741e-05	0.41325	0.789	0.732	1			MDFI	8.06323e-13	0.413595	0.571	0.367	1.61273e-08			PM20D2	4.09397e-08	0.348085	0.45	0.071	0.000818836			SLC12A2	1.43857e-31	0.251616	0.502	0.287	2.87729e-27			DSE	9.20883e-40	0.346166	0.388	0.142	1.84186e-35			FADS1	4.22601e-07	0.333787	0.944	0.857	0.00845244			SELENOM
	QDPR	3.97707e-07	0.412982	0.729	0.411	0.00795455			NUCB2	2.56279e-10	0.413392	0.573	0.452	5.12584e-06			MPC2	6.13013e-08	0.347034	0.759	0.5	0.00122609			RAB5C	8.00759e-31	0.25141	0.862	0.763	1.6016e-26			PLPPR3	1.99086e-27	0.344592	0.505	0.364	3.98193e-23			MARCKS	1.92558e-08	0.333701	0.997	1	0.000385136			FLI1
	LAMC1	1.02576e-07	0.412065	0.704	0.357	0.00205161			PDK4	4.48172e-12	0.411738	0.344	0.111	8.96389e-08			GATA3-AS1	7.57027e-09	0.344894	0.396	0	0.000151413			RBMS1	1.32449e-28	0.250628	0.831	0.713	2.64912e-24			ANKRD11	1.6947e-36	0.344143	0.894	0.922	3.38956e-32			FEN1	3.56073e-07	0.333664	0.822	0.571	0.00712182			PDGFRB
	CAPNS1	3.1229e-08	0.409641	0.905	0.714	0.000624612			CTSD	4.76597e-14	0.411033	0.785	0.698	9.53242e-10			SLCO2A1	7.9733e-09	0.344665	0.442	0.054	0.000159474			S100A13	3.97021e-20	0.250606	0.755	0.636	7.94081e-16			HRAS	5.27514e-35	0.340374	0.756	0.714	1.05508e-30			SPPL2A	4.46553e-07	0.333214	0.66	0.321	0.00893151			CAVIN3
	UXS1	2.93311e-08	0.409054	0.683	0.321	0.000586652			ATP6V0E2	2.35047e-12	0.410513	0.545	0.367	4.70119e-08			SUCLG1	4.26761e-07	0.342654	0.705	0.482	0.00853566			HMGA1	2.0881e-78	-0.250617	1	1	4.17641e-74			VGLL4	2.00416e-29	0.340313	0.675	0.604	4.00853e-25			HES7	5.97544e-07	0.332532	0.348	0.018	0.0119515			CD63
	PPM1H	2.92578e-09	0.404691	0.573	0.143	5.85186e-05			C12orf57	1.03278e-19	0.40694	0.952	0.945	2.06566e-15			EPAS1	8.22178e-06	0.34177	0.342	0.054	0.164444			COL6A1	4.5523e-28	-0.251534	0.866	0.933	9.10505e-24			AMOTL1	2.39394e-29	0.339274	0.622	0.528	4.78812e-25			WNT8A	2.36348e-08	0.332447	0.377	0	0.000472719			SRSF8
	DDAH2	1.98972e-07	0.404192	0.849	0.768	0.00397964			CBFA2T2	1.40747e-14	0.406922	0.643	0.442	2.81508e-10			HSBP1	1.24578e-10	0.340993	1	1	2.49169e-06			MCOLN3	7.60412e-32	-0.253909	0.29	0.532	1.5209e-27			C9orf3	7.23058e-30	0.338595	0.386	0.19	1.44619e-25			LAMC1	7.21641e-07	0.332094	0.65	0.357	0.0144335			SVIL
	NFKBIA	2.21362e-07	0.403758	0.638	0.304	0.00442746			TMBIM6	2.10417e-28	0.404945	0.993	1	4.20856e-24			SUCO	4.51463e-06	0.339791	0.659	0.446	0.0902971			MT2A	1.35841e-12	-0.255126	0.31	0.465	2.71696e-08			SSBP4	1.09491e-28	0.337858	0.526	0.381	2.18992e-24			PPP1R14C	1.20144e-06	0.331771	0.366	0.054	0.02403			PLAGL1
	GLIPR2	2.34714e-08	0.402563	0.427	0.018	0.000469452			WNT7A	4.86488e-17	0.400694	0.308	0.015	9.73025e-13			GATA2	7.27706e-09	0.338225	0.44	0.036	0.000145549			COTL1	5.16749e-31	-0.25675	0.391	0.624	1.03355e-26			TMX4	7.95144e-31	0.337311	0.514	0.351	1.59037e-26			ACAT2	6.36696e-07	0.330882	0.985	0.911	0.0127345			SERPINH1
	DYNLL1	5.29143e-10	0.401524	1	1	1.05834e-05			ERBIN	9.31562e-11	0.400608	0.517	0.357	1.86322e-06			FUT8	2.21279e-07	0.33686	0.548	0.232	0.00442581			HES1	1.32471e-22	-0.257506	0.426	0.609	2.64955e-18			C4orf48	2.88492e-30	0.335574	0.821	0.835	5.77014e-26			SERPINB1	1.39357e-07	0.330772	0.601	0.25	0.00278729			FBLN1
	RPRM	7.08317e-09	0.398421	0.548	0.107	0.00014167			SERF2	1.36462e-45	0.400465	1	1	2.72938e-41			TUBB4B	4.68444e-07	0.336804	0.987	0.946	0.00936934			EBPL	2.8107e-38	-0.261769	0.551	0.765	5.62167e-34			NAV2	2.59203e-15	0.335098	0.695	0.744	5.18433e-11			RARG	9.86349e-08	0.329151	0.568	0.214	0.0019728			DYRK2
	GGH	1.85532e-07	0.396964	0.698	0.411	0.00371083			MMP24OS	5.13713e-11	0.398841	0.661	0.603	1.02748e-06			QPRT	3.39995e-07	0.336064	0.949	0.839	0.00680023			PTMA	7.14144e-107	-0.264448	1	1	1.42836e-102			SSFA2	8.31355e-32	0.333326	0.324	0.108	1.66279e-27			ARL3	1.4157e-07	0.327248	0.879	0.679	0.00283155			ZNF503
	TCF25	6.55881e-08	0.396809	0.839	0.625	0.00131183			SCARB2	1.14872e-13	0.398683	0.595	0.432	2.29756e-09			RNF43	9.48108e-09	0.335854	0.413	0.018	0.000189631			ZFP36L2	2.52814e-25	-0.266197	0.445	0.651	5.05654e-21			SYNE2	1.08123e-12	0.333227	0.634	0.638	2.16256e-08			AC103702.2	1.14652e-08	0.326098	0.412	0.018	0.000229314			FAM89B
	ARPC3	4.14343e-11	0.39579	1	0.982	8.28727e-07			SLC16A10	7.00525e-10	0.398412	0.753	0.668	1.40112e-05			PRSS35	4.05498e-06	0.335529	0.33	0.036	0.0811036			NQO2	1.9966e-25	-0.267497	0.434	0.615	3.99341e-21			FARP1	1.70631e-29	0.332751	0.565	0.443	3.4128e-25			SRRT	1.20766e-07	0.324479	0.809	0.5	0.00241545			GADD45B
	PLOD1	2.16496e-07	0.395066	0.608	0.214	0.00433014			RPS6KA5	3.13019e-12	0.398257	0.488	0.266	6.26069e-08			SHD	1.03783e-08	0.33524	0.423	0.036	0.000207577			WNT5A	1.63184e-24	-0.268227	0.274	0.493	3.26385e-20			RAI14	8.0828e-15	0.332671	0.5	0.443	1.61664e-10			MT-CO3	1.89485e-07	0.32422	1	1	0.00378988			MXD4
	EDN1	2.79914e-05	0.3947	0.286	0.018	0.559855			SLC35D2	6.61317e-15	0.397483	0.573	0.352	1.3227e-10			HSP90AA1	3.39287e-12	0.33497	1	1	6.78608e-08			LYAR	3.87903e-37	-0.268755	0.44	0.684	7.75845e-33			FGFR2	1.34962e-28	0.332309	0.385	0.191	2.69937e-24			CCDC34	2.56148e-07	0.323439	0.77	0.554	0.00512322			CAST
	PMEPA1	8.09458e-06	0.393496	0.688	0.446	0.1619			LARP1B	8.8171e-10	0.397329	0.431	0.251	1.76351e-05			HSPH1	1.93387e-07	0.33223	0.87	0.643	0.00386793			EVX1	8.68995e-52	-0.270202	0.046	0.359	1.73808e-47			CDK4	7.04272e-36	0.330985	0.856	0.854	1.40861e-31			ARL4C	1.25368e-05	0.322854	0.588	0.321	0.250749			ARHGAP29
	MANF	4.81202e-06	0.39301	0.899	0.714	0.0962451			ORAI1	4.50677e-14	0.396523	0.582	0.362	9.01399e-10			CDH7	6.74739e-08	0.33195	0.403	0.036	0.00134955			TPD52	9.89929e-34	-0.272185	0.695	0.85	1.97996e-29			ZBTB44	2.39884e-27	0.330864	0.509	0.372	4.79792e-23			PGP	2.6712e-07	0.322623	0.946	0.839	0.00534266			MMP14
	SEPT6	5.85415e-05	0.392851	0.543	0.304	1			NSG1	4.15697e-15	0.395104	0.298	0.03	8.31435e-11			SPCS3	1.03725e-06	0.329656	0.805	0.589	0.0207461			PCDH10	2.40175e-36	-0.27253	0.149	0.418	4.80373e-32			MT-CO1	2.22879e-82	0.327986	0.996	1	4.4578e-78			SLC16A2	1.32573e-07	0.322411	0.553	0.214	0.0026516			FLNA
	FRMD6	9.43606e-09	0.391714	0.497	0.071	0.000188731			PYGB	2.06276e-13	0.394745	0.475	0.251	4.12572e-09			GAS1	1.23041e-05	0.329275	0.332	0.054	0.246095			KNOP1	2.92776e-38	-0.275348	0.736	0.883	5.85582e-34			PDGFC	6.13916e-40	0.327877	0.287	0.043	1.22789e-35			GADD45G	5.11739e-05	0.320883	0.373	0.107	1			MEIS2
	MT-ND2	3.31044e-08	0.391343	1	1	0.000662121			TXNDC15	5.76981e-14	0.393968	0.519	0.286	1.15402e-09			ACAT2	7.43804e-07	0.329209	0.98	0.911	0.0148768			LIN28A	4.34238e-39	-0.279169	0.956	0.985	8.6852e-35			AES	1.63685e-37	0.324253	0.819	0.752	3.27387e-33			KIF5B	2.57085e-06	0.320418	0.952	0.839	0.0514196			MGST3
	BMP4	0.000206098	0.391115	0.286	0.054	1			GYPC	3.32719e-13	0.393623	0.799	0.744	6.65472e-09			CLTC	3.88204e-07	0.329024	0.899	0.714	0.00776447			BMP2	1.14204e-28	-0.279952	0.163	0.392	2.28419e-24			H2AFY	4.30552e-36	0.323274	0.884	0.908	8.61146e-32			MTIF3	2.78441e-06	0.31888	0.781	0.643	0.0556909			FNDC3B
	NRP2	0.000181141	0.390985	0.442	0.214	1			AK4	1.81733e-12	0.393236	0.444	0.196	3.63483e-08			ERRFI1	1.45699e-07	0.327506	0.682	0.339	0.00291412			LDHA	1.16898e-38	-0.280026	0.948	0.982	2.33808e-34			CST3	1.9327e-36	0.322274	0.832	0.813	3.86559e-32			COL6A2	3.99534e-07	0.317994	0.654	0.304	0.00799108			JUN
	SPSB2	7.03313e-10	0.389968	0.497	0.036	1.4067e-05			CALM3	9.72384e-16	0.393234	0.924	0.92	1.94486e-11			NDRG2	2.36606e-08	0.326823	0.511	0.143	0.000473236			POU5F1	2.05679e-56	-0.280035	0.998	1	4.11379e-52			S100A6	2.33802e-05	0.321832	0.2	0.146	0.467627			COL1A2	4.22656e-05	0.316976	0.68	0.482	0.845353			GPM6B
	CDK2AP1	7.28996e-08	0.388872	0.91	0.75	0.00145806			CD200	7.39672e-14	0.393105	0.343	0.085	1.47942e-09			DNAJA1	9.61026e-08	0.326256	0.989	0.946	0.00192215			SPRY4	3.59917e-39	-0.281109	0.179	0.454	7.1987e-35			NDUFAF8	2.33112e-26	0.321165	0.694	0.655	4.66248e-22			SMC6	1.17986e-05	0.316712	0.839	0.768	0.235984			CTSZ
	CAMK2D	1.95281e-07	0.388863	0.518	0.143	0.00390582			JPT1	2.12863e-19	0.392499	0.978	0.985	4.25748e-15			LHFPL6	1.07864e-07	0.325755	0.395	0.036	0.0021574			PSIP1	2.30048e-43	-0.281205	0.891	0.975	4.60119e-39			KAZN	5.61474e-30	0.320354	0.37	0.172	1.123e-25			HOXB3	2.57986e-08	0.316022	0.376	0	0.000515997			ESAM
	VAMP8	5.39323e-07	0.387409	0.859	0.643	0.010787			CYP2S1	9.07258e-10	0.390479	0.495	0.327	1.81461e-05			IER5L	2.29202e-08	0.324846	0.423	0.054	0.000458427			HMGN2	6.42097e-55	-0.281299	0.989	0.999	1.28426e-50			ARL6IP5	5.12047e-23	0.320134	0.636	0.614	1.02415e-18			MAGED2	4.52335e-07	0.31589	0.907	0.75	0.00904715			PLS3
	DLGAP4	1.72014e-05	0.387172	0.588	0.339	0.344046			ACOT13	8.19522e-14	0.390452	0.608	0.427	1.63913e-09			TAX1BP1	4.37552e-06	0.323616	0.825	0.643	0.0875148			IFITM3	1.25533e-39	-0.283505	0.976	0.99	2.51079e-35			PDE5A	1.89059e-20	0.319897	0.317	0.166	3.78136e-16			PRAC1	1.20068e-07	0.3152	0.35	0	0.00240148			DUSP6
	NTF3	3.01779e-08	0.385767	0.427	0.018	0.000603588			APLP2	9.74908e-15	0.388778	0.967	0.98	1.94991e-10			ACLY	1.55876e-07	0.323313	0.908	0.768	0.00311767			CERS4	1.3562e-33	-0.28651	0.653	0.828	2.71253e-29			BCL11B	1.39417e-31	0.318385	0.336	0.122	2.78848e-27			MT-ND6	2.31332e-06	0.314981	0.56	0.232	0.0462686			MAP1B
	SGCB	1.4681e-06	0.385481	0.628	0.304	0.0293634			RNF212	1.32585e-16	0.38812	0.348	0.055	2.65182e-12			SAMD1	1.88096e-06	0.322978	0.896	0.786	0.0376211			HSPD1	8.28722e-75	-0.287461	1	1	1.65753e-70			ITGAV	1.88164e-19	0.318047	0.541	0.445	3.76346e-15			CKAP4	1.71638e-06	0.31359	0.837	0.625	0.0343294			LOXL2
	RNF187	4.76567e-09	0.385393	0.869	0.714	9.53182e-05			L1TD1	9.25393e-17	0.387144	0.989	1	1.85088e-12			ZNF326	7.69024e-07	0.322699	0.873	0.679	0.0153812			SERPINB9	1.17337e-30	-0.29215	0.418	0.64	2.34686e-26			H1F0	2.52805e-17	0.317998	0.648	0.589	5.05636e-13			MRS2	0.000332682	0.313299	0.737	0.625	1			ETS2
	SLC25A24	1.99536e-08	0.385174	0.653	0.321	0.000399092			NEDD4L	5.63335e-12	0.38527	0.411	0.201	1.12673e-07			SEPT6	6.18802e-07	0.32269	0.606	0.304	0.0123767			SEPHS1	2.46151e-39	-0.292954	0.688	0.838	4.92327e-35			FAM84A	1.52858e-20	0.317925	0.167	0.027	3.05731e-16			RBM3	7.41186e-08	0.311162	0.962	0.786	0.00148245			FURIN
	GSTP1	2.39957e-12	0.380924	1	1	4.79938e-08			FOXO3	2.98145e-12	0.384159	0.46	0.251	5.9632e-08			PTK7	9.74005e-08	0.322595	0.678	0.321	0.00194811			SALL1	3.40561e-52	-0.294675	0.127	0.451	6.81156e-48			MMP14	1.41018e-27	0.317158	0.434	0.267	2.82051e-23			HECTD1	1.5398e-06	0.310212	0.679	0.411	0.0307975			ITGA5
	CD81	1.82305e-07	0.380722	1	1	0.00364627			DR1	7.86055e-09	0.384088	0.661	0.623	0.000157219			CETN2	2.25451e-07	0.322346	0.649	0.411	0.00450924			HSPE1	1.41264e-70	-0.295025	0.998	1	2.82541e-66			EID1	2.31128e-38	0.315633	0.953	0.956	4.6228e-34			REXO2	1.62636e-06	0.310169	0.952	0.839	0.0325288			SPRY2
	WDHD1	5.1148e-06	0.37815	0.673	0.482	0.102301			FAM102B	8.93814e-12	0.38353	0.606	0.457	1.78772e-07			RALBP1	3.69615e-07	0.321979	0.894	0.768	0.00739267			DEK	2.17092e-44	-0.295139	0.922	0.982	4.34206e-40			BEX2	4.96849e-20	0.314422	0.519	0.421	9.93749e-16			DBI	1.516e-08	0.308761	1	1	0.000303214			LMO4
	MAGED2	2.34476e-06	0.378018	0.894	0.75	0.0468976			SPINT2	1.08025e-21	0.380819	0.982	1	2.16061e-17			TMEM189	1.66883e-07	0.321762	0.624	0.321	0.00333782			SALL4	2.35146e-31	-0.298145	0.725	0.854	4.70316e-27			VCAN	3.91474e-13	0.3144	0.677	0.668	7.82988e-09			PRRX1	8.82103e-06	0.308536	0.269	0	0.176429			CKAP4
	ARHGAP29	7.57413e-08	0.3777	0.518	0.125	0.0015149			DSTN	4.3028e-26	0.378535	0.994	1	8.60602e-22			PPP1CB	3.18795e-06	0.320602	0.908	0.75	0.0637623			AC009446.1	1.40817e-50	-0.298342	0.065	0.375	2.81648e-46			BAZ2B	1.63846e-21	0.314129	0.537	0.445	3.27709e-17			AHNAK	1.0733e-06	0.307461	0.412	0.071	0.021467			PXDN
	MESD	8.95761e-07	0.377443	0.935	0.786	0.0179161			LIPH	6.68933e-10	0.378519	0.271	0.075	1.33793e-05			NEDD9	1.63169e-07	0.320575	0.413	0.054	0.00326355			SLC1A5	5.4463e-46	-0.304743	0.237	0.548	1.08931e-41			IFT57	1.27324e-23	0.313959	0.521	0.403	2.5466e-19			PARK7	1.5338e-09	0.306852	1	1	3.06776e-05			HES1
	RASD1	1.09741e-06	0.376052	0.327	0	0.0219493			TMEM14A	2.0242e-10	0.377849	0.613	0.523	4.0486e-06			ACTC1	0.00708162	0.320423	0.567	0.429	1			FGFR1	4.92125e-39	-0.305768	0.481	0.714	9.843e-35			C5orf24	4.43269e-26	0.312312	0.529	0.394	8.86582e-22			HYAL2	2.40107e-06	0.306554	0.728	0.464	0.0480237			IGLON5
	PQBP1	1.33956e-05	0.375962	0.769	0.607	0.267926			RNH1	8.66264e-13	0.376095	0.646	0.528	1.73261e-08			ITGB1	1.44443e-07	0.31984	0.991	0.946	0.002889			NPM1	4.09873e-121	-0.313977	1	1	8.19787e-117			CCND1	2.11511e-17	0.31213	0.558	0.451	4.23043e-13			ARHGDIA	3.10373e-06	0.305662	0.86	0.75	0.0620777			CALU
	GSTA4	4.71909e-06	0.375351	0.603	0.339	0.0943866			DCXR	9.85672e-11	0.374518	0.643	0.583	1.97144e-06			BMP7	3.05517e-08	0.317208	0.437	0.054	0.000611065			B3GNT7	7.72745e-50	-0.314749	0.252	0.564	1.54557e-45			CAMK4	4.51175e-34	0.311457	0.235	0.024	9.02394e-30			CERS4	0.000234755	0.304329	0.618	0.464	1			SLC27A3
	SLC44A2	1.19498e-06	0.374522	0.558	0.25	0.0239009			HMCES	3.60651e-12	0.373547	0.611	0.477	7.21338e-08			CCDC71L	2.11253e-05	0.316965	0.55	0.321	0.422527			SFRP2	7.13158e-39	-0.315776	0.511	0.745	1.42639e-34			ZNF462	4.42051e-24	0.311368	0.606	0.525	8.84147e-20			SUCLG1	2.7125e-06	0.304181	0.704	0.482	0.0542528			FHL3
	ANXA5	2.60445e-07	0.374478	0.965	0.946	0.00520915			LAD1	3.89918e-11	0.373437	0.405	0.196	7.79874e-07			SSBP2	1.33218e-06	0.316145	0.517	0.214	0.0266448			C1QBP	2.68415e-67	-0.317371	0.975	0.998	5.36857e-63			SAT1	3.12209e-15	0.309625	0.657	0.666	6.2445e-11			SEC61B	5.53358e-09	0.302298	0.998	0.964	0.000110677			CPXM1
	CARHSP1	5.81985e-07	0.373932	0.99	0.946	0.0116403			OCLN	2.73483e-12	0.373236	0.477	0.256	5.46993e-08			ANP32B	1.03952e-08	0.314942	0.999	1	0.000207914			NKX1-2	2.47032e-62	-0.320051	0.032	0.383	4.94089e-58			WASF2	1.94102e-30	0.30893	0.755	0.741	3.88223e-26			BZW1	3.19933e-07	0.300586	0.988	0.875	0.00639897			MAML2
	FTH1	5.31782e-15	0.373919	1	1	1.06362e-10			SH3BP4	6.07383e-14	0.372136	0.413	0.156	1.21483e-09			TIMP2	4.88482e-07	0.314775	0.618	0.321	0.00977013			DSEL	3.41116e-39	-0.323308	0.217	0.489	6.82267e-35			KTN1	1.28582e-29	0.308781	0.921	0.957	2.57177e-25			DSEL	0.000189163	0.300346	0.654	0.446	1			SFRP1
	ISL1	7.22679e-06	0.373156	0.286	0	0.144543			MYL12B	2.18423e-22	0.370546	0.998	0.995	4.36869e-18			HNRNPR	6.45975e-09	0.313881	0.996	0.964	0.000129202			FOXH1	2.58549e-50	-0.328223	0.28	0.59	5.17123e-46			KLHL42	2.00283e-26	0.305005	0.384	0.209	4.00586e-22			TAX1BP1	8.90712e-06	0.300256	0.845	0.643	0.178151			UNC5B
	ATP6V1G1	4.20837e-10	0.373109	1	1	8.41716e-06			DEPP1	2.74614e-12	0.370298	0.315	0.08	5.49256e-08			GALNT11	3.80322e-07	0.313869	0.562	0.232	0.00760682			DDX21	1.17078e-48	-0.330545	0.701	0.89	2.34168e-44			CDH2	1.44571e-24	0.304679	0.265	0.085	2.89156e-20			TUBB4B	4.99285e-06	0.299408	0.99	0.946	0.0998619			SPTBN1
	MYL12B	2.02381e-09	0.371621	0.995	1	4.04782e-05			RBM3	1.98221e-15	0.370215	0.958	0.98	3.96462e-11			CAPNS1	9.46891e-07	0.313756	0.854	0.714	0.0189388			OAT	7.30201e-50	-0.331008	0.627	0.845	1.46048e-45			SRSF8	2.45087e-25	0.303517	0.474	0.334	4.90198e-21			SEMA6A	0.00906466	0.298518	0.896	0.857	1			SOX4
	MT-ND1	5.17675e-07	0.370909	1	0.964	0.010354			HABP4	1.39195e-11	0.370195	0.508	0.322	2.78404e-07			SEC61B	6.3563e-09	0.313414	0.999	0.964	0.000127132			SP5	2.85863e-50	-0.331625	0.032	0.326	5.71754e-46			EYA1	1.30257e-32	0.302447	0.261	0.049	2.60527e-28			FBLN1	3.12994e-06	0.298353	0.883	0.839	0.062602			B2M
	MLLT11	1.85805e-06	0.370258	0.814	0.607	0.0371628			PPP1R15A	7.62988e-10	0.368086	0.47	0.312	1.52605e-05			TUBA1A	2.16549e-05	0.313122	0.973	0.893	0.433119			H2AFZ	1.73086e-88	-0.335025	0.998	1	3.46189e-84			IGDCC3	3.40824e-13	0.302241	0.848	0.94	6.81683e-09			RASSF9	5.5119e-08	0.298054	0.386	0.018	0.00110243			DDR2
	CLTC	2.57678e-06	0.369992	0.884	0.714	0.0515381			CAPG	1.305e-12	0.367897	0.656	0.497	2.61013e-08			DAG1	4.41843e-06	0.312156	0.753	0.554	0.088373			NASP	9.51578e-75	-0.347233	0.994	1	1.90325e-70			ORAI2	5.47782e-28	0.300939	0.417	0.233	1.09562e-23			MLLT11	1.10879e-05	0.297943	0.801	0.607	0.221769			LYL1
	MT-ND5	5.39056e-06	0.368626	0.995	0.911	0.107817			OSBPL3	4.51411e-14	0.36752	0.346	0.085	9.02867e-10			VPS35	2.8888e-06	0.310838	0.802	0.643	0.0577788			NTS	3.20109e-25	-0.348477	0.995	0.996	6.40251e-21			GPR161	5.85402e-29	0.299943	0.38	0.184	1.17086e-24			ST3GAL6	7.79755e-08	0.297942	0.45	0.071	0.00155959			GNG5
	MAGED1	1.03477e-07	0.368556	0.704	0.393	0.00206965			SPATA6	1.83194e-11	0.366141	0.383	0.161	3.66407e-07			C16orf87	2.04071e-05	0.310773	0.715	0.536	0.408162			SAMD1	2.99191e-53	-0.352222	0.734	0.896	5.98412e-49			CRNDE	5.83025e-27	0.299465	0.363	0.168	1.16611e-22			IER3	0.0452413	0.29727	0.737	0.661	1			VPS28
	KTN1	1.0117e-05	0.367002	0.945	0.839	0.202351			CAPN2	5.74518e-12	0.365927	0.497	0.286	1.14909e-07			UBE2J1	1.62693e-05	0.31022	0.63	0.375	0.325402			NME1	2.9743e-62	-0.353106	0.896	0.976	5.94889e-58			RNF145	1.26665e-20	0.298572	0.592	0.525	2.53342e-16			ENY2	3.27303e-08	0.295557	0.998	1	0.000654638			CLMP
	AMOTL2	1.1432e-05	0.366536	0.653	0.411	0.228651			PAIP1	1.16689e-12	0.365242	0.808	0.754	2.3339e-08			DLX2	1.59618e-07	0.309992	0.363	0.018	0.00319251			PSAT1	5.78084e-51	-0.355671	0.424	0.711	1.15622e-46			ST6GAL2	3.40856e-39	0.298461	0.244	0.013	6.81747e-35			STIL	2.44653e-06	0.295548	0.544	0.25	0.0489331			SLIT3
	RBM24	5.65174e-09	0.365513	0.452	0.018	0.00011304			TMEM59	3.86469e-13	0.364898	0.779	0.739	7.72977e-09			MT-CYB	3.73281e-08	0.309479	1	1	0.0007466			ETV4	2.37268e-62	-0.36366	0.16	0.522	4.7456e-58			GDF6	9.27802e-25	0.298412	0.399	0.222	1.8557e-20			NEAT1	1.09713e-05	0.295251	0.595	0.268	0.219437			NUCB2
	CTSL	0.000102235	0.364368	0.623	0.411	1			DIXDC1	7.37296e-15	0.362198	0.379	0.106	1.47467e-10			FEZ2	1.02385e-06	0.306814	0.708	0.464	0.0204781			RANBP1	1.93359e-86	-0.371512	0.967	0.999	3.86737e-82			LAMB1	3.91815e-23	0.298322	0.606	0.517	7.8367e-19			GNB4	3.05921e-05	0.295124	0.664	0.375	0.611872			FXYD5
	TMPRSS11E	0.000478328	0.363414	0.302	0.089	1			SOCS4	1.52957e-06	0.362161	0.729	0.789	0.030593			SERPINB9	4.84296e-07	0.30567	0.64	0.268	0.0096864			DCLK1	3.74721e-61	-0.372573	0.082	0.433	7.4948e-57			BAD	2.35035e-26	0.298162	0.533	0.416	4.70093e-22			KRR1	1.41642e-06	0.295109	0.855	0.661	0.0283299			TAX1BP3
	ATOX1	1.81983e-06	0.360991	0.94	0.875	0.0363985			TMSB4X	1.34177e-31	0.359773	1	1	2.68368e-27			SLC9A3R1	3.44155e-06	0.305489	0.802	0.661	0.0688345			PNP	6.25994e-50	-0.38726	0.223	0.531	1.25205e-45			PLXNB2	3.62155e-34	0.298021	0.353	0.127	7.24347e-30			IGFBP4	1.17624e-05	0.295109	0.749	0.536	0.23526			FAM198B
	USP22	1.01052e-06	0.359989	0.899	0.768	0.0202115			CSNK1E	2.42415e-12	0.358869	0.691	0.643	4.84854e-08			UBE2B	1.10166e-06	0.305361	0.76	0.571	0.0220344			AKAP12	5.6143e-54	-0.396492	0.606	0.834	1.12292e-49			GLCE	1.20056e-22	0.297915	0.359	0.195	2.40123e-18			RCN2	1.06134e-07	0.294352	0.993	0.982	0.00212278			COL27A1
	TSG101	1.46181e-07	0.356924	0.749	0.464	0.00292378			PBX1	2.16159e-09	0.358001	0.733	0.734	4.32339e-05			PDPN	0.000845576	0.304546	0.694	0.536	1			CDX2	2.57776e-55	-0.402076	0.617	0.839	5.15578e-51			CD59	1.28394e-24	0.297308	0.624	0.562	2.56801e-20			RRM2	5.20794e-06	0.293882	0.827	0.607	0.104164			GYPC
	TSPAN6	1.07708e-06	0.356773	0.834	0.75	0.0215426			NRBP2	9.81032e-15	0.357875	0.309	0.045	1.96216e-10			VAMP7	2.4046e-07	0.304328	0.447	0.089	0.00480945			NCL	2.54482e-78	-0.405438	0.997	1	5.08989e-74			SON	1.2474e-40	0.296939	0.95	0.962	2.49492e-36			ARPC1A	1.98002e-06	0.293727	0.91	0.786	0.0396023			S100A13
	PTMA	5.76881e-15	0.356449	1	1	1.15382e-10			MAP4K1	5.30322e-16	0.357322	0.322	0.04	1.0607e-11			ARL6IP1	7.66501e-06	0.303532	0.895	0.804	0.153308			RPL22L1	5.6274e-57	-0.420786	0.752	0.902	1.12554e-52			DCTPP1	2.748e-21	0.296549	0.583	0.517	5.49628e-17			MT-CYB	1.3402e-07	0.292928	1	1	0.00268053			A1BG
	LRPAP1	4.21895e-07	0.356153	0.849	0.589	0.00843832			UQCRC1	1.77364e-14	0.355615	0.936	0.955	3.54746e-10			ATP2B4	3.6668e-07	0.302745	0.459	0.107	0.00733397			CENPV	2.77541e-67	-0.423524	0.508	0.816	5.5511e-63			SPRY2	6.70913e-18	0.29502	0.617	0.524	1.34189e-13			EIF5	1.79978e-06	0.292786	0.987	0.893	0.0359975			TNS3
	MANEA	1.29351e-07	0.355118	0.422	0.036	0.00258715			VAMP8	8.53993e-14	0.355565	0.893	0.859	1.70807e-09			USP47	4.01082e-07	0.301087	0.603	0.286	0.00802203			CKB	6.48791e-58	-0.427959	0.663	0.879	1.29765e-53			H3F3A	6.21211e-114	0.294433	1	1	1.24248e-109			CHST2	1.40962e-06	0.291427	0.382	0.071	0.0281939			RFLNB
	PPP1CB	1.65194e-05	0.353955	0.894	0.75	0.330405			CEBPD	2.64561e-11	0.355157	0.269	0.05	5.29149e-07			HMGN2	2.29696e-08	0.30075	0.999	1	0.000459415			LINC01356	5.5208e-53	-0.445612	0.063	0.379	1.10421e-48			MCRIP1	1.73243e-26	0.293724	0.758	0.728	3.46504e-22			GMNN	7.24586e-06	0.290604	0.92	0.804	0.144924			PAPSS1
	ELOVL6	5.93999e-05	0.353105	0.774	0.536	1			CFLAR	2.99518e-11	0.35403	0.46	0.261	5.99066e-07			ZWINT	4.71205e-07	0.300529	0.831	0.625	0.00942458			MESP1	7.45991e-38	-0.446608	0.112	0.372	1.49206e-33			SVBP	9.80475e-24	0.293059	0.581	0.502	1.96105e-19			ANXA6	1.33807e-05	0.289942	0.563	0.286	0.267628			CSRNP3
	PRSS23	1.34301e-06	0.351572	0.432	0.089	0.0268616			SNX3	1.63505e-14	0.352773	0.871	0.884	3.27026e-10			SLC44A1	7.79736e-06	0.300446	0.795	0.643	0.155955			SGK1	4.50255e-68	-0.489513	0.622	0.862	9.00554e-64			ARID5B	8.24215e-16	0.292497	0.334	0.212	1.64851e-11			H2AFJ	7.42615e-06	0.288903	0.911	0.75	0.148531			ADAMTS1
	UBE2J1	1.388e-05	0.351546	0.663	0.375	0.277614			EIF2B5	1.11526e-11	0.352628	0.549	0.377	2.23064e-07			HNRNPM	6.1897e-07	0.298733	1	0.964	0.01238			CCND1	1.39262e-75	-0.494081	0.451	0.805	2.78538e-71			PRNP	2.78091e-31	0.29243	0.279	0.071	5.56209e-27			CLTC	1.17634e-05	0.28833	0.889	0.714	0.23528			RGS3
	IER5L	3.93165e-07	0.350761	0.402	0.054	0.00786368			FOXP1	6.22763e-09	0.352614	0.534	0.417	0.000124559			ADI1	5.22293e-06	0.298363	0.83	0.643	0.104464			SAT1	1.58511e-72	-0.526525	0.666	0.869	3.17037e-68			YBX3	6.54723e-29	0.292256	0.918	0.921	1.30951e-24			VAMP7	1.48726e-06	0.288244	0.417	0.089	0.0297466			SSR2
	SLC36A4	9.02432e-07	0.350094	0.643	0.321	0.0180496			GAS6	4.36307e-13	0.352275	0.335	0.085	8.72658e-09			ARPC5	1.9858e-06	0.298238	0.953	0.875	0.039718			AL138900.3	1.24426e-79	-0.527346	0.299	0.704	2.48865e-75			FMNL2	3.69014e-22	0.291893	0.462	0.335	7.38066e-18			DNAJC7	7.5183e-07	0.28758	0.956	0.875	0.0150373			PRRX2
	COL4A1	0.00704972	0.350005	0.533	0.411	1			PHF19	8.6944e-12	0.351968	0.35	0.116	1.73897e-07			STARD10	1.2564e-06	0.297625	0.569	0.286	0.0251292			ASNS	1.82268e-86	-0.530202	0.623	0.885	3.64553e-82			TIMP3	5.7706e-29	0.291414	0.251	0.055	1.15418e-24			SEC31A	1.2668e-05	0.2875	0.719	0.464	0.253373			P2RY1
	RCN2	2.42752e-07	0.348948	1	0.982	0.00485527			ITFG1	1.21655e-11	0.351286	0.517	0.347	2.43323e-07			MT-ATP6	2.06565e-05	0.297496	1	1	0.413151			LINC00467	1.94006e-111	-0.605603	0.271	0.733	3.88032e-107			PDE4D	1.58918e-31	0.291269	0.268	0.059	3.17852e-27			VBP1	6.62736e-06	0.287395	0.924	0.786	0.132554			EGFLAM
	PTK7	6.79154e-07	0.348597	0.683	0.321	0.0135838			IL6ST	1.50546e-06	0.350949	0.716	0.714	0.0301107			MYL6	1.83916e-12	0.295813	1	1	3.6785e-08			MSX1	1.34667e-79	-0.608612	0.745	0.936	2.69347e-75			TMSB10	1.90891e-55	0.290785	1	1	3.81801e-51			SMC4	1.25808e-05	0.287141	0.891	0.768	0.251628			SLC9A3R2
	COL23A1	3.60952e-07	0.348348	0.457	0.089	0.0072194			AC007326.4	3.52614e-09	0.350932	0.665	0.583	7.05264e-05			COPE	5.41389e-07	0.295013	0.97	0.893	0.0108283			CDX4	2.64166e-106	-0.621055	0.109	0.606	5.28358e-102			PHLDA1	7.22118e-10	0.290557	0.558	0.552	1.44431e-05			HOXA10	0.000361471	0.287037	0.188	0	1			TIMP2
	PDHB	8.7616e-06	0.347892	0.955	0.929	0.175241			SPAG7	6.47698e-14	0.350746	0.831	0.814	1.29546e-09			TCF25	1.80724e-06	0.294767	0.796	0.625	0.0361465			GAL	6.48367e-58	-0.638793	0.35	0.654	1.2968e-53			SYTL1	2.23705e-29	0.29055	0.311	0.111	4.47432e-25			TCF25	3.0223e-06	0.285588	0.813	0.625	0.060449			FJX1
	DYNLRB1	2.56292e-06	0.347482	0.925	0.893	0.0512609			TOMM7	2.91469e-22	0.350353	0.996	0.99	5.82968e-18			RAB25	3.70085e-06	0.294673	0.845	0.714	0.0740207			WNT5B	7.71021e-125	-0.646976	0.475	0.873	1.54212e-120			TMTC1	1.317e-15	0.289996	0.461	0.372	2.63414e-11			TMEM154	1.58927e-06	0.285104	0.373	0.054	0.0317871			TMSB15A
	RRAS2	7.66844e-06	0.347212	0.879	0.786	0.153376			CHD1L	7.48439e-11	0.349726	0.691	0.623	1.49695e-06			NRIP1	1.26663e-06	0.294643	0.562	0.25	0.0253339			ID4	2.23245e-133	-0.681484	0.88	0.991	4.46511e-129			PLK2	2.96716e-24	0.289771	0.282	0.104	5.93461e-20			LY6E	1.30285e-05	0.285051	0.815	0.607	0.260582			FAM114A1
	FAM213A	4.66565e-05	0.347124	0.874	0.732	0.933176			GID4	3.23084e-13	0.349669	0.379	0.131	6.46201e-09			AP1S1	1.33963e-06	0.293984	0.858	0.696	0.0267939			PYCARD	7.32025e-127	-0.685025	0.595	0.898	1.46412e-122			CAPN6	2.80394e-18	0.289651	0.395	0.248	5.60815e-14			CHD3	3.94675e-07	0.284872	0.453	0.125	0.00789389			POMP
	GSN	1.86897e-05	0.346734	0.618	0.357	0.373813			JUP	5.26035e-12	0.349209	0.845	0.779	1.05212e-07			YWHAZ	1.63167e-08	0.29386	1	0.982	0.00032635			SERPINE2	3.2628e-84	-0.797615	0.622	0.871	6.52592e-80			WNT5A	1.00221e-18	0.289513	0.42	0.274	2.00453e-14			ROCK2	1.30966e-05	0.284824	0.693	0.411	0.261944			NOTCH3
	TMBIM6	2.98709e-09	0.345595	1	0.964	5.97449e-05			SPECC1	3.84855e-09	0.349097	0.565	0.447	7.69748e-05			CCNDBP1	7.16768e-07	0.292498	0.561	0.286	0.0143361			AC106864.1	7.03031e-117	-0.814803	0.345	0.811	1.40613e-112			ZFP36L1	2.28481e-19	0.289292	0.872	0.881	4.56984e-15			ADD1	3.302e-06	0.284644	0.612	0.339	0.0660433			DCHS1
	GGNBP2	6.4581e-07	0.345153	0.739	0.446	0.0129168			FXYD3	3.82495e-14	0.348955	0.295	0.04	7.65028e-10			FAM89A	1.75824e-06	0.292377	0.342	0.036	0.0351666			PCAT14	2.66681e-155	-0.8152	0.851	0.993	5.33388e-151			CUEDC2	5.05831e-26	0.289185	0.652	0.582	1.01171e-21			CHD4	3.46543e-06	0.284289	0.966	0.893	0.0693121			JUND
	ARPC5	3.7008e-07	0.34245	0.96	0.875	0.00740197			LHX1	7.27732e-07	0.348705	0.166	0.03	0.0145554			METRNL	1.3597e-06	0.291868	0.462	0.143	0.0271954			FABP5	2.19746e-210	-1.16732	0.899	0.997	4.39514e-206			SVIL	1.86579e-20	0.28721	0.41	0.277	3.73176e-16			HMGN1	1.05632e-12	0.284037	1	1	2.11275e-08			ERBB4
	RBFOX2	4.86836e-07	0.341975	0.854	0.714	0.00973721			OST4	1.37606e-20	0.348601	0.98	0.995	2.75225e-16			PTPRF	1.14796e-05	0.290439	0.801	0.607	0.229603			ID3	3.42319e-203	-1.21514	0.807	0.992	6.84673e-199			VEZF1	6.72054e-22	0.287037	0.535	0.429	1.34418e-17			PDLIM1	0.0163958	0.283505	0.863	0.857	1			IFI16
	CLDN6	4.60195e-07	0.341896	0.995	0.964	0.00920435			C4orf3	9.89577e-16	0.348393	0.921	0.879	1.97925e-11			SPARC	1.23853e-05	0.290285	0.835	0.643	0.247719			CLDN10	2.49704e-128	-1.56541	0.778	0.937	4.99434e-124			ITGA6	4.42553e-20	0.284824	0.344	0.196	8.85151e-16			TTN	3.18342e-06	0.283084	0.332	0.036	0.0636716			FKBP7
	SOX4	4.81846e-06	0.341551	1	1	0.096374			HLA-E	5.17646e-11	0.348387	0.551	0.357	1.03534e-06			SALL4	4.83573e-05	0.288476	0.854	0.821	0.967194											SH3YL1	3.15336e-16	0.283442	0.505	0.443	6.30703e-12			SRSF3	1.43089e-08	0.282104	0.999	1	0.000286193			LMO2
	CBFA2T2	3.73886e-06	0.341373	0.442	0.125	0.0747809			SLC25A44	1.54662e-10	0.34827	0.383	0.171	3.0934e-06			C11orf96	0.000220814	0.288393	0.256	0.036	1											CAST	1.46342e-11	0.283357	0.603	0.625	2.927e-07			SLBP	1.61547e-05	0.281823	0.804	0.571	0.323111			DAP
	RPUSD3	2.25205e-06	0.340531	0.839	0.607	0.0450433			YPEL3	3.42152e-11	0.347736	0.674	0.598	6.84338e-07			HMGB3	4.83674e-06	0.28839	0.998	0.964	0.0967396											DDR2	1.91537e-33	0.283332	0.204	0.005	3.83094e-29			HSP90AA1	2.09683e-09	0.281272	1	1	4.19388e-05			MYL6
	MAP4K4	8.6683e-06	0.339995	0.905	0.804	0.173375			MXD4	4.62323e-09	0.346829	0.545	0.417	9.24693e-05			SELENOP	4.83278e-07	0.288217	0.417	0.071	0.00966605											U2SURP	3.2123e-24	0.281489	0.802	0.82	6.42492e-20			WDR77	8.6564e-06	0.281079	0.832	0.589	0.173137			TMEM141
	TMEM14A	3.51253e-07	0.339485	0.523	0.161	0.00702541			NDUFAF3	3.68858e-09	0.345598	0.61	0.548	7.37752e-05			DERA	2.03846e-06	0.287319	0.603	0.304	0.0407713											BTG3	3.05205e-21	0.281222	0.439	0.299	6.10441e-17			PBRM1	7.18402e-06	0.280651	0.789	0.536	0.143688			MACF1
	ATP6V1H	3.58466e-06	0.339198	0.638	0.339	0.0716968			RAB6B	1.89001e-13	0.344625	0.326	0.07	3.78021e-09			NDFIP1	6.34138e-06	0.286208	0.696	0.482	0.126834											BBX	2.27028e-20	0.280948	0.739	0.742	4.54079e-16			MEIS3	1.02437e-05	0.280165	0.442	0.179	0.204885			FARP1
	TRIR	7.58973e-06	0.338349	0.955	0.929	0.151802			ARMCX6	1.02126e-10	0.344432	0.606	0.503	2.04262e-06			MTIF3	2.80363e-05	0.285654	0.761	0.643	0.560753											MEX3A	2.41974e-19	0.279759	0.734	0.717	4.83973e-15			KLF6	3.49632e-06	0.279395	0.483	0.161	0.0699299			RNASE1
	NRBP1	2.14613e-06	0.338091	0.894	0.768	0.0429247			TRNP1	1.54665e-09	0.344355	0.483	0.312	3.09346e-05			TCAF1	1.52446e-05	0.285555	0.538	0.286	0.304906											TCEAL3	1.34778e-16	0.279663	0.563	0.528	2.69569e-12			MTDH	1.2119e-05	0.279191	0.924	0.839	0.242392			PLOD1
	KIF3A	2.69582e-06	0.33805	0.558	0.214	0.0539191			LAMP1	1.17194e-11	0.343446	0.845	0.879	2.344e-07			MGST3	1.41676e-06	0.285341	0.98	0.893	0.0283367											PAFAH1B3	1.6623e-28	0.279205	0.862	0.869	3.32476e-24			NPFF	5.63339e-07	0.277905	0.322	0	0.0112673			OST4
	SLC25A16	4.48336e-08	0.336527	0.472	0.071	0.000896716			EIF4E2	6.76362e-11	0.343213	0.766	0.714	1.35279e-06			TCEAL9	1.8534e-05	0.285272	0.846	0.75	0.370699											OGA	2.38235e-19	0.279127	0.549	0.467	4.76495e-15			EIF4G1	1.54759e-05	0.276959	0.934	0.804	0.309533			KDELR2
	TAGLN3	1.42068e-07	0.336517	0.417	0.036	0.0028415			SLC25A16	3.49904e-10	0.342708	0.584	0.472	6.99842e-06			ANKRD1	2.19027e-05	0.284554	0.25	0	0.438076											TFPI	3.33985e-27	0.279088	0.266	0.078	6.68003e-23			DDX5	1.23709e-06	0.27631	0.998	0.946	0.0247431			CTSC
	ADAM19	5.82164e-06	0.335388	0.402	0.089	0.116439			POSTN	0.000101912	0.342504	0.192	0.08	1			SHTN1	1.52167e-05	0.283978	0.467	0.196	0.304349											DDR1	1.97777e-18	0.278698	0.449	0.343	3.95573e-14			MAP4K4	1.35673e-05	0.276046	0.91	0.804	0.271359			DAB2
	CST3	0.000200333	0.335213	0.734	0.554	1			NPFFR2	1.72407e-09	0.342008	0.35	0.166	3.44831e-05			CCDC50	3.62673e-06	0.283655	0.556	0.286	0.0725382											PCDH18	4.39159e-12	0.278224	0.335	0.241	8.78363e-08			ADI1	1.88948e-05	0.275677	0.829	0.643	0.377916			C12orf57
	RASSF2	8.923e-09	0.335092	0.437	0.018	0.000178469			SDCBP	4.49478e-10	0.34128	0.808	0.799	8.99001e-06			SP6	4.09618e-07	0.282994	0.392	0.054	0.00819277											MARCH6	2.09984e-20	0.278067	0.469	0.364	4.1999e-16			LY6G6F-LY6G6D	6.42802e-07	0.275574	0.319	0	0.0128567			MYH9
	PLD3	3.48105e-05	0.33485	0.869	0.696	0.696244			COX6A1	4.18527e-23	0.341152	0.998	1	8.37096e-19			MRPS6	1.19566e-05	0.282579	0.968	0.893	0.239143											STK26	9.97957e-20	0.277723	0.51	0.422	1.99601e-15			CDKN1C	0.00174739	0.274854	0.416	0.232	1			ANTXR2
	HLA-C	1.18133e-05	0.33311	0.965	0.911	0.236277			TKTL1	1.01892e-12	0.340576	0.228	0.005	2.03794e-08			PCLAF	5.95222e-05	0.282209	0.933	0.857	1											KIDINS220	6.44196e-20	0.277219	0.459	0.343	1.28846e-15			SRSF2	4.70699e-06	0.274679	0.999	0.982	0.0941446			NUCB1
	COL6A2	0.000439102	0.333039	0.553	0.304	1			BTG2	4.72364e-10	0.339982	0.32	0.111	9.44775e-06			UBE2E3	1.32649e-05	0.281918	0.902	0.786	0.265311											LYPD6B	1.46304e-18	0.276944	0.595	0.517	2.92624e-14			MT-ND2	5.63924e-06	0.274598	0.999	1	0.112791			MECOM
	NAF1	4.76146e-06	0.332856	0.513	0.196	0.095234			PABPC5	1.98797e-11	0.339082	0.274	0.055	3.97614e-07			UFC1	4.42123e-06	0.281766	0.9	0.821	0.0884289											IRF6	5.67574e-28	0.276789	0.312	0.116	1.13521e-23			MANF	0.00020106	0.273469	0.879	0.714	1			DACT3
	HINT1	2.96945e-11	0.332296	1	1	5.93919e-07			RNASEH2C	1.552e-09	0.338402	0.703	0.729	3.10415e-05			ARL3	6.49512e-06	0.281732	0.849	0.679	0.129909											POLR2L	2.85861e-35	0.276762	0.975	0.991	5.71751e-31			FOXF1	1.0558e-06	0.273128	0.31	0	0.0211171			RRAS
	HSPH1	9.81546e-05	0.332032	0.789	0.643	1			FAM200B	7.95787e-11	0.338185	0.628	0.487	1.59165e-06			REST	1.43335e-05	0.280999	0.781	0.589	0.286685											EPHA4	2.94117e-25	0.275398	0.28	0.093	5.88264e-21			DSC2	1.78227e-05	0.273075	0.607	0.357	0.356472			ORAI2
	CCDC50	1.38302e-06	0.330957	0.593	0.286	0.0276617			NCBP2-AS2	4.73523e-10	0.337968	0.759	0.719	9.47093e-06			SYDE2	2.3976e-06	0.280885	0.476	0.161	0.0479545											PCM1	1.48173e-17	0.275237	0.698	0.712	2.96362e-13			ATOX1	4.2203e-06	0.272694	0.951	0.875	0.0844103			GSTM3
	SAMD1	1.98062e-05	0.330594	0.899	0.786	0.396143			SLC4A8	2.58976e-08	0.336578	0.552	0.457	0.000517977			ZFX	1.32633e-05	0.280572	0.522	0.232	0.26528											CEP290	2.5805e-22	0.275013	0.349	0.185	5.16126e-18			LIX1	5.53693e-05	0.272533	0.256	0.018	1			CRTAP
	VSTM2B	4.15744e-08	0.329694	0.427	0.036	0.00083153			RFK	4.36407e-08	0.336535	0.484	0.362	0.000872858			CD55	3.74356e-05	0.279992	0.466	0.214	0.74875											KNOP1	2.58965e-22	0.274966	0.754	0.736	5.17956e-18			SLC25A24	1.90089e-05	0.272049	0.547	0.321	0.380197			SESN3
	PITPNA	9.90057e-06	0.329301	0.693	0.5	0.198021			VASH1	9.92348e-14	0.336511	0.32	0.06	1.9848e-09			GSN	1.38049e-05	0.279903	0.602	0.357	0.276111											FZD8	1.83801e-25	0.274443	0.246	0.065	3.6762e-21			SP5	0.00249806	0.271469	0.519	0.339	1			SYNPO
	BCLAF1	3.71811e-06	0.329194	0.95	0.875	0.074366			CNKSR3	4.44735e-11	0.335883	0.289	0.075	8.89515e-07			IL6ST	6.30045e-07	0.279558	0.391	0.054	0.0126015											ITGA4	5.71681e-34	0.274142	0.212	0.008	1.14342e-29			HSPB8	4.4315e-07	0.27144	0.367	0.036	0.00886345			TAX1BP1
	GPX2	1.42666e-05	0.329155	0.271	0	0.285346			H3F3A	1.96398e-36	0.334801	1	1	3.92815e-32			ATP5F1E	4.18703e-09	0.279253	0.999	1	8.37448e-05											CBX5	1.09392e-24	0.272683	0.913	0.957	2.18796e-20			ATP5F1E	8.49874e-09	0.270997	1	1	0.000169983			DSTN
	LMO4	0.00123115	0.328405	0.94	0.946	1			TCL1B	3.71795e-10	0.33445	0.243	0.045	7.43628e-06			SH2D4A	1.7414e-05	0.278747	0.41	0.143	0.348297											TPM2	1.01679e-08	0.272666	0.869	0.957	0.000203368			CETN2	5.04252e-06	0.270978	0.632	0.411	0.100856			PCDH18
	ANKRD11	7.46828e-06	0.327504	0.96	0.839	0.149373			FAM126A	0.00014175	0.334204	0.534	0.553	1			PITPNA	9.92985e-06	0.27868	0.678	0.5	0.198607											RSL1D1	1.47149e-25	0.27264	0.814	0.804	2.94314e-21			COPB1	1.39711e-05	0.270643	0.785	0.536	0.279437			GPX4
	QPRT	1.87376e-05	0.32719	0.94	0.839	0.374771			FNBP1	1.05431e-10	0.333709	0.405	0.201	2.10873e-06			FBLN1	1.60472e-05	0.277063	0.864	0.839	0.32096											H1FX	6.84936e-20	0.272418	0.947	0.953	1.36994e-15			H3F3B	4.21758e-11	0.270545	1	1	8.43558e-07			MZT2B
	JUND	1.08177e-05	0.32626	0.95	0.839	0.216366			CD99	2.05637e-12	0.333691	0.926	0.92	4.11294e-08			TRPM7	3.47291e-05	0.276846	0.516	0.268	0.694616											AP1S2	3.62945e-18	0.272021	0.765	0.78	7.25926e-14			ISL1	7.09662e-06	0.269481	0.273	0	0.141939			ITPRIPL2
	RBMS1	1.92194e-05	0.325472	0.804	0.536	0.384407			SHH	3.4477e-12	0.333587	0.243	0.02	6.89575e-08			ATP6V1E1	1.3669e-05	0.276723	0.735	0.589	0.273394											DACH1	2.96028e-28	0.270929	0.264	0.068	5.92085e-24			ATP12A	4.97883e-06	0.269149	0.302	0.018	0.0995816			ARMCX3
	LRRN1	7.07683e-05	0.324834	0.528	0.268	1			SERPING1	2.04984e-09	0.333539	0.477	0.317	4.09988e-05			FDPS	1.3098e-05	0.276269	0.989	0.929	0.261973											BLCAP	6.06008e-17	0.270704	0.484	0.396	1.21208e-12			CD63	1.23996e-08	0.267675	1	1	0.000248004			KLF3
	UQCRC1	3.62143e-05	0.324763	0.955	0.821	0.724323			TBC1D23	3.92708e-11	0.333187	0.431	0.226	7.85455e-07			B3GNT2	0.000132084	0.275933	0.582	0.357	1											OXR1	8.58553e-22	0.270585	0.364	0.207	1.71719e-17			BAZ1A	6.10789e-05	0.267586	0.621	0.393	1			FRMD4B
	FAM122C	3.60881e-06	0.324388	0.302	0	0.0721798			RHOC	7.87838e-12	0.332699	0.913	0.955	1.57575e-07			TMBIM6	4.20272e-07	0.273721	0.995	0.964	0.00840587											DNM3OS	6.7813e-34	0.270418	0.198	0	1.35633e-29			ROBO1	4.31459e-06	0.266303	0.453	0.143	0.0862961			RHOJ
	TOP1	7.8757e-05	0.32375	0.975	0.911	1			LPIN2	4.07149e-14	0.331702	0.306	0.05	8.14339e-10			HES1	0.000142505	0.273542	0.609	0.375	1											MAP4K4	3.83611e-22	0.270009	0.82	0.854	7.6726e-18			CLSPN	4.69292e-05	0.266238	0.78	0.589	0.938631			TRIL
	OSBPL9	1.1034e-05	0.32364	0.749	0.571	0.220692			EEF1A1	2.31969e-32	0.331605	1	1	4.63961e-28			MANF	0.000199321	0.273288	0.874	0.714	1											TNRC6B	5.09601e-20	0.269977	0.714	0.698	1.01925e-15			DTYMK	3.13975e-05	0.266017	0.902	0.768	0.627981			HES4
	COL4A2	0.00226941	0.322203	0.568	0.357	1			TPT1	2.90471e-48	0.329956	1	1	5.80971e-44			DYNLL1	7.04905e-06	0.27268	1	1	0.140988											MLLT11	1.64184e-21	0.269626	0.836	0.843	3.28384e-17			DMD	0.000167441	0.265924	0.4	0.143	1			TLN1
	CCNG2	6.95054e-06	0.321572	0.422	0.107	0.139018			RNPEP	5.53141e-10	0.329267	0.634	0.528	1.10634e-05			SEPT7	2.61202e-06	0.272668	0.989	0.929	0.052243											ACKR3	2.9215e-12	0.26884	0.698	0.698	5.84329e-08			ECHDC1	2.64679e-05	0.26591	0.811	0.607	0.529385			FTL
	KDELR2	4.47508e-06	0.321202	0.93	0.893	0.0895061			SAP18	2.19643e-15	0.329089	0.982	0.985	4.39308e-11			KDELR2	8.48919e-06	0.272664	0.918	0.893	0.169792											PKIA	1.97112e-25	0.268762	0.352	0.172	3.94243e-21			PSMC6	4.8405e-05	0.26505	0.885	0.714	0.968148			FOS
	HNRNPDL	1.56896e-06	0.320926	1	1	0.0313809			SNX10	2.79096e-10	0.327897	0.387	0.176	5.5822e-06			GRHL3	2.05087e-07	0.270927	0.364	0.018	0.00410195											PGF	1.52953e-28	0.268693	0.208	0.025	3.05921e-24			CAMKK2	0.000100252	0.26502	0.519	0.304	1			BTG1
	KLF6	3.77718e-06	0.319792	0.508	0.161	0.0755474			MPHOSPH8	1.26101e-08	0.327382	0.58	0.508	0.000252214			PTPMT1	9.45388e-06	0.270775	0.646	0.393	0.189087											TPD52L1	9.47098e-16	0.268691	0.435	0.335	1.89429e-11			H2AFX	4.64808e-05	0.264916	0.901	0.804	0.929663			TMEM119
	HSP90B1	2.35603e-06	0.318954	1	1	0.0471231			GABRA3	8.77939e-11	0.326444	0.374	0.156	1.75597e-06			PERP	5.61551e-05	0.270604	0.824	0.661	1											PHLDA3	9.59976e-15	0.268559	0.464	0.37	1.92005e-10			SBDS	7.13299e-06	0.264432	0.634	0.411	0.142667			RABAC1
	SPTBN1	0.000146965	0.318937	0.869	0.696	1			MZT2B	7.71779e-15	0.324567	0.967	0.96	1.54364e-10			SPATS2L	0.00458429	0.270276	0.726	0.643	1											METTL7A	1.34559e-21	0.2683	0.426	0.264	2.69131e-17			KDR	0.00095837	0.264182	0.549	0.357	1			LMNA
	FAM110B	5.63684e-07	0.317943	0.402	0.054	0.0112743			CDC14B	1.50717e-07	0.324473	0.641	0.583	0.00301449			SOX9	3.17598e-05	0.270079	0.357	0.089	0.635227											TPM4	8.24904e-13	0.268247	0.93	0.976	1.64989e-08			EIF1AX	1.6545e-06	0.264164	0.998	0.982	0.0330916			CAPN2
	PTTG1IP	5.94667e-06	0.317854	0.749	0.536	0.118939			SLC16A3	8.34649e-09	0.323841	0.365	0.181	0.000166938			GTF3A	7.67296e-05	0.269362	0.896	0.857	1											ROBO1	2.61865e-19	0.26804	0.311	0.166	5.23757e-15			PCED1B	7.41531e-07	0.262867	0.364	0.036	0.0148314			DPP7
	CDC42SE1	5.94932e-05	0.317737	0.643	0.411	1			TMED9	1.88012e-11	0.320927	0.924	0.94	3.76044e-07			BCL9L	3.25909e-06	0.269183	0.428	0.125	0.065185											MZT2B	3.92226e-35	0.267967	0.942	0.967	7.84491e-31			CCDC90B	5.47193e-05	0.262396	0.861	0.714	1			PLD3
	SLC4A8	6.69835e-07	0.31755	0.457	0.107	0.0133974			ATP6AP1	3.72316e-09	0.32066	0.619	0.513	7.4467e-05			CTHRC1	8.87379e-06	0.269067	0.36	0.071	0.177485											PTGFRN	7.6607e-27	0.267245	0.336	0.15	1.53222e-22			TSPAN6	4.4235e-05	0.261901	0.817	0.75	0.884744			TTYH3
	ITGB1	3.76718e-06	0.316358	0.99	0.946	0.0753473			AES	4.20621e-08	0.319968	0.648	0.543	0.000841285			MT-CO3	1.91218e-05	0.26902	1	1	0.382456											CDH3	1.27997e-18	0.267112	0.709	0.707	2.56007e-14			HOXA3	5.06691e-07	0.261261	0.324	0	0.0101343			ENG
	PRSS8	4.76691e-05	0.315996	0.744	0.607	0.95343			SERTAD3	1.39961e-08	0.319599	0.621	0.548	0.000279935			WDR83OS	1.50802e-05	0.268736	0.955	0.911	0.301618											MCM7	7.97779e-14	0.265121	0.686	0.698	1.59564e-09			CREBBP	7.95663e-06	0.260857	0.549	0.25	0.15914			TCF12
	PGP	9.33248e-06	0.315908	0.92	0.839	0.186659			CYB5R1	6.55049e-10	0.318916	0.311	0.111	1.31016e-05			TMEM106C	5.62383e-06	0.268107	0.445	0.161	0.112482											ISG15	4.95333e-25	0.264714	0.248	0.071	9.90716e-21			MLEC	1.00721e-05	0.260789	0.978	0.929	0.201452			TNFRSF19
	SPINT1	0.000133444	0.315248	0.759	0.571	1			FLNA	1.02739e-08	0.31887	0.891	0.91	0.000205488			PPM1H	1.57693e-06	0.268017	0.458	0.143	0.0315402											TNFRSF19	2.96322e-23	0.264286	0.288	0.116	5.92674e-19			NCOA4	2.30275e-05	0.260781	0.629	0.357	0.460573			TSPAN5
	PSTPIP2	1.08406e-06	0.314419	0.382	0.036	0.0216824			CFDP1	6.46206e-12	0.318554	0.816	0.824	1.29248e-07			WAC-AS1	1.47409e-05	0.267711	0.548	0.286	0.294833											EMP3	5.65291e-23	0.263704	0.214	0.052	1.13064e-18			COL9A2	2.45368e-07	0.26013	0.337	0	0.00490761			ACKR3
	VPS28	1.00179e-05	0.31411	0.824	0.607	0.200368			SLC25A29	9.54066e-08	0.318147	0.473	0.352	0.00190823			CENPE	0.0221802	0.267194	0.601	0.5	1											UQCRQ	2.45337e-27	0.263666	0.911	0.935	4.90698e-23			KDELR2	1.0651e-05	0.260059	0.915	0.893	0.21303			TMEM100
	TUBB4B	0.000141514	0.313554	0.99	0.946	1			STMN1	8.21986e-22	0.316636	1	1	1.64405e-17			GLIPR2	9.81255e-07	0.266543	0.338	0.018	0.0196261											TRIM44	1.2977e-19	0.262593	0.637	0.589	2.59553e-15			NQO1	0.000188915	0.259648	0.703	0.536	1			ANXA6
	TAX1BP1	0.00051644	0.312959	0.779	0.643	1			FAM96B	9.22078e-11	0.314318	0.862	0.839	1.84425e-06			ATP6V1H	1.68508e-05	0.266317	0.592	0.339	0.337032											YWHAG	2.53048e-20	0.262298	0.692	0.69	5.06121e-16			HNRNPM	6.09348e-06	0.259174	0.998	0.964	0.121876			CD276
	MYL12A	4.40869e-07	0.312896	0.995	1	0.00881782			CARMIL1	5.07125e-08	0.313788	0.365	0.201	0.0010143			KLF6	1.14478e-05	0.266269	0.457	0.161	0.228967											CNN1	3.19319e-06	0.262214	0.214	0.152	0.063867			VCP	1.83774e-05	0.258747	0.972	0.893	0.367567			CYTOR
	PBRM1	7.33646e-06	0.311701	0.804	0.536	0.146736			SLC6A8	3.18169e-08	0.313741	0.414	0.256	0.000636369			HNRNPDL	1.95921e-06	0.265725	0.999	1	0.0391862											LMNB1	1.48037e-12	0.261759	0.69	0.715	2.96089e-08			CASP6	6.84042e-05	0.258697	0.611	0.375	1			PPIB
	HRAS	2.03086e-05	0.310362	0.729	0.536	0.406193			RABAC1	2.43284e-13	0.313531	0.928	0.94	4.86593e-09			CA12	3.98666e-06	0.264664	0.332	0.036	0.0797371											PCNA	6.30029e-12	0.26155	0.646	0.63	1.26012e-07			CALU	2.32868e-05	0.258607	0.966	0.911	0.465759			SRPX2
	MGST3	8.84816e-06	0.309901	0.97	0.893	0.176972			SCAMP2	1.86341e-10	0.313516	0.512	0.352	3.72701e-06			RER1	6.77894e-06	0.264635	0.817	0.607	0.135586											RFC1	7.56772e-17	0.261016	0.66	0.627	1.51362e-12			RNF115	3.88575e-05	0.258375	0.611	0.375	0.777189			MYL12B
	CRELD2	2.38469e-05	0.309868	0.563	0.304	0.476963			LAMTOR5	1.68561e-10	0.312527	0.81	0.814	3.3714e-06			HMGN1	1.62136e-11	0.264474	1	1	3.24287e-07											BORCS7	3.52652e-19	0.260743	0.403	0.274	7.0534e-15			LZTS1	1.20201e-05	0.25789	0.285	0.018	0.240415			TEK
	TPD52	0.000137135	0.309815	0.739	0.536	1			SLC7A8	8.15074e-08	0.312122	0.88	0.899	0.00163023			MBNL3	1.06523e-06	0.264124	0.379	0.071	0.0213056											PDRG1	2.90063e-17	0.259906	0.612	0.568	5.80154e-13			DLC1	2.81852e-06	0.257621	0.321	0.018	0.0563732			GPX8
	CERS6	4.34103e-05	0.307498	0.593	0.321	0.868249			ELOVL6	2.66374e-08	0.311837	0.805	0.774	0.000532774			ERG28	2.40441e-05	0.263896	0.921	0.875	0.480906											ZNF580	1.38179e-21	0.25913	0.59	0.502	2.76372e-17			PXDN	1.30436e-05	0.257558	0.679	0.393	0.260886			TRIM8
	COL4A5	4.67329e-06	0.307247	0.477	0.179	0.0934704			MRVI1	9.27519e-09	0.311747	0.352	0.171	0.000185513			NSDHL	4.33301e-05	0.263721	0.552	0.321	0.866645											PLEKHO1	8.22622e-17	0.258771	0.651	0.634	1.64533e-12			SNF8	7.7482e-05	0.256298	0.896	0.732	1			BMP7
	SKP1	7.56458e-10	0.307233	1	1	1.51299e-05			EPPK1	4.48149e-11	0.311193	0.313	0.095	8.96343e-07			TMSB10	1.24149e-09	0.263399	1	1	2.4831e-05											Z97200.1	4.12762e-35	0.258318	0.207	0.002	8.25566e-31			RBM39	8.99155e-06	0.256211	0.962	0.911	0.17984			C5orf24
	COPE	4.95771e-06	0.307082	0.975	0.893	0.0991591			GMPR	7.23011e-08	0.310923	0.74	0.653	0.0014461			CDK2AP1	1.24548e-05	0.262773	0.861	0.75	0.249109											KMT2E	3.25803e-16	0.258221	0.604	0.581	6.51638e-12			WAC	0.000137648	0.256019	0.871	0.75	1			DDAH2
	RAB5C	5.83591e-06	0.306817	0.839	0.661	0.116724			TPM1	1.27321e-18	0.310851	1	1	2.54654e-14			TMED10	2.44655e-05	0.262724	0.909	0.929	0.489334											PLP2	1.25618e-27	0.257171	0.264	0.073	2.51249e-23			ITGA5	1.19414e-05	0.25576	0.351	0.071	0.238839			HSPG2
	DDX5	1.86634e-06	0.306583	1	0.946	0.0373288			XRN1	4.5908e-08	0.310674	0.389	0.231	0.000918205			NCOA4	3.0321e-05	0.262525	0.62	0.357	0.60645											PLPP3	6.67248e-09	0.257041	0.552	0.568	0.000133456			SLCO2A1	1.7535e-06	0.254557	0.359	0.054	0.0350718			LEPROT
	YWHAZ	1.0273e-06	0.305617	0.99	0.982	0.020547			BNIP3	7.16091e-08	0.310005	0.657	0.598	0.00143225			SNF8	4.08796e-05	0.262049	0.887	0.732	0.817632											ZNRD1	2.42718e-17	0.257035	0.408	0.304	4.8546e-13			RNF7	1.38841e-05	0.254381	0.992	0.982	0.277695			FBLN2
	FAM102B	5.22118e-06	0.3054	0.457	0.143	0.104429			RPS28	3.54725e-44	0.309451	1	1	7.09485e-40			SLC7A3	0.000120911	0.260607	0.623	0.375	1											NDN	4.57804e-19	0.255613	0.62	0.554	9.15654e-15			CCDC50	1.68386e-05	0.254069	0.549	0.286	0.336788			PHLDB2
	VPS29	9.65915e-05	0.304794	0.814	0.661	1			SCP2	1.22556e-07	0.30933	0.661	0.683	0.00245124			MT-ND6	4.43856e-05	0.259803	0.511	0.232	0.887756											AASDHPPT	8.09308e-17	0.255225	0.543	0.494	1.6187e-12			SEPT7	7.59218e-06	0.253914	0.988	0.929	0.151851			METRN
	CFL1	5.33964e-12	0.304525	1	1	1.06798e-07			ATP13A2	9.74659e-09	0.309241	0.517	0.387	0.000194942			LEF1	7.54111e-07	0.259615	0.336	0.018	0.015083											AK3	8.99586e-18	0.254847	0.479	0.377	1.79926e-13			EIF4G2	2.58187e-06	0.253621	0.996	0.964	0.05164			SSBP4
	MSRB2	3.3408e-05	0.304371	0.563	0.304	0.668194			AIP	4.33296e-08	0.309033	0.466	0.357	0.000866635			MSRB2	4.20411e-05	0.258573	0.548	0.304	0.840865											BAZ1B	2.7179e-15	0.254816	0.716	0.739	5.43608e-11			CXXC1	1.66054e-05	0.253386	0.544	0.286	0.332125			TBX4
	AKAP9	0.000299325	0.304187	0.764	0.607	1			RND3	3.56513e-07	0.308551	0.341	0.181	0.00713062			AIF1L	5.5088e-05	0.258481	0.845	0.75	1											GPRC5C	4.36331e-18	0.254353	0.349	0.207	8.72706e-14			TMEM98	2.41856e-05	0.253256	0.848	0.625	0.483735			CD81
	ZNF428	1.67705e-05	0.303068	0.744	0.536	0.335426			COL9A3	1.51297e-09	0.308479	0.337	0.141	3.02608e-05			CHD7	0.000103061	0.258067	0.872	0.839	1											CEMIP2	1.42833e-14	0.254215	0.455	0.377	2.85681e-10			SDF2L1	0.000221413	0.251644	0.775	0.607	1			TCF7L1
	ATN1	4.48736e-07	0.302967	0.688	0.321	0.00897516			SLC2A1	0.0142771	0.308313	0.606	0.688	1			SKP1	2.9425e-08	0.257943	1	1	0.000588529											DDAH2	1.11867e-20	0.254078	0.89	0.918	2.23745e-16			ARID1A	4.05109e-05	0.251568	0.877	0.786	0.810258			CNN3
	LAMP2	5.85744e-06	0.302617	0.533	0.232	0.117155			SOX17	1.60598e-09	0.308034	0.967	0.91	3.21211e-05			APELA	0.000812012	0.257731	0.461	0.268	1											PMAIP1	7.35789e-16	0.253991	0.302	0.169	1.47165e-11			SSBP2	0.000164626	0.250946	0.448	0.214	1			CDH2
	RPA1	7.02426e-05	0.302475	0.769	0.643	1			RPS27L	1.83678e-08	0.307244	0.958	0.955	0.000367374			PBRM1	8.56671e-05	0.257582	0.737	0.536	1											MPHOSPH8	1.69907e-15	0.253314	0.558	0.517	3.3983e-11			PLS3	6.67158e-05	-0.250308	0.696	0.839	1			SDCBP
	GSTA1	3.60878e-06	0.302401	0.302	0	0.0721793			GTF3A	2.92309e-08	0.307207	0.897	0.935	0.000584648			MMD	0.00051589	0.257317	0.618	0.429	1											COMMD3	1.36168e-19	0.253268	0.369	0.228	2.7235e-15			PPP1CC	3.19533e-05	-0.250872	0.968	0.964	0.639098			FAM43A
	ERBB3	4.73095e-06	0.302168	0.503	0.196	0.0946238			YPEL5	3.16878e-07	0.306542	0.67	0.633	0.00633787			LIN28B	0.000137502	0.256957	0.809	0.696	1											EVA1B	3.25786e-14	0.252985	0.323	0.21	6.51605e-10			CKS2	0.03065	-0.251243	0.954	0.982	1			BNIP3L
	CDC42	2.40031e-05	0.30179	0.985	0.893	0.480086			IMPAD1	4.144e-08	0.305982	0.61	0.533	0.000828842			GOPC	3.19653e-05	0.256655	0.608	0.357	0.639338											PAPSS1	6.04088e-17	0.252785	0.563	0.521	1.20824e-12			SLC16A1	2.28462e-05	-0.25135	0.835	0.929	0.456946			ARF4
	SHISAL2B	1.141e-05	0.301724	0.482	0.179	0.228212			RAMMET	8.78317e-09	0.305314	0.661	0.598	0.000175672			TMBIM4	7.91379e-06	0.256221	0.775	0.625	0.158284											CCNB1IP1	1.06732e-18	0.252705	0.675	0.668	2.13475e-14			RPS25	7.36554e-15	-0.251665	1	1	1.47318e-10			GUK1
	TGIF2	3.95143e-05	0.301598	0.688	0.464	0.790326			NSMAF	2.10516e-08	0.304934	0.387	0.221	0.000421054			GPRIN3	1.62533e-06	0.256115	0.35	0.036	0.0325083											FAM92A	1.29814e-18	0.251741	0.408	0.282	2.59641e-14			IER2	0.0110414	-0.251836	0.759	0.839	1			EDNRA
	PERP	0.000768776	0.301395	0.769	0.661	1			MAPK13	1.16348e-10	0.303795	0.308	0.095	2.32707e-06			EPC1	6.08486e-05	0.25611	0.686	0.429	1											PARD6G	1.01391e-21	0.25167	0.339	0.177	2.02793e-17			VRTN	1.15753e-05	-0.251923	0.474	0.732	0.231518			ACTB
	HP1BP3	1.16386e-05	0.301381	0.769	0.536	0.232783			ITGB4	3.70094e-11	0.303436	0.247	0.035	7.40225e-07			EVX1	1.09677e-05	0.256047	0.359	0.071	0.219366											EBPL	1.68593e-17	0.25102	0.585	0.551	3.37203e-13			MUC3A	3.36223e-23	-0.252018	0.059	0.393	6.72481e-19			ISM1
	RDX	2.5832e-05	0.30136	0.925	0.821	0.516665			PTPRU	6.42905e-08	0.302839	0.372	0.221	0.00128587			DNAJC15	0.000800947	0.255669	0.681	0.571	1											POLR2G	7.49183e-22	0.250594	0.709	0.68	1.49844e-17			SLC16A3	0.32378	-0.253988	0.344	0.339	1			ZCCHC24
	PRR15	7.81393e-07	0.300668	0.397	0.054	0.0156286			ZNF682	5.95346e-07	0.302785	0.383	0.241	0.0119075			LAMP2	7.20995e-06	0.255453	0.514	0.232	0.144206											PPP1R14B	1.95754e-24	0.250283	0.955	0.965	3.91528e-20			SNHG19	0.000127513	-0.255369	0.399	0.607	1			NTRK3
	NIPA2	5.44408e-05	0.300239	0.784	0.554	1			EIF4A2	1.84362e-10	0.302538	0.829	0.849	3.68743e-06			MTDH	9.57657e-05	0.254799	0.903	0.839	1											CNBP	1.72511e-24	0.250176	0.902	0.911	3.45039e-20			CNTNAP2	0.000209425	-0.255704	0.406	0.625	1			ADAM12
	APLP2	4.82488e-05	0.300003	0.98	0.946	0.965023			NCALD	5.13324e-08	0.301244	0.278	0.106	0.0010267			SELENOK	3.85407e-05	0.254632	0.836	0.643	0.770852											PPP1CA	1.81251e-38	-0.250024	0.857	0.981	3.6252e-34			PCDH1	2.62466e-13	-0.255773	0.097	0.393	5.24959e-09			EID1
	SNF8	1.57172e-05	0.299486	0.915	0.732	0.314359			TAGLN	2.22861e-05	0.301085	0.527	0.407	0.445745			ADD3	8.32371e-05	0.254042	0.656	0.429	1											HIST1H1C	1.88278e-33	-0.25054	0.224	0.489	3.76576e-29			MIAT	8.52644e-09	-0.25594	0.097	0.321	0.000170537			MLLT3
	SLC35B1	6.48106e-06	0.299424	0.769	0.5	0.129628			TEC	2.44538e-12	0.300642	0.25	0.025	4.891e-08			IRX2	0.000389754	0.253174	0.54	0.304	1											SMTNL2	1.22866e-69	-0.250574	0.131	0.468	2.45743e-65			CMAS	6.11826e-07	-0.256257	0.569	0.857	0.0122371			SLC38A2
	PRKAB2	0.000440336	0.298912	0.603	0.429	1			TBCB	1.39233e-10	0.300169	0.875	0.854	2.78479e-06			CCPG1	4.16811e-05	0.252865	0.432	0.196	0.833664											GATA3-AS1	3.49906e-60	-0.250748	0.16	0.494	6.99846e-56			GCAT	1.50896e-07	-0.256388	0.22	0.5	0.00301808			PRDX6
	ATP6AP2	0.000121062	0.29889	0.834	0.732	1			DDT	2.73114e-11	0.299869	0.913	0.93	5.46255e-07			NIPA1	2.26376e-06	0.25162	0.424	0.107	0.0452774											ENPEP	4.05515e-118	-0.251363	0.027	0.328	8.11071e-114			OSBPL10	3.77662e-17	-0.256482	0.074	0.375	7.55362e-13			TCEAL7
	DSEL	0.0080965	0.298389	0.578	0.446	1			NDUFV1	1.97819e-08	0.299614	0.737	0.734	0.000395658			ATP5PB	1.40881e-05	0.251585	0.958	0.964	0.281776											MLEC	3.64742e-33	-0.251403	0.749	0.948	7.29521e-29			BNIP3L	0.00247779	-0.256583	0.545	0.696	1			IKBIP
	LYPD1	7.29933e-06	0.298182	0.402	0.071	0.145994			IQSEC1	8.13206e-09	0.299207	0.311	0.136	0.000162649			SDF2L1	0.000125631	0.250746	0.766	0.607	1											PKM	1.46741e-43	-0.251996	0.927	0.995	2.93496e-39			OAZ2	0.000247853	-0.257737	0.694	0.804	1			MYADM
	TSEN34	0.000107209	0.297722	0.578	0.339	1			PQLC3	3.19556e-09	0.298058	0.352	0.171	6.39144e-05			SH3KBP1	3.26861e-06	0.250031	0.393	0.089	0.0653754											PRCP	9.21527e-44	-0.252005	0.346	0.71	1.84315e-39			GCA	5.01518e-13	-0.25927	0.206	0.607	1.00309e-08			KIF26B
	EGR1	0.000241663	0.296464	0.417	0.161	1			PVR	9.31555e-06	0.297242	0.425	0.332	0.18632			EIF1B	9.08502e-06	-0.251231	0.883	0.946	0.18171											ADGRL2	7.9011e-42	-0.252458	0.322	0.658	1.5803e-37			BTF3L4	1.03294e-05	-0.259494	0.793	0.946	0.206598			COL15A1
	CRABP2	0.00141275	0.296388	0.759	0.589	1			HCFC1R1	4.60337e-08	0.296141	0.582	0.538	0.00092072			KIF5C	1.27671e-09	-0.252459	0.214	0.554	2.55355e-05											FGF13	6.82123e-124	-0.252707	0.023	0.321	1.36432e-119			DMKN	2.57028e-06	-0.259553	0.923	0.964	0.0514082			DAD1
	NDFIP1	3.93561e-05	0.296072	0.698	0.482	0.787162			PRKCI	2.62187e-06	0.295824	0.527	0.447	0.05244			TNIK	2.65571e-22	-0.253088	0.084	0.464	5.31168e-18											GOLM1	8.88124e-21	-0.252947	0.474	0.725	1.77634e-16			N4BP3	1.26596e-15	-0.259565	0.119	0.464	2.53204e-11			PLXND1
	BRWD3	0.000416055	0.294887	0.608	0.393	1			KIF9	1.87126e-05	0.295795	0.449	0.377	0.374271			TMA16	0.000288147	-0.253796	0.629	0.75	1											NSDHL	2.692e-47	-0.252959	0.264	0.598	5.38427e-43			IMPDH2	1.17302e-06	-0.259762	0.882	1	0.0234615			IL11RA
	SCPEP1	0.000111192	0.294428	0.462	0.196	1			MFAP5	1.14231e-05	0.295669	0.221	0.095	0.228473			PKN1	9.02691e-07	-0.254008	0.375	0.625	0.0180547											S100A16	4.3055e-104	-0.253125	0.049	0.364	8.61142e-100			CHCHD6	4.78815e-09	-0.259911	0.291	0.625	9.57678e-05			AC004540.2
	RUFY1	4.1525e-06	0.294348	0.472	0.143	0.0830542			DNAJC15	3.09509e-05	0.295093	0.617	0.623	0.619049			CORO2A	9.91718e-05	-0.25474	0.278	0.482	1											NECTIN2	8.82881e-33	-0.253158	0.533	0.84	1.76585e-28			SEC11C	1.32072e-05	-0.260097	0.549	0.768	0.264157			PAG1
	SEC61B	2.6851e-06	0.294316	1	0.964	0.0537046			AAED1	1.46926e-08	0.294035	0.413	0.251	0.000293866			HILPDA	0.000969971	-0.255775	0.625	0.839	1											MID1IP1	2.15398e-45	-0.253539	0.23	0.546	4.30817e-41			MRPS34	3.31479e-06	-0.260805	0.973	1	0.0662992			DACT1
	C8orf76	8.25421e-06	0.294149	0.548	0.25	0.165092			ZNF703	2.5121e-07	0.294001	0.337	0.186	0.00502446			EGLN3	1.48378e-08	-0.2558	0.166	0.429	0.00029677											OSTC	3.37677e-38	-0.25406	0.897	0.987	6.75389e-34			MYO10	3.99649e-05	-0.262106	0.527	0.732	0.799337			MAN1A1
	ZBTB10	1.93675e-06	0.293435	0.492	0.143	0.0387369			SELENOT	1.00559e-05	0.293414	0.621	0.598	0.201128			SCGB3A2	1.38596e-05	-0.256405	0.5	0.786	0.277206											CKB	4.76648e-44	-0.255844	0.317	0.663	9.53344e-40			CFAP298	1.04751e-06	-0.264068	0.515	0.732	0.0209513			PARVA
	LINC00960	3.04753e-05	0.293393	0.472	0.196	0.609537			CD70	6.00899e-08	0.293252	0.169	0.02	0.00120186			SMIM20	0.000111141	-0.256689	0.554	0.714	1											TFAP2B	2.30596e-85	-0.25658	0.07	0.378	4.61216e-81			METTL26	0.000105772	-0.265411	0.767	0.911	1			JAK1
	CLDN7	4.11764e-05	0.292791	0.905	0.768	0.823568			RPS27	5.43839e-33	0.29321	1	1	1.08773e-28			SARS	4.34732e-06	-0.256708	0.614	0.875	0.0869507											TEAD4	1.91781e-91	-0.256734	0.081	0.418	3.8358e-87			HEBP2	0.000405484	-0.265888	0.75	0.821	1			PFKP
	TSPAN14	0.000148849	0.292476	0.548	0.321	1			TMEM176A	6.97203e-09	0.292928	0.177	0.015	0.000139448			PIM3	6.86091e-06	-0.256863	0.294	0.518	0.137225											STIP1	6.63136e-33	-0.256992	0.607	0.881	1.32634e-28			ESRP1	1.17649e-08	-0.266258	0.353	0.75	0.00023531			PTPRD
	RNF24	0.000288062	0.292273	0.503	0.268	1			CLDN6	4.87666e-11	0.292911	0.98	0.995	9.75381e-07			MDH2	9.68346e-07	-0.257121	0.955	0.964	0.0193679											CD55	5.36078e-85	-0.257088	0.09	0.426	1.07221e-80			CYBA	3.17824e-06	-0.266591	0.94	1	0.0635679			GBP4
	ATP6V1C2	5.26316e-07	0.292261	0.342	0	0.0105269			PLPP4	4.90932e-11	0.292648	0.263	0.05	9.81914e-07			RPS25	4.29772e-15	-0.257923	1	1	8.59587e-11											SRM	1.27767e-33	-0.257421	0.581	0.85	2.55547e-29			SLC4A7	5.79516e-05	-0.266943	0.455	0.696	1			ZKSCAN1
	SGCG	3.19635e-07	0.291898	0.352	0	0.00639303			DST	0.00237426	0.292164	0.669	0.744	1			KNOP1	0.000278046	-0.258172	0.883	1	1											DDT	1.1751e-37	-0.257428	0.741	0.941	2.35032e-33			STC1	8.83684e-35	-0.267206	0.035	0.375	1.76746e-30			LTBP4
	TLE3	9.31503e-05	0.291794	0.457	0.179	1			AC136628.4	1.28785e-07	0.292033	0.265	0.101	0.00257584			KDR	1.55276e-14	-0.2584	0.074	0.357	3.10567e-10											FSCN1	5.08218e-38	-0.257857	0.867	0.989	1.01649e-33			CTSC	7.7487e-06	-0.267573	0.894	0.964	0.154982			IDS
	CPNE3	7.74678e-05	0.291383	0.668	0.429	1			DPP6	1.61025e-10	0.291672	0.258	0.055	3.22067e-06			AKIRIN1	5.50103e-05	-0.259292	0.907	0.946	1											DEPDC1	1.17428e-41	-0.257989	0.231	0.532	2.34867e-37			FXYD5	2.76363e-06	-0.26806	0.659	0.839	0.0552753			PDLIM5
	MPZL1	7.17212e-05	0.290539	0.729	0.5	1			BNC2	4.50663e-08	0.291586	0.315	0.136	0.000901371			RNF5	3.62573e-06	-0.260008	0.66	0.857	0.0725183											CXXC5	1.48102e-42	-0.258699	0.427	0.786	2.96218e-38			TDRP	1.06468e-09	-0.268374	0.221	0.571	2.12948e-05			PEG10
	SLC16A2	5.34323e-06	0.290212	0.528	0.214	0.10687			IFI27L2	2.81011e-06	0.290749	0.486	0.387	0.056205			FAM210A	1.64767e-05	-0.260199	0.26	0.482	0.32955											ELOVL6	8.62237e-51	-0.258896	0.244	0.592	1.72456e-46			CITED4	1.83464e-16	-0.268809	0.108	0.464	3.66947e-12			PNRC1
	CDX1	1.13904e-05	0.290017	0.276	0	0.22782			PTAR1	1.21954e-05	0.288685	0.637	0.603	0.24392			RCC2	1.40738e-06	-0.260802	0.781	0.964	0.0281491											TPM3	3.77815e-43	-0.258974	0.918	0.998	7.55667e-39			PWWP2A	1.99262e-05	-0.270768	0.344	0.554	0.398544			CHSY1
	ITGAV	0.00106892	0.289312	0.382	0.196	1			PPIC	2.28697e-06	0.288213	0.529	0.462	0.0457417			MYCN	7.80536e-11	-0.261335	0.243	0.625	1.56115e-06											HSBP1	9.23604e-52	-0.258982	0.967	0.994	1.8473e-47			TENT5B	1.14467e-18	-0.271435	0.093	0.446	2.28945e-14			AC245595.1
	ATP6V1E1	0.000126413	0.289051	0.714	0.589	1			GNA14	1.6021e-12	0.288186	0.245	0.02	3.20436e-08			SLC38A2	0.000103033	-0.261855	0.592	0.768	1											SLC2A1	6.17834e-46	-0.259292	0.422	0.79	1.23573e-41			DNAJB6	7.29526e-06	-0.272331	0.834	0.929	0.145912			CHCHD2
	CTNNA1	0.000237001	0.288512	0.884	0.786	1			ATG3	9.31713e-07	0.287656	0.718	0.678	0.0186352			AIG1	1.67779e-08	-0.262086	0.275	0.607	0.000335574											RPN2	4.41177e-38	-0.259935	0.794	0.965	8.82397e-34			MACF1	0.00041969	-0.273221	0.655	0.875	1			BMPR2
	CCDC92	5.26316e-07	0.287701	0.342	0	0.0105269			SMS	1.76306e-05	0.287379	0.862	0.844	0.352629			SNHG8	3.3113e-06	-0.264227	0.865	1	0.0662294											PSMD1	1.19718e-35	-0.260013	0.718	0.938	2.39448e-31			EEF1A1	1.44478e-14	-0.273608	1	1	2.88971e-10			CDC42EP1
	SRP14	5.28431e-09	0.287467	1	1	0.000105692			FGFR3	1.20478e-08	0.286265	0.324	0.146	0.000240969			MYSM1	4.63653e-08	-0.266224	0.26	0.554	0.000927352											INSIG1	3.94539e-63	-0.260128	0.191	0.559	7.89117e-59			CYB5A	5.24602e-06	-0.273683	0.792	0.893	0.104926			CDKN1C
	NCOA4	2.4525e-05	0.287275	0.638	0.357	0.490524			NDUFA3	6.66628e-09	0.286131	0.834	0.829	0.000133332			CD9	0.000156077	-0.266258	0.926	0.911	1											SHTN1	1.56655e-47	-0.260886	0.286	0.638	3.13326e-43			CNIH4	6.7935e-05	-0.274367	0.832	0.911	1			MEX3A
	FERMT2	3.59922e-05	0.287271	0.844	0.661	0.719879			CNIH4	4.79512e-10	0.285134	0.912	0.95	9.59072e-06			C1QBP	2.08817e-08	-0.26638	0.998	1	0.000417655											PDHB	3.69259e-35	-0.261991	0.582	0.886	7.38555e-31			EDIL3	2.20666e-11	-0.274863	0.122	0.411	4.41355e-07			TMEM204
	HNRNPM	0.000181136	0.287168	0.995	0.964	1			RAB29	1.07824e-09	0.285098	0.252	0.06	2.1566e-05			CLNS1A	5.48175e-06	-0.266481	0.871	0.946	0.10964											PDIA4	3.33996e-37	-0.262755	0.653	0.922	6.68026e-33			ZIC5	1.40504e-34	-0.275135	0.036	0.375	2.81022e-30			PHC2
	MT-ND3	4.26519e-05	0.286826	1	0.982	0.853082			MBP	7.15534e-05	0.285082	0.348	0.236	1			MACF1	0.000659156	-0.266511	0.632	0.875	1											CLDN7	6.45646e-40	-0.263057	0.556	0.886	1.29136e-35			KIF1A	2.2633e-11	-0.275395	0.156	0.482	4.52682e-07			CFL1
	FRYL	1.56947e-05	0.286154	0.467	0.179	0.31391			DYNLRB1	2.13244e-10	0.284904	0.913	0.925	4.26509e-06			RBPMS	0.000296434	-0.267166	0.75	0.875	1											SEPT6	2.04474e-44	-0.263677	0.372	0.728	4.08969e-40			ANXA3	4.02701e-06	-0.275432	0.186	0.411	0.0805443			RBMS3
	FBLIM1	0.00190683	0.285734	0.673	0.554	1			PHKA1	9.83906e-08	0.284874	0.326	0.166	0.00196791			IARS	1.548e-06	-0.267438	0.695	0.964	0.0309616											ATP5F1C	7.48225e-43	-0.264132	0.847	0.986	1.49652e-38			ZMYND8	0.000131741	-0.277045	0.607	0.786	1			KLHL4
	ARID5B	1.42665e-05	0.285544	0.271	0	0.285344			SHC2	1.53776e-11	0.284808	0.291	0.065	3.07568e-07			AL117378.1	4.33941e-14	-0.268509	0.077	0.357	8.67926e-10											AL161772.1	9.67665e-78	-0.264647	0.094	0.415	1.93543e-73			USP28	9.42841e-07	-0.277223	0.383	0.679	0.0188578			RTL8C
	SSR4	3.47763e-07	0.285463	0.985	1	0.0069556			PPP1R14A	5.79344e-07	0.284806	0.425	0.286	0.0115875			PWWP2A	1.15513e-05	-0.26868	0.32	0.554	0.231038											LARP1	6.16702e-34	-0.265349	0.642	0.908	1.23347e-29			ZBTB44	7.81103e-07	-0.278397	0.421	0.679	0.0156228			LUM
	GUK1	4.42115e-05	0.284657	0.93	0.804	0.884274			SNAPC3	8.1627e-08	0.284734	0.451	0.322	0.00163262			ACVR2B	7.4485e-07	-0.269478	0.58	0.893	0.0148977											C1orf61	1.85442e-172	-0.265517	0.006	0.34	3.70903e-168			EIF1B	1.58464e-06	-0.278601	0.883	0.946	0.0316943			BEX1
	DNAJC3	0.000124768	0.283997	0.578	0.357	1			BLVRB	7.56143e-07	0.283756	0.403	0.271	0.0151236			NME4	3.66406e-07	-0.269608	0.973	1	0.00732849											MDH1	2.55985e-40	-0.266417	0.858	0.992	5.11995e-36			HK1	0.00742238	-0.278931	0.596	0.714	1			DLX5
	PKP2	0.000111056	0.283818	0.447	0.196	1			DOCK11	4.30732e-10	0.283605	0.287	0.08	8.61507e-06			C20orf27	0.000218269	-0.270011	0.58	0.768	1											SYDE2	6.33531e-56	-0.266483	0.22	0.566	1.26712e-51			TMEM14B	7.51471e-05	-0.279311	0.863	0.893	1			ETS1
	ZMIZ1	9.21303e-05	0.28381	0.492	0.214	1			KLHL18	1.24563e-06	0.28342	0.468	0.362	0.0249138			CCDC58	2.93006e-05	-0.270861	0.525	0.696	0.586042											SLC16A9	9.06218e-70	-0.266611	0.155	0.516	1.81253e-65			FBL	1.00602e-06	-0.279537	0.963	0.982	0.0201213			ATP5F1E
	FAM20A	5.48602e-06	0.283238	0.317	0.018	0.109726			ACTC1	0.0156892	0.283374	0.505	0.477	1			ELP2	5.52412e-07	-0.271439	0.33	0.607	0.0110488											SNRPN	2.10192e-39	-0.267077	0.819	0.986	4.20405e-35			EIF4B	2.09949e-06	-0.279704	0.966	1	0.0419919			ECE1
	SPARC	0.00202662	0.282908	0.759	0.643	1			EIF3K	4.02154e-14	0.282868	0.993	0.995	8.04349e-10			SNHG19	1.70018e-05	-0.272851	0.358	0.607	0.340053											SELENOW	1.99669e-50	-0.267165	0.955	0.998	3.99358e-46			MYSM1	8.92498e-09	-0.281094	0.257	0.554	0.000178509			CADM1
	CHD3	2.24171e-06	0.28238	0.447	0.125	0.0448365			LGALS3	6.46667e-09	0.282318	0.3	0.111	0.00012934			TRAP1	2.28033e-05	-0.274809	0.521	0.732	0.45609											SEC61B	1.00336e-51	-0.267218	0.967	0.998	2.00683e-47			INTS13	4.30208e-06	-0.281349	0.318	0.554	0.0860458			ACTG1
	MBNL3	4.22742e-06	0.282237	0.377	0.071	0.0845526			PRLR	1.68087e-06	0.282164	0.413	0.291	0.0336191			FAM216A	6.29129e-31	-0.275152	0.054	0.429	1.25832e-26											TLCD1	4.55962e-94	-0.267232	0.103	0.475	9.1197e-90			HOOK1	2.13674e-23	-0.281397	0.098	0.518	4.2737e-19			HLA-E
	TNC	1.52537e-06	0.282106	0.367	0.036	0.0305089			A4GALT	2.4533e-13	0.28205	0.25	0.015	4.90685e-09			CMAS	5.13398e-08	-0.275585	0.529	0.857	0.00102685											ATP6V1E1	5.18738e-47	-0.267251	0.419	0.793	1.03753e-42			TCEAL3	1.26321e-08	-0.282472	0.343	0.661	0.000252654			FOXC2
	PMF1	8.08874e-05	0.280994	0.859	0.804	1			GPNMB	1.62137e-14	0.280057	0.254	0.005	3.24289e-10			ATP5MC1	7.25347e-08	-0.27575	0.928	1	0.00145077											PSMB1	1.01324e-53	-0.267865	0.962	0.998	2.02657e-49			GABPB1-AS1	1.46066e-05	-0.283765	0.563	0.75	0.292146			ITM2B
	TSPAN13	0.000150476	0.280549	0.628	0.393	1			MALAT1	5.00254e-05	0.279495	0.993	1	1			DCUN1D5	0.000120705	-0.276449	0.844	0.911	1											SLC7A8	1.36753e-40	-0.26795	0.503	0.843	2.7352e-36			PIM3	3.56565e-07	-0.284028	0.27	0.518	0.00713165			ASAP2
	NEAT1	7.59428e-05	0.280381	0.583	0.268	1			LARP6	9.39046e-07	0.279487	0.525	0.472	0.0187819			FZD2	5.29403e-14	-0.277124	0.148	0.5	1.05886e-09											WWC3	3.90606e-56	-0.268492	0.238	0.595	7.8125e-52			EIF2S3	7.65958e-09	-0.284183	0.973	1	0.000153199			PTTG1IP
	SETD2	7.63047e-05	0.278992	0.618	0.375	1			UQCR11	5.62048e-12	0.279175	0.945	0.945	1.12415e-07			CNN2	2.05119e-06	-0.278064	0.91	0.982	0.0410258											CEBPD	8.87766e-80	-0.268648	0.057	0.331	1.77562e-75			TCF15	5.54817e-26	-0.284642	0.054	0.393	1.10969e-21			ZFP36L1
	LYPLA1	0.000171249	0.277966	0.899	0.911	1			CYB5R3	3.04034e-07	0.279005	0.654	0.598	0.00608099			NLGN4X	7.56536e-05	-0.278736	0.612	0.768	1											TMC5	6.67333e-159	-0.268769	0.006	0.315	1.33473e-154			CKB	5.29387e-05	-0.284869	0.874	0.964	1			SNX3
	IGFBP7	0.00208914	0.277374	0.151	0	1			OTUD4	9.41837e-05	0.278539	0.446	0.382	1			MIAT	6.733e-14	-0.278971	0.067	0.321	1.34667e-09											TMED2	2.16107e-40	-0.269562	0.679	0.924	4.32235e-36			CLDN3	4.66844e-81	-0.285079	0.007	0.321	9.33734e-77			FIBIN
	DGKD	2.32381e-06	0.277329	0.467	0.143	0.0464785			PET100	7.7117e-09	0.278009	0.731	0.714	0.000154242			BNIP3L	0.0012304	-0.279245	0.508	0.696	1											ENPP1	5.24278e-117	-0.269636	0.038	0.359	1.04861e-112			GPR176	4.94105e-44	-0.285306	0.024	0.357	9.88259e-40			IGF1
	ARHGDIA	1.72315e-05	0.277076	0.839	0.75	0.344648			MXRA8	5.1385e-07	0.277227	0.245	0.085	0.0102775			ITGA6	8.93523e-09	-0.280431	0.234	0.554	0.000178713											PSMA3	5.6023e-48	-0.269949	0.87	0.986	1.12052e-43			BEX1	3.70785e-06	-0.285388	0.511	0.786	0.0741606			NID1
	DDX52	9.01172e-05	0.275469	0.789	0.643	1			NFKB2	4.34197e-08	0.277021	0.293	0.126	0.000868438			GAPDH	3.15862e-10	-0.280538	1	1	6.31756e-06											FAM110B	1.3356e-67	-0.2706	0.166	0.525	2.67133e-63			GCSH	3.16332e-08	-0.286068	0.951	0.982	0.000632695			ECSCR
	PHACTR2	0.000304862	0.27435	0.678	0.482	1			RNF214	3.2257e-06	0.276544	0.532	0.452	0.0645172			SMIM3	0.000158601	-0.281549	0.36	0.571	1											MPZL1	3.09999e-28	-0.270653	0.563	0.818	6.2003e-24			PYCR1	4.1765e-07	-0.286261	0.583	0.804	0.00835341			COL11A1
	BIN1	0.000169587	0.274251	0.472	0.214	1			NRBP1	4.62249e-09	0.276391	0.875	0.894	9.24544e-05			TARS	5.43589e-06	-0.281565	0.744	0.893	0.108723											UQCRH	1.75075e-65	-0.270955	0.989	1	3.50167e-61			FAM222B	2.94563e-05	-0.286507	0.372	0.589	0.589156			DOK4
	FGF13	0.00042922	0.274047	0.598	0.393	1			GUK1	1.13866e-10	0.276241	0.91	0.93	2.27743e-06			PABPC1	5.83115e-09	-0.281635	0.996	1	0.000116629											HLA-B	5.81923e-113	-0.271584	0.06	0.415	1.1639e-108			PDK1	7.53385e-12	-0.286949	0.147	0.464	1.50684e-07			LDLRAD4
	ARL3	0.000113015	0.273564	0.824	0.679	1			UACA	0.000251093	0.275905	0.425	0.367	1			ATP5MC2	7.24018e-10	-0.282705	0.998	1	1.44811e-05											GATA2	1.18743e-125	-0.271774	0.029	0.345	2.37497e-121			PWAR6	0.000298917	-0.288078	0.539	0.661	1			P3H4
	DMRTA2	0.000101209	0.273167	0.226	0	1			PEMT	3.06602e-08	0.275756	0.685	0.643	0.000613235			RRP1B	1.71055e-06	-0.282849	0.629	0.929	0.0342127											KPNA2	1.30736e-27	-0.272719	0.704	0.916	2.61486e-23			EPRS	1.45094e-06	-0.289323	0.84	0.946	0.0290203			LIX1L
	PEMT	0.000459268	0.272549	0.643	0.5	1			TIMM17B	3.81203e-06	0.275539	0.751	0.814	0.0762444			SNAPC1	1.90719e-05	-0.283177	0.302	0.554	0.381458											VAMP7	4.43972e-77	-0.273754	0.149	0.524	8.87988e-73			EDNRB	3.31795e-12	-0.290624	0.02	0.161	6.63623e-08			DCTN3
	LYPD6B	9.618e-06	0.272017	0.357	0.054	0.19237			WDR33	1.31213e-07	0.275269	0.624	0.573	0.00262438			CDC42EP3	4.19133e-16	-0.283456	0.152	0.554	8.38308e-12											SNX2	9.63024e-36	-0.275203	0.559	0.843	1.92614e-31			ZNF581	5.26085e-05	-0.290846	0.451	0.643	1			PHF19
	UBC	0.000368831	0.271935	0.985	1	1			IER2	1.32156e-05	0.274649	0.875	0.889	0.264326			DNAJB6	3.66983e-06	-0.285248	0.816	0.929	0.0734002											TENT5B	2.87886e-109	-0.275503	0.084	0.467	5.75801e-105			C9orf16	1.27953e-06	-0.291416	0.787	0.964	0.0255919			P4HA1
	GOLGA4	5.11237e-05	0.270772	0.774	0.536	1			PIN4	2.29982e-08	0.274217	0.878	0.879	0.000459987			TCF15	3.49012e-27	-0.285325	0.052	0.393	6.98059e-23											HTATIP2	4.17089e-67	-0.275682	0.189	0.551	8.34221e-63			NME3	8.17855e-06	-0.291439	0.531	0.768	0.163579			ZFHX3
	CETN2	0.000134322	0.270622	0.583	0.411	1			DVL3	6.53831e-08	0.273276	0.517	0.397	0.00130773			KDM5B	0.00215474	-0.285484	0.836	0.911	1											COQ2	1.6304e-62	-0.276341	0.194	0.554	3.26097e-58			STRBP	4.25609e-05	-0.291728	0.549	0.75	0.85126			CD248
	PPP4R2	0.000151078	0.269891	0.884	0.768	1			PLOD1	2.14892e-07	0.272993	0.659	0.608	0.00429805			PLTP	1.71431e-05	-0.286236	0.345	0.589	0.342879											PDIA6	5.69131e-51	-0.276431	0.94	1	1.13832e-46			HK2	5.51768e-14	-0.29233	0.138	0.482	1.10359e-09			PPP1R15A
	ACO1	0.025958	0.269496	0.523	0.429	1			RPS4X	2.49141e-27	0.272947	1	1	4.98308e-23			GCAT	2.19359e-11	-0.286281	0.167	0.5	4.3874e-07											SMAGP	3.29773e-56	-0.276469	0.255	0.627	6.59579e-52			NEFM	4.56244e-05	-0.29244	0.287	0.518	0.912534			ARHGEF40
	OTUB1	0.00054284	0.269268	0.749	0.589	1			CHST12	2.60116e-06	0.272608	0.47	0.367	0.0520257			CHCHD2	0.00142426	-0.287328	0.532	0.714	1											SH3BP5	4.72676e-37	-0.276994	0.289	0.578	9.454e-33			PCK2	1.87326e-08	-0.292715	0.22	0.518	0.000374671			PLPPR3
	ADAMTS1	0.00398733	0.269203	0.302	0.143	1			MINDY2	4.58512e-08	0.27204	0.554	0.427	0.00091707			RSL1D1	1.99472e-06	-0.287582	0.925	0.964	0.0398965											SERF2	1.16559e-87	-0.277359	1	1	2.33129e-83			TRMT112	1.07483e-09	-0.293434	0.986	1	2.14977e-05			GRINA
	RNF19A	1.29841e-05	0.269183	0.452	0.143	0.259695			DAZAP2	2.28632e-07	0.272008	0.42	0.291	0.00457287			FKBP1B	5.2534e-07	-0.288413	0.505	0.75	0.0105073											MARK1	1.46598e-82	-0.277438	0.107	0.454	2.9321e-78			IGF2BP3	0.000368597	-0.294954	0.761	0.804	1			CIRBP
	CHMP5	0.000995882	0.2689	0.759	0.625	1			APBA1	5.05233e-12	0.270862	0.214	0.005	1.01052e-07			UBE2S	2.44024e-05	-0.289631	0.97	1	0.488071											TRIM33	1.70261e-42	-0.277559	0.387	0.723	3.40538e-38			FZD2	4.88608e-17	-0.295356	0.127	0.5	9.77265e-13			RAI14
	ZFYVE21	8.59864e-05	0.268122	0.683	0.411	1			RAB3IP	3.41228e-06	0.270517	0.297	0.161	0.068249			SUN1	2.94599e-05	-0.290491	0.268	0.482	0.589228											TJP1	2.21371e-39	-0.277587	0.542	0.847	4.42764e-35			TMSB4X	5.84765e-11	-0.296029	1	1	1.16959e-06			TSPAN15
	TAC3	0.00259785	0.267199	0.201	0.036	1			ITPRIPL2	4.99301e-08	0.270197	0.333	0.166	0.000998652			NCL	8.58996e-08	-0.290506	1	1	0.00171808											DTX4	9.4366e-107	-0.278021	0.09	0.478	1.88741e-102			BST2	5.55374e-05	-0.298401	0.33	0.536	1			UACA
	TIMP3	1.92616e-05	0.266999	0.332	0.036	0.385251			S100A13	0.261922	0.269576	0.494	0.583	1			NOP16	1.4618e-05	-0.29128	0.531	0.714	0.292374											NEFM	3.76345e-111	-0.27866	0.009	0.247	7.52728e-107			HES6	2.66921e-07	-0.299683	0.319	0.625	0.00533868			PCDH9
	TCAF1	0.000384361	0.266961	0.497	0.286	1			TRAPPC1	1.07068e-08	0.269425	0.851	0.839	0.000214146			MIF	2.47895e-07	-0.291485	0.939	0.982	0.00495814											DUSP2	2.33032e-43	-0.27945	0.171	0.443	4.66087e-39			CLDN7	5.32139e-06	-0.299829	0.513	0.768	0.106433			ROBO2
	SOSTDC1	2.77767e-05	0.266742	0.256	0	0.555562			ZFYVE21	9.95231e-08	0.269412	0.68	0.683	0.00199056			COX5A	9.18952e-08	-0.291978	0.985	1	0.001838											LLGL2	6.46062e-84	-0.280209	0.112	0.465	1.29219e-79			AKAP1	2.60488e-07	-0.302291	0.244	0.536	0.00521002			IER2
	TPM4	0.00132398	0.266472	0.99	0.964	1			GALNT6	1.01124e-05	0.268806	0.427	0.347	0.202258			FGFR1	6.20401e-06	-0.293168	0.714	0.893	0.124086											LRRC59	5.46248e-42	-0.28098	0.458	0.801	1.09255e-37			FKBP1B	1.62493e-07	-0.303347	0.51	0.75	0.00325003			RUNX1T1
	ZFAND5	0.00184063	0.265069	0.814	0.768	1			MRPL41	1.70711e-09	0.267844	0.869	0.894	3.4144e-05			ZIC5	7.6636e-103	-0.294527	0.007	0.375	1.5328e-98											GLDC	8.75324e-164	-0.281123	0.012	0.351	1.75073e-159			RFLNB	4.52861e-21	-0.304375	0.116	0.536	9.05766e-17			NDUFAF3
	C16orf87	0.000443359	0.264728	0.683	0.536	1			AC106864.1	0.0012671	0.267612	0.413	0.342	1			ENAH	2.13196e-05	-0.294671	0.893	1	0.426413											HIST1H1D	1.35622e-35	-0.281594	0.143	0.369	2.71257e-31			BCAT1	0.000279305	-0.304564	0.706	0.821	1			ENTPD1
	H2AFY2	0.000740679	0.26451	0.729	0.554	1			CCL3L1	1.94322e-08	0.267558	0.285	0.106	0.000388663			NTHL1	6.0009e-06	-0.295144	0.433	0.661	0.120024											HLA-DRB1	2.31192e-96	-0.282108	0.065	0.389	4.62407e-92			ATP5MC2	2.15566e-11	-0.305658	1	1	4.31153e-07			ST6GAL2
	GTPBP8	9.72938e-05	0.264277	0.553	0.321	1			ETV4	2.57007e-06	0.266608	0.703	0.683	0.051404			GPR176	2.17975e-98	-0.295389	0.007	0.357	4.35972e-94											PIEZO2	9.04669e-64	-0.28292	0.182	0.535	1.80943e-59			SMIM3	1.62197e-05	-0.307397	0.331	0.571	0.324409			AKT1
	CREBBP	3.31939e-05	0.264132	0.533	0.25	0.663912			SPINT1	8.22365e-09	0.266325	0.783	0.759	0.000164481			DPYSL2	2.62859e-07	-0.296132	0.631	0.875	0.00525744											CKS2	1.30588e-33	-0.283014	0.568	0.839	2.61189e-29			RAC3	1.91087e-07	-0.309579	0.653	0.857	0.00382193			CCDC85B
	ADD1	0.000283258	0.26333	0.558	0.339	1			ZNF706	1.50453e-07	0.266206	0.801	0.784	0.0030092			THYN1	6.5147e-07	-0.296172	0.415	0.679	0.0130301											CHCHD10	8.613e-65	-0.283197	0.204	0.581	1.72269e-60			PLPP2	2.5246e-14	-0.309653	0.171	0.554	5.04945e-10			C9orf16
	AFDN	0.00128904	0.262972	0.799	0.661	1			PQBP1	3.50888e-05	0.265958	0.751	0.769	0.701812			RIMKLA	5.06034e-24	-0.296907	0.057	0.393	1.01212e-19											FAM89A	9.38606e-34	-0.284099	0.437	0.736	1.87731e-29			HILPDA	0.000134571	-0.311105	0.64	0.839	1			PTMS
	YPEL3	0.000354718	0.262709	0.598	0.357	1			SHISA5	1.6572e-06	0.265455	0.551	0.477	0.0331457			VKORC1	5.57901e-06	-0.297118	0.817	0.929	0.111586											HMGCR	8.23282e-48	-0.284249	0.504	0.873	1.64665e-43			MYEF2	1.39464e-07	-0.311269	0.36	0.679	0.00278941			FRAS1
	MRPL40	0.000153558	0.262094	0.749	0.554	1			ACVR1	2.45187e-05	0.264311	0.479	0.422	0.490398			NIPSNAP1	4.76814e-07	-0.297684	0.567	0.839	0.00953676											TMEM30A	1.02063e-48	-0.284479	0.32	0.669	2.04137e-44			CLU	1.73371e-11	-0.3123	0.274	0.661	3.46759e-07			CLIC1
	FRAS1	5.55658e-05	0.261354	0.472	0.179	1			ECHDC2	2.85836e-07	0.263969	0.333	0.171	0.005717			SLC25A36	0.000415424	-0.297755	0.582	0.786	1											LAMC1	1.90946e-41	-0.285001	0.5	0.831	3.81911e-37			KCMF1	3.38583e-07	-0.312729	0.631	0.804	0.006772			EVL
	RER1	0.000312728	0.261328	0.774	0.607	1			CAMK2N1	0.0139021	0.263004	0.6	0.618	1			WDR43	5.88726e-07	-0.298788	0.762	0.893	0.0117751											TMEM41B	1.63888e-45	-0.285701	0.346	0.682	3.27792e-41			CCDC112	7.89509e-15	-0.313769	0.176	0.554	1.5791e-10			FAT4
	LAMP1	5.01778e-05	0.261312	0.879	0.804	1			NNT	1.32867e-07	0.262901	0.289	0.126	0.00265747			PTGES3	1.71202e-11	-0.299199	0.999	1	3.42422e-07											APELA	9.41379e-189	-0.28587	0	0.339	1.88285e-184			TM7SF3	5.1503e-11	-0.315481	0.219	0.554	1.03011e-06			ARL6IP4
	WDR55	2.90803e-05	0.261292	0.447	0.143	0.581634			CLEC11A	4.32592e-06	0.262498	0.422	0.322	0.0865227			LMO4	3.59547e-07	-0.299616	0.736	0.946	0.00719131											IDI1	1.04548e-42	-0.285933	0.565	0.894	2.09107e-38			CDC42EP3	2.13456e-24	-0.316745	0.111	0.554	4.26933e-20			MAGEH1
	KLHDC2	0.000113387	0.261184	0.734	0.589	1			S100A10	0.0117114	0.2624	0.674	0.729	1			TET1	0.000260909	-0.299663	0.63	0.804	1											CANX	1.91401e-39	-0.286942	0.797	0.97	3.82821e-35			TRAP1	1.07161e-06	-0.317098	0.495	0.732	0.0214333			SH3PXD2A
	SELENOS	0.000236626	0.261157	0.814	0.661	1			RPL35A	6.11709e-30	0.262036	1	1	1.22348e-25			DMKN	9.44121e-08	-0.300372	0.914	0.964	0.00188834											NFIL3	1.49394e-68	-0.287256	0.152	0.497	2.98804e-64			COX5A	7.68199e-09	-0.317296	0.988	1	0.000153647			PRDM1
	TMEM132A	1.19352e-05	0.26008	0.477	0.143	0.238716			WARS	0.000112658	0.261669	0.516	0.467	1			IL17RD	5.12545e-21	-0.30079	0.102	0.5	1.02514e-16											CXADR	2.48385e-38	-0.288507	0.614	0.886	4.96796e-34			WDR54	4.70884e-08	-0.317675	0.301	0.607	0.000941816			CHST1
	ATG3	0.000844389	0.259722	0.678	0.554	1			ZBTB44	3.11116e-06	0.260624	0.573	0.513	0.0622264			VSIG10	3.51197e-07	-0.302631	0.228	0.482	0.0070243											POU5F1B	9.64294e-185	-0.289638	0.01	0.378	1.92868e-180			TSPO	2.98456e-14	-0.317865	0.107	0.429	5.96942e-10			ILK
	ZWINT	0.000261675	0.259652	0.764	0.625	1			HRASLS	1.83196e-08	0.260503	0.308	0.126	0.00036641			AGPAT5	2.0699e-08	-0.304457	0.45	0.714	0.000414002											CA5B	5.47621e-84	-0.289783	0.132	0.508	1.0953e-79			TCF7L2	4.95528e-07	-0.318474	0.313	0.571	0.00991106			H2AFJ
	HUWE1	0.0010007	0.25924	0.829	0.679	1			CORO1B	9.11974e-08	0.26023	0.713	0.688	0.00182404			BST2	3.84868e-05	-0.304677	0.325	0.536	0.769774											CTSL	6.64699e-38	-0.290606	0.441	0.763	1.32946e-33			ZSCAN10	2.66895e-09	-0.320568	0.3	0.625	5.33816e-05			MYC
	RTF1	0.00034635	0.258819	0.91	0.839	1			C19orf53	2.27558e-11	0.260149	0.983	0.995	4.55139e-07			EEF2	1.28323e-09	-0.304792	1	1	2.5666e-05											TM2D2	7.99113e-45	-0.290975	0.375	0.725	1.59831e-40			AIG1	6.73421e-14	-0.320582	0.211	0.607	1.34691e-09			INKA1
	CANX	0.0011061	0.258282	0.96	1	1			TMBIM1	1.58673e-08	0.260123	0.269	0.09	0.000317362			CAMTA1	3.39788e-08	-0.304888	0.864	0.964	0.000679611											AP1M2	7.15506e-49	-0.291541	0.458	0.809	1.43108e-44			GABRB3	6.90034e-07	-0.321041	0.449	0.732	0.0138014			IL6ST
	NR2F6	0.000115679	0.257595	0.95	0.911	1			AC006333.2	1.22715e-05	0.260079	0.319	0.196	0.245442			EXOSC7	1.0082e-06	-0.305633	0.591	0.75	0.020165											MANBA	8.01174e-66	-0.291982	0.233	0.627	1.60243e-61			GPR160	1.38069e-57	-0.321252	0.023	0.411	2.76152e-53			COMMD3
	SERTAD3	0.000238604	0.257156	0.548	0.304	1			GSTO2	5.26298e-08	0.259445	0.298	0.131	0.00105265			MRPS34	7.0757e-08	-0.306627	0.957	1	0.00141521											LMNA	3.60366e-46	-0.29245	0.406	0.758	7.20768e-42			WWC2	5.27674e-08	-0.321658	0.386	0.696	0.0010554			TRPS1
	PIGX	2.93757e-05	0.257025	0.382	0.107	0.587544			EPHX3	9.79776e-08	0.259033	0.348	0.191	0.00195965			TMSB15A	9.28447e-05	-0.306798	0.483	0.625	1											ZNF326	6.24326e-39	-0.292812	0.56	0.862	1.24871e-34			RHEB	1.91508e-06	-0.323089	0.816	0.911	0.0383036			FILIP1L
	RSU1	0.000231808	0.256177	0.613	0.304	1			EGFR	1.00909e-09	0.259003	0.262	0.065	2.01828e-05			SORD	1.43941e-08	-0.307507	0.309	0.625	0.000287897											TMEM37	1.49076e-104	-0.293065	0.071	0.424	2.98167e-100			PAK1	1.55825e-08	-0.323623	0.51	0.786	0.000311665			RHOBTB1
	PLK1	0.00223673	0.25612	0.779	0.607	1			MTUS2	1.02666e-09	0.258479	0.166	0	2.05342e-05			EPB41L2	3.30702e-05	-0.30763	0.525	0.75	0.661438											CLTC	7.59494e-42	-0.293253	0.642	0.91	1.51906e-37			TOMM20	1.59945e-08	-0.326672	0.977	0.982	0.000319905			MEF2C
	SUCLG1	0.00195574	0.255649	0.603	0.482	1			NDUFB1	1.84484e-08	0.258475	0.921	0.935	0.000368987			PPAT	7.27871e-09	-0.308676	0.499	0.839	0.000145582											RRBP1	1.61125e-45	-0.293494	0.56	0.884	3.22266e-41			LNCPRESS1	1.24794e-104	-0.326869	0.007	0.393	2.496e-100			PDLIM2
	SMAD3	4.16644e-05	0.255416	0.352	0.071	0.833329			TENT5B	0.000484959	0.258176	0.438	0.397	1			GPATCH4	1.04486e-05	-0.309026	0.631	0.857	0.208982											QPRT	2.31015e-47	-0.294258	0.828	0.983	4.62052e-43			NODAL	3.58812e-07	-0.327212	0.164	0.411	0.00717659			FAM210B
	WDFY2	0.000233742	0.255368	0.533	0.321	1			MOB1B	3.48191e-07	0.257574	0.365	0.216	0.00696416			CNBP	7.47003e-07	-0.309776	0.966	1	0.0149408											LMAN2	1.40889e-43	-0.294316	0.68	0.929	2.81792e-39			RIMKLA	3.15654e-67	-0.327791	0.017	0.393	6.31339e-63			SMAD9
	FOS	0.0312453	0.255054	0.347	0.214	1			REST	5.07285e-06	0.257571	0.891	0.945	0.101462			GPR160	5.33373e-38	-0.309805	0.04	0.411	1.0668e-33											WNT6	1.10971e-46	-0.29446	0.667	0.948	2.21954e-42			SUN1	3.51302e-07	-0.327886	0.233	0.482	0.0070264			SH3BGRL
	LRRC59	0.00073507	0.25447	0.859	0.661	1			REEP5	2.02887e-06	0.256126	0.724	0.794	0.0405794			ZNF581	7.91245e-06	-0.31047	0.408	0.643	0.158257											SATB1	8.68431e-73	-0.294483	0.179	0.559	1.73695e-68			RPL12	3.869e-18	-0.327887	1	1	7.7384e-14			RCN3
	NRCAM	3.45923e-05	0.254132	0.322	0.054	0.691881			MRPL33	3.88633e-08	0.255581	0.82	0.809	0.000777304			IPO7	1.14837e-07	-0.310721	0.69	0.857	0.00229686											RBPMS2	3.13619e-100	-0.294499	0.114	0.511	6.27268e-96			GAPDH	2.35363e-13	-0.32843	1	1	4.70749e-09			ZNF706
	ARID1B	0.00682892	0.254033	0.683	0.571	1			SIDT2	5.28893e-09	0.255428	0.23	0.05	0.000105784			TIMM13	6.11704e-09	-0.31116	0.984	1	0.000122347											FUT8-AS1	5.72674e-140	-0.294687	0.026	0.359	1.1454e-135			TET1	4.10446e-05	-0.330526	0.627	0.804	0.820933			TMEM263
	FBXO9	0.000155975	0.25356	0.568	0.321	1			SEC61G	7.31861e-10	0.255411	0.985	0.995	1.4638e-05			CCDC112	1.25992e-14	-0.311268	0.175	0.554	2.51997e-10											LHFPL6	5.58239e-69	-0.295449	0.134	0.46	1.11653e-64			IFITM2	3.01255e-05	-0.331206	0.873	0.929	0.60254			RAB31
	SSBP3	0.00014946	0.253049	0.764	0.607	1			CIRBP	1.24683e-09	0.255297	0.908	0.935	2.49378e-05			GARS	2.07063e-06	-0.311499	0.761	0.911	0.0414147											ZNF552	3.80746e-102	-0.295645	0.084	0.448	7.6153e-98			CAMTA1	2.57602e-09	-0.33176	0.865	0.964	5.15231e-05			CEMIP2
	PCYOX1	0.000160517	0.252987	0.508	0.232	1			DNAJA2	1.95574e-07	0.255077	0.917	0.945	0.00391167			EPRS	3.55561e-07	-0.311793	0.789	0.946	0.00711158											RAB3B	2.59074e-132	-0.296697	0.047	0.415	5.18173e-128			C9orf135	2.38997e-104	-0.334824	0.015	0.5	4.78019e-100			CD151
	TRMT6	0.000163432	0.252657	0.578	0.321	1			HSBP1L1	4.22994e-10	0.254883	0.227	0.035	8.4603e-06			RHEB	4.53015e-06	-0.311903	0.81	0.911	0.0906075											CCNDBP1	1.61275e-71	-0.296816	0.235	0.649	3.22566e-67			PDPN	3.42866e-15	-0.336727	0.166	0.536	6.85767e-11			TNFRSF10B
	ARF5	0.000428233	0.252139	0.824	0.696	1			RAB11FIP1	7.23669e-05	0.254633	0.514	0.452	1			LRRFIP1	1.35875e-07	-0.312293	0.552	0.821	0.00271763											C1QBP	8.39872e-46	-0.29809	0.841	0.975	1.67983e-41			LINC01405	1.59416e-35	-0.336994	0.042	0.411	3.18847e-31			MYO10
	HYAL2	0.000281198	0.25126	0.663	0.464	1			RUSC1	6.59713e-05	0.254374	0.499	0.447	1			TXN	6.05468e-10	-0.312522	0.994	1	1.211e-05											AL138900.3	3.28505e-164	-0.299105	0.001	0.299	6.57043e-160			FGF2	3.35283e-08	-0.338813	0.336	0.643	0.000670599			ARL4A
	SS18	0.00054353	0.250779	0.739	0.607	1			NDUFA11	1.74691e-10	0.254023	0.943	0.975	3.49399e-06			HLA-A	3.55434e-07	-0.312648	0.798	0.929	0.00710903											CCND3	4.74189e-78	-0.299308	0.135	0.492	9.48425e-74			NIPSNAP1	7.13667e-09	-0.339162	0.535	0.839	0.000142741			FZD2
	FLNB	6.76665e-05	0.250482	0.593	0.286	1			OS9	8.13816e-07	0.25379	0.556	0.442	0.0162771			LINC01405	8.29517e-23	-0.314868	0.067	0.411	1.65912e-18											IDH1	1.44833e-48	-0.300258	0.435	0.797	2.8968e-44			PIM2	4.51281e-18	-0.339713	0.103	0.464	9.02607e-14			FCGRT
	ACVR1	1.94847e-05	0.250013	0.422	0.125	0.389714			DDHD1	2.34083e-05	0.253737	0.4	0.291	0.46819			VDAC2	2.62164e-10	-0.316064	0.987	1	5.24354e-06											RIPOR2	4.64757e-163	-0.301752	0.021	0.386	9.2956e-159			PKN1	3.67567e-12	-0.341194	0.273	0.625	7.3517e-08			CRISPLD1
	CNBP	0.000216562	-0.250562	0.97	1	1			MKRN1	3.55204e-07	0.253589	0.895	0.854	0.00710443			PODXL	4.81289e-06	-0.316229	0.722	0.929	0.0962625											TYRO3	4.98668e-79	-0.302048	0.184	0.584	9.97386e-75			RND3	2.67513e-11	-0.342196	0.336	0.732	5.35054e-07			EFNB2
	YBX3	3.5228e-06	-0.250636	0.925	0.982	0.0704595			TMED5	0.000123014	0.25353	0.462	0.417	1			CCDC88A	6.37413e-09	-0.316685	0.3	0.607	0.000127489											CALM1	8.33085e-58	-0.302125	0.951	0.998	1.66625e-53			ENO1	8.24477e-09	-0.342625	1	1	0.000164904			NECTIN2
	BOLA3	2.56496e-05	-0.251982	0.739	0.875	0.513017			TBC1D14	2.98434e-06	0.252753	0.436	0.332	0.0596898			PFKP	1.43705e-14	-0.317221	0.158	0.518	2.87424e-10											GLA	2.42074e-66	-0.302179	0.217	0.603	4.84172e-62			UPP1	1.46893e-12	-0.342891	0.175	0.518	2.93801e-08			BAD
	VLDLR	3.8293e-16	-0.252212	0.015	0.375	7.65899e-12			NCBP2	1.74925e-07	0.252373	0.77	0.759	0.00349867			G3BP2	0.000187728	-0.317221	0.831	0.857	1											FLRT3	4.77721e-22	-0.302912	0.456	0.687	9.5549e-18			PGAM1	8.01152e-11	-0.345355	0.999	1	1.60238e-06			HHEX
	CNFN	1.3993e-06	-0.252409	0.186	0.5	0.0279874			ASAH1	0.000319158	0.251775	0.506	0.518	1			RSL24D1	2.02516e-06	-0.317244	0.906	0.946	0.0405053											AP1S1	1.01031e-42	-0.303399	0.714	0.94	2.02072e-38			GRAMD1A	3.94034e-07	-0.347747	0.351	0.625	0.00788108			OS9
	EIF4H	5.28899e-05	-0.25255	0.844	0.929	1			LUC7L2	6.50479e-06	0.251228	0.506	0.432	0.130102			AHCY	2.87255e-07	-0.31805	0.871	0.964	0.00574539											NDUFA4	1.52093e-101	-0.304522	0.998	1	3.04202e-97			PMAIP1	4.52469e-07	-0.348022	0.673	0.911	0.00904984			CTXN1
	DDX21	0.000889952	-0.253381	0.915	0.964	1			KLRG2	9.61672e-07	0.251202	0.324	0.176	0.0192344			SLC4A7	2.96935e-07	-0.318903	0.389	0.696	0.00593901											MT1X	5.7879e-74	-0.305011	0.158	0.527	1.15764e-69			PIF1	1.42652e-11	-0.3481	0.283	0.679	2.85318e-07			EIF4EBP1
	EDNRB	0.0213548	-0.253968	0.065	0.161	1			GPHA2	9.01267e-10	0.251117	0.208	0.025	1.80262e-05			EIF3A	1.09357e-08	-0.318911	0.989	1	0.000218725											AURKAIP1	2.51924e-59	-0.307708	0.877	0.987	5.03872e-55			TSPAN4	3.26748e-11	-0.349797	0.274	0.625	6.53528e-07			MIR503HG
	SF3A3	0.000319448	-0.254227	0.749	0.893	1			TRAK1	9.69714e-07	0.250117	0.276	0.131	0.0193953			SSB	1.03757e-07	-0.319748	0.989	1	0.00207525											CREB3L2	2.49648e-65	-0.309206	0.234	0.614	4.9932e-61			TUBA4A	2.55183e-19	-0.35008	0.109	0.482	5.10391e-15			MPPED2
	FAM210A	0.000246792	-0.254714	0.246	0.482	1			LYRM4	6.74214e-07	0.250032	0.635	0.648	0.013485			CTGF	0.00481527	-0.32029	0.378	0.536	1											PITPNA	3.52637e-66	-0.310159	0.299	0.717	7.0531e-62			EZR	2.64344e-10	-0.350293	0.785	0.911	5.28714e-06			TRIOBP
	TDRP	2.24604e-06	-0.25513	0.231	0.571	0.0449231			ABCE1	1.36111e-12	-0.250182	0.341	0.683	2.72236e-08			GCSH	1.50054e-09	-0.321596	0.92	0.982	3.00123e-05											MVD	1.30922e-52	-0.310358	0.314	0.685	2.61857e-48			AASS	3.93195e-16	-0.3523	0.11	0.446	7.86429e-12			TWF1
	UBE2L6	5.19178e-10	-0.255348	0.131	0.536	1.03841e-05			ARL2	6.67018e-10	-0.250286	0.641	0.889	1.3341e-05			BUB3	1.84107e-06	-0.32199	0.737	0.946	0.0368233											PFN1	1.93478e-98	-0.310426	0.998	1	3.86975e-94			IMPA2	8.41822e-07	-0.352402	0.557	0.768	0.0168373			SOX17
	MSH2	0.00138492	-0.255615	0.744	0.839	1			PRELID1	8.48796e-12	-0.250717	0.895	0.985	1.69768e-07			COX7C	6.74524e-16	-0.322026	1	1	1.34911e-11											CARHSP1	5.08499e-48	-0.310814	0.733	0.948	1.01705e-43			SOCS1	9.26444e-08	-0.353704	0.344	0.643	0.00185298			CEP170
	MTHFD1L	0.000355112	-0.255743	0.518	0.75	1			SNRNP40	2.0488e-12	-0.251022	0.475	0.809	4.09781e-08			PDK1	1.14554e-19	-0.322099	0.098	0.464	2.2912e-15											COMT	8.79326e-57	-0.312086	0.31	0.672	1.75874e-52			WSB1	0.00722206	-0.353804	0.732	0.786	1			GNB2
	FAM216A	2.11876e-10	-0.255832	0.08	0.429	4.23774e-06			CYB5A	3.22554e-06	-0.251336	0.477	0.734	0.064514			TSPO	2.95422e-16	-0.322135	0.095	0.429	5.90874e-12											PKP2	3.3292e-56	-0.312189	0.385	0.772	6.65872e-52			PIAS2	4.67628e-07	-0.353862	0.265	0.536	0.00935302			FKBP9
	RPL36	7.98513e-12	-0.256596	1	1	1.59711e-07			PDAP1	2.18183e-12	-0.251394	0.781	0.965	4.36388e-08			TUBB2B	4.18505e-07	-0.322707	0.989	1	0.00837051											FGFBP1	2.55147e-98	-0.314177	0.042	0.331	5.10319e-94			MSH2	9.48527e-07	-0.354205	0.68	0.839	0.0189715			PRR16
	PRR13	7.90366e-05	-0.257126	0.653	0.875	1			DNMT3B	2.87756e-29	-0.25197	0.055	0.397	5.75541e-25			WDR54	1.07878e-08	-0.322898	0.284	0.607	0.000215767											TSTD1	2.8677e-48	-0.314544	0.646	0.937	5.73568e-44			AC092490.1	1.54445e-09	-0.354272	0.47	0.786	3.08906e-05			TRIM38
	NECTIN1	1.16268e-10	-0.257421	0.085	0.446	2.32547e-06			SRRT	1.25029e-10	-0.252423	0.37	0.678	2.50071e-06			FLT1	4.32464e-62	-0.323482	0.026	0.446	8.64972e-58											TMEM64	3.04965e-114	-0.314934	0.073	0.446	6.0996e-110			SLC25A36	6.05185e-06	-0.35603	0.538	0.786	0.121043			BIN1
	RPL38	1.1402e-10	-0.257554	1	1	2.28052e-06			MT-ND6	2.17062e-16	-0.252698	0.145	0.447	4.34146e-12			LNCPRESS1	5.12645e-97	-0.324688	0.01	0.393	1.02534e-92											DGCR6	3.68887e-150	-0.315046	0.036	0.415	7.3781e-146			KDM5B	6.09448e-05	-0.357305	0.826	0.911	1			KLF2
	CITED4	1.66032e-08	-0.25838	0.121	0.464	0.00033208			FGF13	1.38524e-13	-0.252829	0.271	0.598	2.77062e-09			HELLS	3.15865e-05	-0.325526	0.836	0.946	0.631761											TFAP2A	7.54347e-44	-0.315358	0.703	0.932	1.50877e-39			NSG1	1.83832e-36	-0.358454	0.062	0.5	3.67683e-32			SEPT7
	OLFM2	1.5515e-05	-0.258395	0.276	0.554	0.310316			JAG1	1.96541e-15	-0.253165	0.232	0.583	3.93101e-11			DTD1	5.09159e-06	-0.325664	0.511	0.768	0.101837											SDC2	2.89634e-56	-0.315588	0.42	0.801	5.79298e-52			TALDO1	4.67892e-11	-0.35924	0.872	1	9.35832e-07			ARPC5
	S100A10	0.00087784	-0.258858	0.729	0.857	1			SERPINH1	3.37207e-09	-0.253381	0.785	0.955	6.74447e-05			TXNDC17	5.45493e-09	-0.327685	0.982	1	0.000109104											ACSS2	5.37057e-88	-0.316255	0.128	0.498	1.07417e-83			EPCAM	3.31402e-09	-0.36028	0.804	1	6.62837e-05			JAM3
	AHCY	0.000138062	-0.259724	0.879	0.964	1			ANP32E	6.84754e-12	-0.253473	0.716	0.97	1.36958e-07			PTTG1	0.000301624	-0.327988	0.875	0.982	1											CLDN4	1.9103e-56	-0.316898	0.433	0.813	3.8208e-52			ITGA6	1.02464e-18	-0.36111	0.143	0.554	2.04938e-14			VEGFB
	GPM6B	3.84794e-05	-0.259829	0.548	0.839	0.769626			FARP1	4.48665e-21	-0.254287	0.153	0.523	8.97374e-17			PCK2	5.35195e-13	-0.328626	0.163	0.518	1.07044e-08											FUOM	2.4573e-84	-0.318359	0.178	0.585	4.91485e-80			CNN2	2.63758e-09	-0.36285	0.888	0.982	5.27543e-05			PGF
	MUC3A	6.47706e-13	-0.2599	0.04	0.393	1.29548e-08			LEFTY1	2.48788e-11	-0.254372	0.022	0.151	4.97601e-07			MSH2	4.37915e-06	-0.32869	0.696	0.839	0.0875874											CLCN5	8.00247e-92	-0.318369	0.159	0.576	1.60057e-87			EIF2AK4	4.68913e-09	-0.363217	0.528	0.821	9.37872e-05			TLR4
	HNRNPH3	7.51632e-05	-0.259931	0.98	1	1			RAD21	4.19648e-11	-0.254428	0.635	0.899	8.39338e-07			PGM1	1.20448e-07	-0.32871	0.385	0.661	0.00240909											NUDT4	4.66353e-42	-0.318948	0.548	0.862	9.32753e-38			SCGB3A2	2.28438e-10	-0.365162	0.411	0.786	4.56898e-06			GNG12
	STRBP	0.00137414	-0.260367	0.553	0.75	1			HTATSF1	2.77685e-12	-0.254516	0.418	0.774	5.55397e-08			AKAP1	6.52465e-10	-0.329071	0.204	0.536	1.305e-05											SDF2L1	7.36108e-51	-0.319772	0.401	0.758	1.47229e-46			SLC29A1	5.20729e-18	-0.365261	0.147	0.554	1.04151e-13			MLLT11
	PAK1	6.95695e-05	-0.261313	0.543	0.786	1			ZNF22	2.87088e-11	-0.254726	0.499	0.854	5.74205e-07			SPRY1	3.10547e-32	-0.329537	0.086	0.554	6.21126e-28											C16orf87	1.6687e-50	-0.320709	0.493	0.848	3.33756e-46			PDZD4	1.48206e-40	-0.367326	0.04	0.429	2.96427e-36			CAMK2N1
	APRT	3.34933e-08	-0.261828	0.99	1	0.000669899			ZMYND8	1.81089e-11	-0.255118	0.381	0.704	3.62195e-07			C9orf135	2.61756e-95	-0.329889	0.019	0.5	5.23539e-91											CACYBP	2.62101e-47	-0.321591	0.704	0.937	5.24228e-43			CCNB1IP1	2.48034e-08	-0.370024	0.852	0.946	0.000496093			NPW
	NME3	0.00090791	-0.262161	0.553	0.768	1			BPTF	7.6614e-11	-0.255389	0.72	0.95	1.53236e-06			MTHFD1L	1.04741e-08	-0.330789	0.417	0.75	0.000209493											SFRP2	1.23567e-125	-0.321805	0.087	0.511	2.47146e-121			PDGFA	3.09281e-24	-0.370144	0.093	0.5	6.18593e-20			GPR37
	CHCHD6	4.93176e-07	-0.263704	0.261	0.625	0.00986401			SMC3	5.42981e-11	-0.256598	0.621	0.894	1.08602e-06			KCMF1	5.81065e-08	-0.333235	0.576	0.804	0.00116219											SH2D4A	2.67853e-75	-0.322325	0.183	0.557	5.35733e-71			BEX2	9.29214e-08	-0.370621	0.55	0.786	0.00185852			STOM
	CENPM	3.14703e-06	-0.264044	0.307	0.643	0.0629438			FUBP1	2.09687e-11	-0.256982	0.381	0.704	4.19395e-07			HLTF	6.42301e-11	-0.333533	0.266	0.625	1.28467e-06											DOCK9	3.17369e-134	-0.32233	0.061	0.456	6.34769e-130			SKIL	1.98195e-06	-0.372715	0.714	0.893	0.0396411			ARL2BP
	COA1	6.40824e-05	-0.264142	0.759	0.821	1			USP14	1.56338e-12	-0.257071	0.58	0.874	3.12692e-08			ENO1	1.84466e-08	-0.33359	1	1	0.00036895											GSTP1	2.4329e-121	-0.325813	0.999	1	4.86604e-117			AHCY	2.58178e-09	-0.373186	0.852	0.964	5.16381e-05			CNN2
	MRPL42	6.47924e-05	-0.264151	0.739	0.857	1			HMGN5	3.13104e-20	-0.257203	0.129	0.467	6.26239e-16			GABPB1-AS1	1.10089e-07	-0.333962	0.465	0.75	0.00220188											ERP29	1.19434e-62	-0.326136	0.881	0.997	2.3888e-58			VKORC1	1.65174e-08	-0.375941	0.786	0.929	0.000330365			CTTNBP2
	MYCN	1.00533e-07	-0.264388	0.236	0.625	0.00201075			DLGAP4	3.60429e-10	-0.257638	0.313	0.588	7.20895e-06			IMPDH2	1.67782e-09	-0.334918	0.849	1	3.35581e-05											WDR1	3.78115e-54	-0.328037	0.636	0.934	7.56269e-50			VASH2	6.55679e-13	-0.376069	0.224	0.589	1.31142e-08			ZFYVE16
	LDHB	3.25982e-09	-0.264392	1	1	6.51997e-05			PRPS1	1.80389e-14	-0.257913	0.326	0.719	3.60796e-10			PLA2G16	5.31131e-05	-0.337183	0.451	0.643	1											MMD	2.57685e-42	-0.32804	0.389	0.715	5.15396e-38			MDN1	1.98068e-06	-0.377585	0.652	0.804	0.0396155			NOL4L
	WDR43	2.30971e-05	-0.265155	0.769	0.893	0.461965			CFL1	1.97389e-24	-0.258012	0.998	1	3.94797e-20			CYB5A	1.10839e-07	-0.340292	0.786	0.893	0.00221689											SERPINB9	2.5566e-103	-0.328232	0.071	0.418	5.11345e-99			ISCA1	2.85403e-10	-0.378032	0.578	0.839	5.70834e-06			PRAF2
	TNIK	4.17513e-14	-0.265589	0.055	0.464	8.35069e-10			PAWR	1.49969e-15	-0.258207	0.311	0.709	2.99952e-11			ZBTB44	4.83658e-10	-0.341136	0.344	0.679	9.67364e-06											LYPD1	4.11824e-188	-0.328271	0.02	0.424	8.2369e-184			AC064802.1	4.98953e-28	-0.38039	0.072	0.464	9.97955e-24			YIPF5
	BBX	2.48827e-05	-0.266259	0.322	0.625	0.49768			HNRNPL	2.01223e-13	-0.258249	0.401	0.764	4.02467e-09			EIF4B	8.14221e-09	-0.342504	0.949	1	0.000162852											AP2M1	6.42483e-59	-0.328486	0.806	0.978	1.28503e-54			TUBB2B	6.20421e-09	-0.381719	0.978	1	0.00012409			EPS8
	ASNS	0.00202392	-0.266377	0.503	0.679	1			MAZ	4.89177e-11	-0.258917	0.703	0.925	9.78404e-07			GFPT2	7.36708e-62	-0.342725	0.032	0.482	1.47349e-57											CCDC71L	1.10601e-59	-0.329554	0.24	0.587	2.21212e-55			RBM47	5.78869e-20	-0.381874	0.135	0.536	1.1578e-15			TCF4
	TXN	1.18803e-06	-0.266382	0.985	1	0.0237619			XRCC6	5.63092e-14	-0.259514	0.845	0.965	1.12624e-09			GNPNAT1	5.02414e-11	-0.343067	0.31	0.679	1.00488e-06											ADI1	2.06958e-61	-0.330405	0.469	0.858	4.13937e-57			ADD2	1.29674e-15	-0.384182	0.198	0.607	2.59362e-11			ECI2
	USO1	8.97011e-05	-0.266383	0.402	0.696	1			MMADHC	1.37583e-11	-0.26027	0.494	0.814	2.75179e-07			IQGAP2	5.48051e-12	-0.344515	0.286	0.696	1.09616e-07											CCDC6	3.12919e-67	-0.330691	0.303	0.712	6.25868e-63			SOX4	1.79803e-09	-0.386256	0.981	1	3.59623e-05			LPP
	TRAP1	0.000217332	-0.267016	0.513	0.732	1			PSMD2	5.63221e-12	-0.260477	0.755	0.945	1.1265e-07			EIF2AK4	2.65729e-08	-0.34463	0.528	0.821	0.000531485											NEAT1	1.21916e-38	-0.331407	0.687	0.908	2.43843e-34			FZD7	3.63341e-23	-0.386656	0.132	0.589	7.26718e-19			FZD7
	SNHG19	0.000344281	-0.267517	0.347	0.607	1			DKC1	1.48022e-11	-0.260513	0.523	0.849	2.96059e-07			FBL	3.42881e-09	-0.345551	0.956	0.982	6.85797e-05											RASGRP1	6.12051e-106	-0.332356	0.1	0.491	1.22416e-101			AC009446.1	1.63434e-08	-0.386778	0.514	0.804	0.000326884			PPP1R18
	GCSH	4.67664e-06	-0.267542	0.96	0.982	0.0935374			TGIF1	4.17941e-14	-0.260631	0.355	0.729	8.35924e-10			TOMM20	3.25896e-09	-0.346046	0.969	0.982	6.51825e-05											PRLR	2.5786e-147	-0.332965	0.053	0.459	5.15745e-143			TPI1	1.36165e-12	-0.391377	1	1	2.72343e-08			FBN2
	RIMKLA	4.46437e-07	-0.267552	0.111	0.393	0.00892919			TMA16	8.61273e-14	-0.260674	0.295	0.648	1.72263e-09			UPP1	1.38339e-13	-0.347483	0.163	0.518	2.76691e-09											ARHGAP24	4.41499e-162	-0.334168	0.037	0.441	8.83041e-158			UGP2	2.03394e-09	-0.392798	0.961	1	4.06809e-05			SMC5
	SNRPD1	1.08118e-05	-0.267718	0.99	1	0.216247			HSD17B4	5.58484e-13	-0.260713	0.479	0.824	1.11702e-08			INTS13	1.02009e-10	-0.348347	0.227	0.554	2.04029e-06											HMGCS1	8.49388e-51	-0.334439	0.537	0.886	1.69886e-46			GULP1	1.31068e-09	-0.392984	0.358	0.679	2.62148e-05			SEC23A
	GLUL	4.87649e-05	-0.268007	0.563	0.786	0.975346			MCM7	1.199e-11	-0.26093	0.505	0.834	2.39811e-07			SLC29A1	4.38494e-15	-0.348748	0.166	0.554	8.77032e-11											GGH	5.40904e-55	-0.334562	0.471	0.828	1.08186e-50			DIAPH2	4.91349e-09	-0.395411	0.582	0.821	9.82748e-05			ZNF292
	LSM6	8.89218e-06	-0.268015	0.869	0.946	0.177852			SEPHS1	5.61016e-13	-0.26096	0.385	0.744	1.12209e-08			VRTN	1.63828e-09	-0.349752	0.398	0.732	3.27671e-05											SLC12A2	5.29791e-94	-0.334634	0.119	0.502	1.05963e-89			EGLN1	4.57892e-25	-0.395923	0.113	0.554	9.1583e-21			ZNF462
	ZNF581	0.00103541	-0.268107	0.452	0.643	1			PHACTR2	1.67504e-12	-0.261307	0.331	0.678	3.35024e-08			LINC00458	6.22556e-05	-0.350862	0.056	0.179	1											ITGB1	1.69433e-60	-0.335412	0.897	0.997	3.38883e-56			ZNF770	1.35285e-09	-0.397406	0.508	0.768	2.70583e-05			MFAP4
	OSBPL10	7.041e-11	-0.268463	0.055	0.375	1.40827e-06			HNRNPA0	4.20014e-12	-0.26157	0.803	0.96	8.40069e-08			PSMG4	2.06584e-09	-0.351038	0.401	0.714	4.13189e-05											GAL	2.25472e-106	-0.335473	0.043	0.35	4.50966e-102			INSIG2	1.27004e-06	-0.397622	0.136	0.339	0.0254021			MARVELD1
	RPS16	2.45326e-14	-0.268723	1	1	4.90676e-10			CCDC71L	2.93287e-13	-0.261934	0.363	0.724	5.86604e-09			SLIRP	5.98008e-08	-0.352449	0.993	1	0.00119608											PCYT2	4.41752e-93	-0.337056	0.177	0.609	8.83548e-89			AC006329.1	3.34593e-23	-0.398957	0.137	0.589	6.6922e-19			HDAC7
	C17orf58	9.79158e-06	-0.269278	0.161	0.411	0.195841			SMC1A	4.82169e-09	-0.261971	0.519	0.834	9.64386e-05			HES6	4.23421e-09	-0.353293	0.289	0.625	8.46884e-05											GABRP	5.57533e-60	-0.337388	0.241	0.612	1.11512e-55			PHLDA1	1.65058e-06	-0.400681	0.295	0.554	0.0330132			RSPO2
	DUT	0.00350933	-0.269597	0.844	0.875	1			CLSPN	5.35859e-16	-0.262116	0.297	0.678	1.07177e-11			RFLNB	6.3715e-54	-0.353972	0.047	0.536	1.27436e-49											PDIA3	2.84079e-58	-0.338747	0.86	0.989	5.68187e-54			RTN3	1.45441e-09	-0.401148	0.682	0.893	2.90896e-05			SAT2
	TCF7L2	0.000331213	-0.269611	0.347	0.571	1			BRIX1	2.56743e-13	-0.262221	0.464	0.819	5.13511e-09			PIAS2	3.49582e-07	-0.354489	0.261	0.536	0.006992											PRSS8	6.89727e-56	-0.338928	0.478	0.851	1.37952e-51			MYC	5.96896e-16	-0.402455	0.191	0.625	1.19385e-11			GOLGB1
	BCAS4	2.6086e-10	-0.269852	0.131	0.518	5.21746e-06			EIF5	1.40706e-13	-0.26263	0.766	0.97	2.81426e-09			HK2	2.02706e-44	-0.356202	0.048	0.482	4.05433e-40											DSTN	8.24819e-79	-0.340183	0.979	1	1.64972e-74			CYR61	3.36428e-08	-0.404287	0.188	0.464	0.000672889			GATA4
	ARG2	2.39985e-07	-0.270027	0.322	0.696	0.00479994			CCT4	2.74477e-11	-0.262887	0.843	0.97	5.48981e-07			PAK1	4.91227e-10	-0.356973	0.461	0.786	9.82502e-06											LCP1	3.91216e-52	-0.340914	0.206	0.533	7.82471e-48			FZD5	8.17672e-90	-0.407006	0.017	0.464	1.63543e-85			YIPF3
	BOD1	2.08015e-05	-0.270322	0.814	0.964	0.416051			DMRTA2	8.99207e-25	-0.262895	0.011	0.226	1.7985e-20			SHMT2	5.76506e-07	-0.358153	0.573	0.821	0.0115307											COPB2	2.18775e-56	-0.341385	0.561	0.884	4.37573e-52			ZFAS1	1.46279e-08	-0.412264	0.965	0.982	0.000292572			FHL1
	WWC2	0.000118578	-0.270927	0.447	0.696	1			SCD	5.30655e-12	-0.263069	0.67	0.925	1.06136e-07			NSG1	1.36274e-37	-0.358291	0.061	0.5	2.72562e-33											CDV3	1.33876e-36	-0.344202	0.72	0.913	2.67766e-32			GRID2	1.15981e-18	-0.413457	0.212	0.679	2.31974e-14			S100A16
	SCCPDH	3.17381e-14	-0.271628	0.09	0.554	6.34793e-10			COL1A2	2.40172e-15	-0.263349	0.155	0.467	4.80368e-11			POU5F1B	4.99327e-09	-0.359388	0.536	0.857	9.98704e-05											TFAP2C	5.47008e-76	-0.345426	0.187	0.565	1.09407e-71			RAI14	1.46658e-11	-0.420113	0.435	0.804	2.93331e-07			RCN1
	CAMLG	7.95291e-06	-0.271674	0.432	0.786	0.159066			SALL1	3.8554e-36	-0.263381	0.009	0.307	7.71118e-32			ZSCAN10	3.27358e-13	-0.359935	0.235	0.625	6.54749e-09											DENR	1.12559e-39	-0.345832	0.752	0.967	2.25129e-35			GNG4	4.13468e-18	-0.421084	0.322	0.804	8.26978e-14			APCDD1
	PRELID1	1.28382e-06	-0.272849	0.985	1	0.0256777			MRPS6	4.56993e-12	-0.263537	0.639	0.93	9.14032e-08			ENO2	1.01636e-11	-0.360217	0.207	0.554	2.03283e-07											ARMT1	1.42609e-78	-0.347263	0.27	0.698	2.85232e-74			UCHL1	4.31954e-13	-0.423712	0.961	1	8.63951e-09			VGLL4
	HSP90AB1	3.94021e-12	-0.273765	1	1	7.8808e-08			RYBP	6.60141e-15	-0.263953	0.339	0.734	1.32035e-10			EIF2S3	2.47404e-12	-0.361913	0.956	1	4.94832e-08											TERF1	1.18683e-48	-0.34738	0.515	0.824	2.37378e-44			ENO2	1.00163e-22	-0.427489	0.125	0.554	2.00336e-18			C1orf21
	SLC25A37	1.21879e-07	-0.274327	0.166	0.518	0.0024377			DCP2	2.59279e-14	-0.264596	0.313	0.663	5.18584e-10			AASS	2.78724e-21	-0.364908	0.085	0.446	5.57476e-17											SLC6A6	1.31306e-112	-0.348682	0.09	0.481	2.62625e-108			RBPMS	1.27646e-09	-0.427551	0.647	0.875	2.55304e-05			PHPT1
	AL117378.1	1.05665e-07	-0.274571	0.08	0.357	0.00211341			PA2G4	1.95046e-12	-0.265378	0.825	0.985	3.90111e-08			SINHCAF	5.25759e-11	-0.36635	0.962	0.982	1.05157e-06											ID4	7.69932e-45	-0.349367	0.602	0.88	1.53994e-40			POU5F1B	7.76426e-13	-0.429272	0.466	0.857	1.55293e-08			HMCN1
	BAX	6.26378e-05	-0.274727	0.95	0.946	1			MRTO4	1.38818e-13	-0.265546	0.451	0.784	2.77649e-09			MRPL32	4.92686e-10	-0.366467	0.671	0.911	9.85422e-06											OSBPL9	1.13133e-53	-0.349993	0.489	0.826	2.26278e-49			VCL	3.11928e-06	-0.430704	0.684	0.839	0.0623888			MAP1LC3A
	PA2G4	2.61772e-05	-0.275298	0.985	1	0.52357			HNRNPH1	6.99404e-12	-0.26583	0.687	0.96	1.39888e-07			TUBA4A	2.19594e-25	-0.36739	0.086	0.482	4.39211e-21											WNT5B	2.59729e-129	-0.350454	0.071	0.475	5.19483e-125			NPM3	4.86719e-13	-0.432262	0.657	0.911	9.73487e-09			FXYD6
	TARS	8.49715e-05	-0.275679	0.749	0.893	1			GNG5	1.47639e-12	-0.266009	0.947	0.995	2.95292e-08			TSPAN4	2.54662e-13	-0.36979	0.242	0.625	5.0935e-09											RPS10	3.1672e-107	-0.351299	0.996	1	6.33472e-103			MTHFD2	1.8625e-10	-0.448796	0.721	0.893	3.72519e-06			TLE4
	CORO2A	0.000761834	-0.275747	0.281	0.482	1			KIF1A	3.06037e-22	-0.266012	0.074	0.372	6.12104e-18			GRAMD1A	2.04916e-08	-0.370858	0.318	0.625	0.000409852											RBM47	6.81193e-140	-0.35208	0.073	0.497	1.36245e-135			PEBP1	2.24487e-19	-0.448937	0.999	1	4.48996e-15			SERF2
	ERBB2	3.28316e-06	-0.277454	0.171	0.446	0.0656664			NAE1	9.18697e-13	-0.266162	0.567	0.884	1.83749e-08			IMPA2	1.3093e-07	-0.371862	0.514	0.768	0.00261873											CA12	1.27931e-197	-0.352249	0.015	0.418	2.55874e-193			DUSP6	2.47032e-07	-0.449888	0.486	0.732	0.0049409			SOX18
	BBS9	4.87891e-07	-0.277524	0.065	0.304	0.00975831			SEPT7	4.86205e-12	-0.266308	0.786	0.955	9.72458e-08			PIM2	4.96535e-34	-0.371898	0.058	0.464	9.93119e-30											CCT3	2.16607e-68	-0.352425	0.875	0.986	4.33235e-64			TOMM7	5.08832e-19	-0.450319	0.999	1	1.01771e-14			RBMS1
	INTS13	5.07324e-05	-0.277551	0.286	0.554	1			SRM	1.76232e-10	-0.266363	0.669	0.905	3.52481e-06			PWAR6	4.11797e-07	-0.37329	0.423	0.661	0.00823636											APRT	2.51901e-70	-0.352707	0.81	0.986	5.03826e-66			EIF4EBP1	2.29529e-08	-0.451118	0.883	1	0.00045908			METRNL
	ZNRD1	0.000111056	-0.277578	0.342	0.571	1			RRM2	2.06408e-16	-0.26698	0.276	0.663	4.12836e-12			SERBP1	3.11115e-17	-0.373564	1	1	6.22261e-13											DNAJC15	1.17502e-42	-0.352858	0.505	0.815	2.35016e-38			IQGAP2	1.07994e-20	-0.451369	0.217	0.696	2.15999e-16			PHACTR3
	SS18L2	0.000503711	-0.277836	0.683	0.839	1			RPS17	8.61225e-13	-0.267248	0.853	0.98	1.72254e-08			C4orf3	0.00283654	-0.37414	0.923	0.946	1											ARPC1A	5.59658e-60	-0.353128	0.691	0.934	1.11937e-55			MT2A	2.21063e-21	-0.451888	0.198	0.679	4.42148e-17			PET100
	POLR1D	1.2428e-05	-0.278266	0.925	1	0.248572			UBA2	1.19948e-11	-0.268684	0.6	0.874	2.39907e-07			DUSP6	5.23689e-05	-0.374312	0.582	0.732	1											TRIM71	1.73146e-90	-0.356826	0.227	0.676	3.4631e-86			PDLIM2	9.21335e-12	-0.452502	0.412	0.768	1.84276e-07			DKK2
	EDIL3	2.80257e-08	-0.278313	0.101	0.411	0.000560543			B3GNT7	6.10042e-11	-0.268904	0.392	0.719	1.22015e-06			INSIG2	2.29382e-05	-0.374772	0.153	0.339	0.458786											DAG1	7.91864e-63	-0.359006	0.438	0.821	1.58381e-58			POU3F1	4.05346e-114	-0.453084	0.013	0.5	8.10732e-110			TCIM
	ZNF90	1.41607e-07	-0.278442	0.216	0.589	0.00283228			G3BP1	1.86692e-11	-0.270093	0.718	0.95	3.73403e-07			MAL2	1.76616e-07	-0.375378	0.465	0.732	0.0035325											REEP5	1.09471e-68	-0.359692	0.478	0.877	2.18952e-64			WDR45B	1.11982e-09	-0.453424	0.659	0.857	2.23976e-05			CTSD
	CD200	5.06953e-10	-0.279506	0.085	0.429	1.01396e-05			GSPT1	1.10956e-11	-0.271014	0.63	0.935	2.21923e-07			CYCS	2.3443e-13	-0.376049	0.975	1	4.68883e-09											UCP2	7.68354e-138	-0.361485	0.093	0.547	1.53679e-133			RBPJ	1.12007e-09	-0.456024	0.754	0.929	2.24025e-05			FOXS1
	RFLNB	4.56774e-12	-0.280507	0.106	0.536	9.13594e-08			MCM4	9.93311e-13	-0.271338	0.357	0.709	1.98672e-08			PDZD4	2.44431e-66	-0.378783	0.022	0.429	4.88886e-62											NEU1	3.06939e-86	-0.361861	0.242	0.682	6.13908e-82			TNNI3	1.22352e-40	-0.456928	0.086	0.607	2.44717e-36			RAB2A
	ESD	7.13589e-05	-0.280756	0.608	0.786	1			GPX8	1.67208e-18	-0.271904	0.193	0.568	3.34433e-14			RAI14	1.06747e-09	-0.38027	0.458	0.804	2.13505e-05											GRHL1	5.3972e-169	-0.363019	0.042	0.467	1.07949e-164			GPC4	1.44363e-19	-0.458329	0.196	0.625	2.88741e-15			NR2F2
	METTL21A	4.82459e-07	-0.281689	0.211	0.536	0.00964966			ASPM	5.45728e-15	-0.272064	0.263	0.608	1.09151e-10			PIF1	7.54555e-15	-0.381233	0.237	0.679	1.50919e-10											SPATS2L	3.39802e-66	-0.363151	0.408	0.809	6.79637e-62			STC2	2.47948e-71	-0.462229	0.026	0.482	4.95922e-67			NEXN
	GULP1	0.000403027	-0.282361	0.412	0.679	1			PRCP	3.31359e-20	-0.272186	0.184	0.563	6.62751e-16			RPL12	9.77139e-22	-0.383754	1	1	1.95438e-17											FTL	2.5657e-100	-0.363566	1	1	5.13166e-96			SNRPN	6.23549e-18	-0.472078	0.996	1	1.24716e-13			WFDC1
	COA6	1.8939e-06	-0.282485	0.528	0.857	0.03788			MORF4L2	1.94687e-12	-0.272283	0.79	0.98	3.89393e-08			PPP1CC	2.41922e-09	-0.383967	0.937	0.964	4.83869e-05											MPC2	6.07054e-51	-0.363883	0.545	0.878	1.21417e-46			CXADR	6.55738e-14	-0.474546	0.637	0.911	1.31154e-09			ERBIN
	TCF15	8.50174e-12	-0.283229	0.05	0.393	1.70043e-07			ERG28	1.02587e-11	-0.272824	0.484	0.819	2.05184e-07			STC2	1.07911e-16	-0.385666	0.124	0.482	2.15833e-12											HSP90AB1	1.7392e-123	-0.364587	0.998	1	3.47857e-119			CCDC85B	1.22615e-13	-0.486286	0.692	0.946	2.45242e-09			PHTF2
	CUTA	7.28196e-06	-0.283839	0.905	1	0.145647			HSP90B1	6.11606e-13	-0.273106	0.976	1	1.22327e-08			CENPV	7.39717e-09	-0.389173	0.816	0.964	0.000147951											PODXL	3.67941e-91	-0.366645	0.208	0.644	7.3592e-87			CTGF	3.08648e-09	-0.493997	0.229	0.536	6.17326e-05			JCAD
	SYNCRIP	1.80008e-05	-0.284733	0.915	0.964	0.360033			HSPA8	6.78323e-12	-0.273762	0.963	1	1.35671e-07			PRPS1	5.34601e-12	-0.390123	0.579	0.893	1.06926e-07											UBE2J1	2.04832e-71	-0.366825	0.455	0.853	4.09684e-67			P4HA1	5.49747e-09	-0.495148	0.346	0.625	0.000109955			TCEAL4
	SLC4A7	0.00020511	-0.284846	0.422	0.696	1			MT-ND1	3.87483e-14	-0.273884	0.991	1	7.75005e-10			RAC3	1.42237e-10	-0.390987	0.577	0.857	2.84487e-06											NLGN4X	1.85069e-90	-0.370266	0.175	0.584	3.70157e-86			SMS	8.10341e-12	-0.495689	0.931	0.982	1.62076e-07			SHC1
	ALDH3A2	3.51887e-06	-0.285834	0.216	0.518	0.0703809			CDC20	2.10868e-13	-0.274251	0.265	0.598	4.21757e-09			EBPL	1.49431e-12	-0.391249	0.765	0.964	2.98877e-08											CEBPA	7.58946e-144	-0.370767	0.079	0.521	1.51797e-139			MAD2L2	6.09185e-15	-0.499588	0.608	0.946	1.21843e-10			FAM92A
	SLC25A36	0.00209754	-0.286135	0.553	0.786	1			ASF1A	5.26014e-19	-0.274653	0.234	0.638	1.05208e-14			FZD5	1.37639e-50	-0.391664	0.039	0.464	2.75291e-46											MRPS15	3.20372e-62	-0.371305	0.727	0.951	6.40777e-58			OCIAD2	2.7512e-15	-0.500908	0.765	0.929	5.50268e-11			SEC31A
	C1orf21	1.96649e-14	-0.286173	0.01	0.321	3.93317e-10			UBE2K	6.68332e-13	-0.274662	0.562	0.879	1.33673e-08			ISCA1	6.29481e-11	-0.39233	0.536	0.839	1.25903e-06											AMER2	3.94375e-219	-0.374593	0.005	0.413	7.88789e-215			C4orf3	4.39357e-06	-0.501816	0.906	0.946	0.0878757			KDELR3
	NQO2	0.000347489	-0.28626	0.503	0.696	1			EVX1	5.2246e-36	-0.274708	0.017	0.332	1.04497e-31			CEBPZ	5.96395e-10	-0.393476	0.736	0.946	1.19285e-05											HSPA8	6.16275e-66	-0.374641	0.944	1	1.23261e-61			PTPRZ1	1.26867e-22	-0.502475	0.333	0.857	2.53746e-18			IFT20
	CMAS	8.76488e-07	-0.287069	0.513	0.857	0.0175306			CALR	4.69818e-14	-0.275247	0.969	1	9.39683e-10			GAL	2.24478e-05	-0.393832	0.654	0.839	0.448978											CRYM	8.29555e-201	-0.376013	0.007	0.391	1.65919e-196			COX7C	1.91839e-25	-0.509365	1	1	3.83698e-21			GNAS
	IARS	8.59979e-06	-0.28724	0.663	0.964	0.172004			HSPA9	8.76218e-13	-0.275253	0.7	0.935	1.75252e-08			DDX21	5.51983e-09	-0.394452	0.89	0.964	0.000110402											ANXA2	3.04736e-83	-0.378138	0.876	0.995	6.09502e-79			EIF4A2	4.70816e-08	-0.510427	0.849	0.929	0.000941679			DYNLT3
	HELLS	0.000624711	-0.287348	0.864	0.946	1			EIF5AL1	3.91887e-21	-0.276167	0.155	0.518	7.83814e-17			EGLN1	1.9821e-25	-0.395285	0.111	0.554	3.96439e-21											AHNAK	1.36985e-50	-0.378151	0.684	0.921	2.73984e-46			PLA2G16	1.83206e-13	-0.516452	0.273	0.643	3.66431e-09			S1PR3
	ISOC2	3.89195e-05	-0.287443	0.487	0.732	0.77843			TMEM183A	1.14143e-13	-0.2762	0.486	0.839	2.28297e-09			NODAL	2.90422e-12	-0.397266	0.114	0.411	5.80873e-08											CALR	1.60101e-78	-0.378756	0.946	1	3.20218e-74			CBR1	1.38942e-14	-0.518901	0.438	0.821	2.77898e-10			SIPA1L2
	EEF2	2.86003e-07	-0.288285	1	1	0.00572035			NES	6.86661e-18	-0.276452	0.225	0.603	1.37339e-13			ZNF770	7.67969e-10	-0.397638	0.475	0.768	1.53602e-05											FABP5	2.5931e-19	-0.380045	0.78	0.899	5.18646e-15			THY1	2.64794e-09	-0.532332	0.842	0.946	5.29614e-05			HP1BP3
	MIF	5.73522e-06	-0.288331	0.94	0.982	0.11471			TBCA	2.5729e-16	-0.276842	0.982	1	5.14606e-12			SLC1A5	1.4613e-07	-0.399023	0.548	0.75	0.00292275											FAM184A	1.76958e-143	-0.38045	0.081	0.525	3.53933e-139			PSAT1	2.65989e-08	-0.532427	0.774	0.875	0.000532004			ADGRL4
	WDR54	1.77252e-05	-0.290419	0.296	0.607	0.354523			SPRY4	6.18977e-19	-0.276977	0.168	0.523	1.23802e-14			HK1	5.65487e-06	-0.401592	0.481	0.714	0.113103											SLC25A1	1.69563e-63	-0.38161	0.598	0.919	3.39143e-59			AP1S2	5.62135e-15	-0.537881	0.707	0.929	1.12433e-10			SLC2A4RG
	CYR61	0.00472788	-0.291332	0.266	0.464	1			PRPF40A	3.15135e-13	-0.277088	0.807	0.97	6.30301e-09			UCHL1	2.0808e-12	-0.402449	0.966	1	4.1618e-08											HSP90B1	1.13305e-74	-0.385196	0.937	1	2.26621e-70			GPM6B	9.27459e-21	-0.538398	0.344	0.839	1.85501e-16			CCDC167
	RAB13	3.94008e-05	-0.291651	0.884	0.964	0.788056			BMP4	5.90367e-10	-0.277833	0.101	0.286	1.18079e-05			UGP2	2.82433e-09	-0.403154	0.962	1	5.64894e-05											DIO3OS	3.14477e-250	-0.386144	0.008	0.478	6.28986e-246			TKT	9.31249e-17	-0.545811	0.996	1	1.86259e-12			GALNT2
	EXOSC7	2.89542e-05	-0.292942	0.563	0.75	0.579113			SLC25A13	6.38768e-17	-0.277858	0.252	0.613	1.2776e-12			GPC4	8.44897e-14	-0.404429	0.254	0.625	1.68988e-09											HOXB2	1.33552e-61	-0.386436	0.347	0.741	2.67118e-57			S100A10	2.06014e-11	-0.553559	0.607	0.857	4.12049e-07			KDM6B
	STC1	4.09415e-16	-0.293841	0.015	0.375	8.18871e-12			FDFT1	4.99151e-14	-0.278117	0.764	0.975	9.98351e-10			PYCR1	2.70833e-12	-0.40478	0.45	0.804	5.41694e-08											SHD	6.10123e-150	-0.388408	0.112	0.614	1.22031e-145			PSIP1	3.92192e-21	-0.556906	0.975	1	7.84424e-17			NLRP1
	PKIB	0.000237185	-0.294246	0.719	0.857	1			LDHA	1.54501e-11	-0.278256	0.84	0.995	3.09018e-07			AC064802.1	1.30651e-50	-0.405436	0.038	0.464	2.61314e-46											PIFO	1.21948e-162	-0.391535	0.064	0.514	2.43908e-158			AL353747.4	3.19963e-31	-0.559034	0.111	0.589	6.39957e-27			RALB
	ZNF462	1.71271e-07	-0.296267	0.291	0.661	0.00342559			SRSF1	2.35006e-13	-0.279087	0.407	0.774	4.70035e-09			TNFRSF12A	7.36512e-05	-0.405669	0.561	0.75	1											BZW2	1.30113e-59	-0.392761	0.633	0.916	2.60239e-55			TGIF1	8.00185e-16	-0.563293	0.575	0.893	1.60045e-11			PRDX5
	EIF4B	1.22052e-05	-0.296746	0.935	1	0.244117			CCT6A	1.26292e-16	-0.279941	0.913	0.995	2.52596e-12			WDR45B	3.14908e-08	-0.411303	0.674	0.857	0.000629847											SESN3	5.62229e-38	-0.392968	0.673	0.891	1.12451e-33			FGFBP3	1.04096e-39	-0.567476	0.08	0.571	2.08203e-35			RAB13
	IGFBP4	5.54771e-07	-0.297186	0.196	0.536	0.011096			CDK1	1.57277e-13	-0.280325	0.274	0.593	3.14569e-09			CKS2	4.33961e-05	-0.411488	0.903	0.982	0.867965											AC106864.1	9.93118e-183	-0.393394	0.004	0.345	1.98633e-178			MGST1	1.46302e-20	-0.574582	0.965	1	2.92618e-16			BIK
	TALDO1	1.17498e-06	-0.297443	0.859	1	0.0235008			DSG2	6.08307e-12	-0.280756	0.517	0.824	1.21667e-07			ODC1	1.04504e-07	-0.411787	0.506	0.768	0.00209018											APLP2	1.86282e-68	-0.3936	0.803	0.979	3.72582e-64			TAGLN	4.22639e-07	-0.578332	0.512	0.768	0.00845321			GNG4
	EGLN3	2.67799e-08	-0.297463	0.126	0.429	0.000535626			TNC	7.80216e-39	-0.280777	0.022	0.367	1.56051e-34			MGST1	1.67963e-13	-0.41327	0.978	1	3.35942e-09											ATP6AP2	4.35304e-65	-0.394202	0.589	0.905	8.70653e-61			GPI	1.4608e-12	-0.580934	0.663	0.911	2.92174e-08			HOXA11-AS
	NFE2L3	2.45303e-05	-0.297577	0.508	0.768	0.490631			PSMB2	4.24002e-13	-0.281258	0.82	0.98	8.48047e-09			SLC16A1	1.4465e-10	-0.414554	0.739	0.929	2.89315e-06											DNMT3B	5.238e-144	-0.394666	0.116	0.6	1.04765e-139			MAL2	1.45135e-23	-0.583446	0.225	0.732	2.90285e-19			SSFA2
	RPS25	2.968e-14	-0.298765	1	1	5.93629e-10			MMD	2.30491e-20	-0.281494	0.158	0.508	4.61006e-16			ADD2	4.23201e-21	-0.41609	0.156	0.607	8.46444e-17											TACC1	1.73201e-111	-0.396134	0.157	0.604	3.46419e-107			CNMD	3.33264e-25	-0.592671	0.155	0.625	6.66562e-21			ZEB1
	TIMM13	5.12169e-07	-0.299268	0.985	1	0.0102439			AGO1	6.45239e-18	-0.281519	0.201	0.548	1.29054e-13			GABRB3	1.97291e-10	-0.417005	0.394	0.732	3.94602e-06											UBE2S	3.66942e-40	-0.397311	0.735	0.934	7.33921e-36			CDCA7L	7.05707e-39	-0.600095	0.158	0.768	1.41149e-34			SEC61G
	ZIC5	2.54102e-19	-0.300047	0	0.375	5.0823e-15			REXO2	2.39265e-11	-0.282112	0.47	0.779	4.78553e-07			HSPD1	5.25421e-21	-0.421533	1	1	1.05089e-16											APOC1	2.15864e-112	-0.399804	0.19	0.668	4.3175e-108			DPYSL3	4.58907e-29	-0.616108	0.196	0.732	9.1786e-25			DACH1
	AP1S2	1.67761e-05	-0.300196	0.819	0.929	0.335539			GOLIM4	7.8726e-18	-0.283361	0.212	0.583	1.5746e-13			BEX2	9.63234e-10	-0.423132	0.49	0.786	1.92656e-05											SEC11A	5.89573e-98	-0.401063	0.934	0.998	1.1792e-93			VSNL1	2.72208e-33	-0.625802	0.145	0.696	5.44443e-29			MBNL1
	RPL24	3.4202e-15	-0.30042	1	1	6.84075e-11			H2AFJ	1.6058e-14	-0.284286	0.479	0.809	3.21176e-10			PHLDA1	1.25398e-07	-0.423872	0.271	0.554	0.00250809											FN1	1.85966e-52	-0.401334	0.566	0.866	3.71951e-48			TNFRSF12A	1.35222e-17	-0.644925	0.291	0.75	2.70458e-13			APLP1
	GPR176	2.08387e-18	-0.300472	0	0.357	4.16796e-14			SMC2	7.39578e-15	-0.285548	0.411	0.784	1.47923e-10			PPP1R14B	7.15652e-14	-0.424163	0.996	1	1.43138e-09											HOXB6	3.75016e-90	-0.403439	0.084	0.405	7.5007e-86			DNMT3B	1.00781e-21	-0.646401	0.641	0.946	2.01572e-17			STX10
	SUN1	0.000136727	-0.300799	0.236	0.482	1			HNRNPA1P48	1.32016e-15	-0.286655	0.308	0.698	2.64045e-11			AC006329.1	3.71867e-34	-0.425022	0.095	0.589	7.43771e-30											EIF3K	6.4496e-99	-0.404293	0.92	1	1.28998e-94			NANOG	1.40864e-168	-0.654768	0.02	0.732	2.81742e-164			PCDHB2
	PCK2	6.59904e-07	-0.301411	0.191	0.518	0.0131987			CLINT1	3.14976e-14	-0.286878	0.376	0.714	6.29984e-10			MDN1	4.33721e-08	-0.425446	0.575	0.804	0.000867485											WASL	4.6453e-79	-0.405106	0.35	0.774	9.29107e-75			PAWR	2.26159e-19	-0.65911	0.707	0.982	4.52341e-15			MIR4435-2HG
	RSL1D1	1.66798e-05	-0.302144	0.899	0.964	0.333613			DIAPH2	1.56077e-12	-0.287096	0.354	0.683	3.12169e-08			TNNI3	2.27237e-29	-0.428777	0.119	0.607	4.54496e-25											HSPB1	5.41605e-65	-0.405357	0.733	0.953	1.08326e-60			JADE1	2.57556e-23	-0.676181	0.296	0.786	5.15138e-19			HOOK3
	BUB3	8.07446e-05	-0.302696	0.744	0.946	1			MEX3A	9.62486e-19	-0.288583	0.263	0.668	1.92507e-14			PAICS	8.20437e-14	-0.430422	0.94	1	1.64096e-09											TMEM167A	4.66279e-81	-0.405424	0.778	0.987	9.32604e-77			MT1G	7.29495e-29	-0.687491	0.11	0.571	1.45906e-24			NUMA1
	OAZ2	6.44747e-05	-0.302903	0.593	0.804	1			TCF4	6.25705e-17	-0.28934	0.308	0.709	1.25147e-12			PTPRZ1	1.3114e-16	-0.430904	0.418	0.857	2.62293e-12											HSPH1	1.01522e-65	-0.406233	0.548	0.891	2.03054e-61			NFE2L3	8.20322e-67	-0.713632	0.087	0.768	1.64073e-62			DPYSL4
	GJA1	3.8369e-05	-0.303329	0.698	0.929	0.767419			FBXO5	6.02535e-20	-0.289434	0.158	0.518	1.20513e-15			VASH2	8.28721e-24	-0.433461	0.135	0.589	1.65752e-19											EDNRB	3.50389e-62	-0.407956	0.202	0.53	7.00813e-58			CRABP1	1.66324e-25	-0.73869	0.342	0.857	3.32665e-21			FKBP14
	ATP5MC1	6.02245e-07	-0.307057	0.854	1	0.0120455			IPO5	1.29781e-12	-0.289459	0.451	0.769	2.59576e-08			TKT	1.15386e-12	-0.441562	0.997	1	2.30784e-08											ARPC3	6.0937e-106	-0.41186	0.937	1	1.2188e-101			ADM	3.5735e-121	-0.753365	0.016	0.554	7.14735e-117			DYNC1I2
	TMEM14B	0.000115932	-0.307808	0.854	0.893	1			TUBB2A	1.42846e-14	-0.289712	0.291	0.643	2.85707e-10			SKIL	8.62107e-09	-0.441969	0.641	0.893	0.00017243											FAM3C	5.9817e-68	-0.412067	0.473	0.843	1.1964e-63			CD9	5.2006e-20	-0.757876	0.596	0.911	1.04017e-15			KIFAP3
	GNPNAT1	6.74686e-07	-0.308453	0.342	0.679	0.0134944			KRT8	3.38958e-08	-0.290069	0.856	0.96	0.000677951			OCIAD2	4.9244e-13	-0.442929	0.79	0.929	9.84929e-09											PKDCC	1.31925e-119	-0.413306	0.138	0.593	2.63864e-115			RARRES2	1.94878e-24	-0.796193	0.494	0.929	3.89776e-20			SEC13
	SOCS2	3.5455e-08	-0.309507	0.126	0.464	0.000709136			DDAH2	7.74041e-12	-0.290116	0.56	0.849	1.54816e-07			NPM1	1.78263e-26	-0.451982	1	1	3.56544e-22											SOCS3	5.35316e-158	-0.414224	0.084	0.557	1.07069e-153			TCF7L1	2.80961e-75	-0.800723	0.091	0.821	5.61951e-71			MLXIP
	POLR2G	1.46899e-05	-0.309575	0.588	0.768	0.293812			RBBP4	2.65381e-13	-0.290711	0.554	0.869	5.30789e-09			POU3F1	3.69872e-134	-0.454076	0.011	0.5	7.39781e-130											SLC8A1	3.15487e-97	-0.414455	0.227	0.679	6.31005e-93			AK4	4.93404e-79	-0.802217	0.091	0.839	9.86857e-75			CD34
	PMAIP1	7.69181e-08	-0.310639	0.467	0.911	0.00153844			PRPF4B	6.80379e-14	-0.290814	0.495	0.829	1.36083e-09			TPI1	3.42329e-16	-0.460213	0.999	1	6.84693e-12											NQO1	6.99638e-74	-0.415033	0.441	0.832	1.39935e-69			JARID2	2.68653e-24	-0.804655	0.509	0.946	5.37334e-20			ERCC1
	CYB5A	1.12764e-07	-0.310887	0.734	0.893	0.00225539			SMARCD1	5.59403e-16	-0.291728	0.322	0.698	1.11886e-11			NR6A1	7.84057e-11	-0.467057	0.627	0.893	1.56819e-06											ATP12A	2.50384e-231	-0.415817	0.001	0.413	5.00793e-227			POU5F1	2.18629e-32	-0.812258	0.999	1	4.37279e-28			ARL6IP5
	SYT1	4.73921e-06	-0.311588	0.196	0.464	0.0947889			PDLIM1	6.00101e-12	-0.292013	0.35	0.683	1.20026e-07			FZD7	7.81495e-80	-0.469052	0.037	0.589	1.56307e-75											MYO1B	7.32921e-92	-0.415882	0.346	0.805	1.46592e-87			PHC1	4.54121e-25	-0.856058	0.45	0.911	9.08287e-21			GPR161
	SFRP2	2.42371e-06	-0.312488	0.93	1	0.0484767			SF3A3	1.38002e-15	-0.292161	0.39	0.749	2.76018e-11			BCAT1	6.59872e-10	-0.47628	0.527	0.821	1.31981e-05											EBP	2.89614e-71	-0.417307	0.615	0.924	5.79257e-67			POLR3G	1.12995e-40	-0.861655	0.27	0.911	2.26e-36			SRGAP2C
	TSPO	7.9863e-09	-0.313259	0.095	0.429	0.000159734			GMPS	7.918e-17	-0.292315	0.285	0.668	1.58368e-12			PGAM1	2.60675e-16	-0.476613	0.998	1	5.21375e-12											SCG3	1.01969e-248	-0.420995	0.022	0.53	2.03948e-244			SLC2A3	2.36993e-15	-0.886747	0.647	0.946	4.7401e-11			REPIN1
	EEF1E1	3.39693e-07	-0.313744	0.804	0.964	0.0067942			ACO1	1.92009e-17	-0.292537	0.186	0.523	3.84038e-13			PEBP1	4.93395e-21	-0.479029	0.997	1	9.86839e-17											NR6A1	2.26958e-199	-0.422008	0.053	0.547	4.53938e-195			ZIC2	5.80213e-72	-0.888117	0.106	0.875	1.16048e-67			SUB1
	LDB2	4.47839e-09	-0.313998	0.075	0.375	8.95723e-05			WNT2	1.38271e-11	-0.292616	0.344	0.653	2.76556e-07			MFGE8	1.12732e-10	-0.480254	0.655	0.893	2.25474e-06											AHCYL1	1.72075e-74	-0.424372	0.606	0.908	3.44167e-70			DPPA4	2.30025e-30	-0.921967	0.717	1	4.60073e-26			SHC2
	MIAT	8.20709e-13	-0.314149	0.02	0.321	1.6415e-08			BAMBI	6.92525e-11	-0.292616	0.866	1	1.38512e-06			GNG4	3.56403e-25	-0.480845	0.246	0.804	7.12842e-21											PLA2G16	3.66829e-225	-0.424977	0.016	0.47	7.33695e-221			SLC2A1	6.31618e-09	-0.928904	0.669	0.839	0.00012633			MPRIP
	FGF2	1.79743e-05	-0.314463	0.337	0.643	0.359503			LUC7L	4.55864e-14	-0.292791	0.331	0.668	9.11773e-10			TUBB2A	1.03932e-06	-0.491013	0.89	0.946	0.0207874											TBC1D1	9.87442e-102	-0.425549	0.263	0.729	1.97498e-97			PODXL	4.75074e-42	-0.934873	0.247	0.929	9.50196e-38			TMEM219
	OSBPL1A	1.06626e-06	-0.314777	0.241	0.554	0.0213263			CCNB1IP1	9.88616e-16	-0.293567	0.381	0.744	1.97733e-11			GPM6B	1.12302e-17	-0.491575	0.368	0.839	2.24614e-13											WDR77	8.78262e-77	-0.426214	0.424	0.812	1.75661e-72			LDHA	1.65299e-16	-0.948384	0.987	1	3.30614e-12			GRN
	PKN1	1.29651e-07	-0.31492	0.307	0.625	0.00259316			PLP1	1.70159e-21	-0.293714	0.072	0.362	3.40334e-17			SOX4	9.04048e-14	-0.493791	0.969	1	1.80819e-09											SCGB3A2	1.21037e-261	-0.426549	0.006	0.486	2.42086e-257			L1TD1	1.25501e-24	-0.968074	0.958	1	2.51015e-20			CHMP3
	SORD	1.05735e-06	-0.315526	0.302	0.625	0.0211481			GMNN	1.60197e-14	-0.294705	0.398	0.764	3.2041e-10			FXYD5	7.72198e-17	-0.494463	0.429	0.839	1.54447e-12											ID1	3.99242e-85	-0.426868	0.979	1	7.98524e-81			LINC00678	7.40875e-95	-0.984358	0.087	0.911	1.48182e-90			PTP4A1
	AGPAT5	2.52366e-07	-0.316	0.427	0.714	0.00504758			FADS2	2.50136e-15	-0.294711	0.385	0.769	5.00298e-11			VCL	1.00587e-07	-0.494508	0.635	0.839	0.00201184											RHOB	7.99968e-82	-0.429376	0.345	0.78	1.60002e-77			FOXD3-AS1	4.66186e-140	-1.00135	0.048	0.893	9.32418e-136			HADHB
	SET	2.40838e-11	-0.316224	1	1	4.81699e-07			TNPO1	6.07758e-16	-0.29529	0.394	0.774	1.21558e-11			GRID2	6.7781e-40	-0.497316	0.11	0.679	1.35569e-35											ARID3A	1.55611e-82	-0.431113	0.72	0.976	3.11237e-78			SFRP1	2.51886e-48	-1.01769	0.089	0.643	5.03797e-44			NFIC
	CCDC58	1.39124e-05	-0.316643	0.447	0.696	0.278263			SHMT2	1.25807e-14	-0.295991	0.302	0.638	2.51626e-10			ZFAS1	1.44356e-11	-0.498163	0.949	0.982	2.88727e-07											TMBIM6	2.69545e-109	-0.432164	0.953	0.998	5.39118e-105			TDGF1	6.06806e-31	-1.01984	0.513	0.964	1.21367e-26			IGF2R
	ZSCAN10	1.58386e-07	-0.317124	0.261	0.625	0.00316789			NODAL	2.02345e-22	-0.296002	0.041	0.296	4.0471e-18			CCNB1IP1	5.59723e-13	-0.49824	0.761	0.946	1.1195e-08											SLC38A1	1.77316e-77	-0.436673	0.79	0.979	3.54651e-73			USP44	1.66493e-134	-1.03354	0.065	0.964	3.33002e-130			ANGPT1
	C1QBP	3.71976e-08	-0.318497	0.985	1	0.000743989			WFDC2	1.44638e-12	-0.297004	0.425	0.769	2.89291e-08			IFITM2	4.06003e-10	-0.503876	0.768	0.929	8.12047e-06											B3GNT2	2.02379e-143	-0.436816	0.118	0.598	4.04778e-139			MT1X	4.00045e-21	-1.06461	0.78	0.946	8.0013e-17			SLFN5
	CAMTA1	2.99275e-07	-0.320554	0.864	0.964	0.00598579			SQLE	1.8226e-11	-0.297054	0.536	0.824	3.64538e-07			AP1S2	1.93801e-13	-0.504222	0.699	0.929	3.87621e-09											WFDC2	1.60764e-42	-0.437235	0.786	0.959	3.21545e-38			SEPHS1	6.22093e-31	-1.07513	0.925	1	1.24425e-26			SMURF2
	GPR160	2.15211e-16	-0.321276	0.025	0.411	4.30443e-12			YWHAB	3.97175e-20	-0.297888	0.959	0.995	7.9439e-16			TGIF1	1.80777e-13	-0.510131	0.605	0.893	3.61572e-09											TNNT1	2.97443e-198	-0.438429	0.07	0.597	5.94916e-194			PGK1	4.10616e-14	-1.09383	0.975	1	8.21273e-10			IFITM3
	POLR2H	6.79691e-05	-0.321711	0.739	0.857	1			CNN3	1.00546e-15	-0.297959	0.54	0.884	2.01101e-11			P4HA1	1.5661e-10	-0.513284	0.304	0.625	3.13236e-06											MAGI3	1.32587e-94	-0.438653	0.248	0.698	2.65187e-90			DDIT4	1.11747e-27	-1.10911	0.148	0.625	2.23505e-23			HSP90B1
	PTGES3	2.54825e-10	-0.322043	1	1	5.09676e-06			MDK	1.34893e-14	-0.298151	0.943	1	2.698e-10			RBPJ	5.19207e-12	-0.519472	0.678	0.929	1.03847e-07											IER2	1.3095e-56	-0.439092	0.518	0.823	2.61914e-52			AC106864.1	5.54098e-22	-1.1238	0.715	1	1.10825e-17			ZYX
	SINHCAF	1.56715e-07	-0.322199	0.945	0.982	0.00313445			RTRAF	1.38393e-17	-0.298166	0.917	1	2.76801e-13			CD24	1.24688e-17	-0.52103	0.993	1	2.49388e-13											TCIM	2.85735e-62	-0.440384	0.185	0.511	5.71499e-58			SOX2	0	-1.13922	0.007	0.875	0			ZFHX4
	PIAS2	0.000231493	-0.322883	0.286	0.536	1			KIF2A	2.1798e-16	-0.298836	0.39	0.774	4.35981e-12			PAWR	1.00581e-13	-0.521445	0.786	0.982	2.01172e-09											BASP1	2.33367e-97	-0.440592	0.933	1	4.66758e-93			BNIP3	1.0014e-10	-1.17558	0.538	0.75	2.0029e-06			NES
	HK2	5.00243e-13	-0.323684	0.075	0.482	1.00054e-08			SRSF11	1.29575e-16	-0.299058	0.764	0.96	2.59162e-12			MYC	7.86923e-74	-0.523923	0.046	0.625	1.57393e-69											OAZ1	2.95875e-119	-0.442259	0.952	1	5.91779e-115			CD24	6.88732e-36	-1.2042	0.967	1	1.37753e-31			TGFBR1
	HLTF	2.5265e-07	-0.324204	0.276	0.625	0.00505325			ZC3H15	9.00969e-16	-0.299591	0.569	0.894	1.80203e-11			VSNL1	1.02453e-17	-0.526858	0.248	0.696	2.04916e-13											CERS4	3.27409e-121	-0.443029	0.18	0.653	6.54851e-117			TERF1	3.27138e-32	-1.24191	0.842	1	6.54308e-28			MAP3K1
	G3BP2	0.000620608	-0.324265	0.804	0.857	1			PKIB	1.28813e-16	-0.299845	0.348	0.719	2.57638e-12			AC009446.1	2.14304e-15	-0.527277	0.375	0.804	4.28629e-11											SC5D	1.94606e-103	-0.444485	0.28	0.759	3.89231e-99			FAM162A	2.3204e-21	-1.26869	0.578	0.911	4.64103e-17			FAM118A
	LSM12	0.000226476	-0.324443	0.613	0.768	1			NDUFB4	7.08278e-14	-0.301716	0.818	0.975	1.41663e-09			EIF4A2	7.86786e-09	-0.533269	0.823	0.929	0.000157365											FAM136A	2.04767e-84	-0.447986	0.477	0.864	4.09554e-80			SFRP2	3.07088e-35	-1.27544	0.714	1	6.14207e-31			AEBP1
	AC092490.1	1.80528e-06	-0.325457	0.472	0.786	0.0361075			SUB1	1.52488e-18	-0.301832	0.89	0.99	3.0499e-14			RND3	1.56681e-42	-0.538583	0.122	0.732	3.13377e-38											MSMO1	2.49067e-78	-0.450407	0.521	0.9	4.98158e-74			IGFBP2	1.34572e-23	-1.57211	0.897	1	2.69158e-19			FOXO3
	LNCPRESS1	5.55095e-19	-0.325781	0.005	0.393	1.11025e-14			HMGCR	3.26695e-11	-0.30263	0.573	0.854	6.53423e-07			TOMM7	2.03938e-23	-0.546542	0.991	1	4.07896e-19											FKBP1A	5.3223e-98	-0.452652	0.834	0.995	1.06451e-93											BCAR1
	CLNS1A	2.25726e-06	-0.326166	0.834	0.946	0.0451474			FAM110B	2.5822e-36	-0.302714	0.039	0.402	5.16466e-32			FGFBP3	5.33028e-32	-0.549277	0.101	0.571	1.06611e-27											FST	1.05183e-99	-0.4559	0.067	0.396	2.10377e-95											TSPAN4
	FST	0.000435933	-0.326993	0.191	0.411	1			SRSF9	2.92675e-18	-0.302919	0.901	1	5.85378e-14			DPYSL3	1.55757e-20	-0.554492	0.262	0.732	3.11529e-16											RBPMS	2.79044e-79	-0.459158	0.531	0.883	5.58116e-75											SPOP
	TGIF1	6.61913e-06	-0.327179	0.729	0.893	0.132389			EIF4G1	1.04855e-12	-0.302955	0.571	0.899	2.09721e-08			PSIP1	1.66705e-21	-0.558312	0.975	1	3.33427e-17											NRIP1	8.59883e-99	-0.460839	0.316	0.79	1.71985e-94											RGCC
	CHCHD2	0.000651782	-0.330476	0.482	0.714	1			TRIM71	5.81057e-14	-0.30323	0.389	0.749	1.16217e-09			SMS	3.61437e-14	-0.562961	0.897	0.982	7.2291e-10											SGK1	1.34424e-119	-0.461447	0.158	0.622	2.68861e-115											QKI
	MRPL32	5.91912e-07	-0.33089	0.668	0.911	0.0118388			NR2F6	3.09056e-14	-0.304229	0.718	0.95	6.18143e-10			GPI	1.0246e-11	-0.564394	0.656	0.911	2.04931e-07											PPARG	1.41323e-243	-0.461574	0.025	0.53	2.8266e-239											PACS1
	TOMM7	5.91146e-10	-0.33094	0.99	1	1.18235e-05			DLGAP5	6.54147e-16	-0.304858	0.355	0.729	1.30836e-11			CBR1	9.97729e-18	-0.567473	0.378	0.821	1.99556e-13											GLB1	4.48139e-95	-0.46417	0.258	0.703	8.96322e-91											CDC42
	CSRP2	1.49624e-06	-0.331113	0.799	0.946	0.0299263			DDX46	9.12214e-17	-0.305336	0.75	0.955	1.82452e-12			NPM3	1.83731e-20	-0.578654	0.505	0.911	3.67481e-16											MYBL2	9.22302e-100	-0.468255	0.327	0.778	1.8447e-95											KRTCAP2
	TPST2	6.36741e-12	-0.331629	0.146	0.589	1.27355e-07			ADRA2C	3.90395e-25	-0.30556	0.092	0.437	7.80829e-21			VCAN	8.24627e-13	-0.57925	0.634	0.893	1.64934e-08											COL6A1	1.30272e-94	-0.468318	0.425	0.866	2.60557e-90											IQGAP2
	THYN1	1.26033e-06	-0.332716	0.367	0.679	0.0252078			PTP4A2	1.35011e-15	-0.30586	0.606	0.91	2.70036e-11			TCF7L1	2.43041e-20	-0.5817	0.328	0.821	4.86107e-16											HSPB8	7.96464e-142	-0.46866	0.112	0.581	1.59301e-137											HOXA11
	COX7C	4.81073e-13	-0.333034	1	1	9.62194e-09			HMGCS1	5.91022e-16	-0.306236	0.348	0.714	1.1821e-11			TAGLN	6.81824e-07	-0.589362	0.518	0.768	0.0136372											TRPM7	5.84337e-114	-0.469004	0.238	0.718	1.16873e-109											MSN
	PEA15	8.55142e-12	-0.336136	0.121	0.536	1.71037e-07			FBLIM1	5.25374e-18	-0.306874	0.284	0.673	1.0508e-13			JADE1	3.54317e-17	-0.593606	0.363	0.786	7.08669e-13											APOE	3.6713e-113	-0.469775	0.974	1	7.34296e-109											PECAM1
	CLU	9.40685e-10	-0.340984	0.236	0.661	1.88146e-05			RALA	2.63148e-12	-0.307043	0.547	0.819	5.26322e-08			POU5F1	4.18637e-28	-0.593653	1	1	8.37316e-24											YPEL2	3.08983e-201	-0.472726	0.053	0.554	6.17996e-197											ZMIZ1
	CHCHD10	5.05531e-07	-0.341468	0.518	0.804	0.0101111			AURKA	3.86422e-21	-0.30752	0.19	0.568	7.72884e-17			PSAT1	1.59293e-10	-0.602412	0.711	0.875	3.18603e-06											LAPTM4B	1.64028e-101	-0.473892	0.765	0.989	3.28072e-97											ZNF521
	RBPJ	9.71581e-05	-0.341668	0.824	0.929	1			TOMM40	9.44052e-15	-0.30782	0.617	0.925	1.8882e-10			CNTNAP2	1.69363e-29	-0.603246	0.13	0.625	3.38742e-25											KALRN	1.61528e-186	-0.474108	0.1	0.644	3.23073e-182											ARMC9
	LINC01405	7.89768e-15	-0.341818	0.035	0.411	1.57962e-10			SLC25A1	8.47417e-16	-0.307984	0.481	0.859	1.69492e-11			CCDC85B	1.83368e-19	-0.608845	0.578	0.946	3.66754e-15											TPD52	8.55955e-149	-0.476264	0.169	0.695	1.712e-144											PDLIM3
	CCDC85B	1.4702e-06	-0.345213	0.714	0.946	0.0294054			CLIC1	4.35603e-14	-0.309016	0.803	0.975	8.71249e-10			IER3	4.61408e-15	-0.610273	0.262	0.661	9.22862e-11											C1GALT1	7.95478e-129	-0.477396	0.205	0.712	1.59104e-124											HOXC9
	RPL39L	1.75211e-07	-0.346179	0.583	0.929	0.00350439			GULP1	3.06425e-30	-0.309377	0.063	0.412	6.12881e-26			AL353747.4	5.65838e-74	-0.612258	0.042	0.589	1.13173e-69											ENO1	3.57693e-123	-0.478047	0.954	0.998	7.15421e-119											C16orf45
	EIF2S3	1.18541e-09	-0.346909	0.95	1	2.37093e-05			OCIAD2	9.30878e-16	-0.309547	0.319	0.678	1.86185e-11			S100A10	6.2816e-14	-0.620508	0.537	0.857	1.25638e-09											LDHB	2.37994e-156	-0.483152	0.988	1	4.76012e-152											ARHGAP5
[truncated: 689 more rows]
[truncated: 5 more columns]
