# Supplementary material for: Derivation of human primordial germ cell-like cells in an embryonic-like culture
Source: Nat Commun. 2024 Jan 2;15:167. doi: 10.1038/s41467-023-43871-2 (PMC10762101; doi:10.1038/s41467-023-43871-2)
Supplement: Supplementary file 8 — Source Data [file 41467_2023_43871_MOESM8_ESM.xlsx]

## Sheet: Figure 1b
	Squamous			Columnar			Irregular
	Average	SEM		Average	SEM		Average	SEM
20K, 0	3.253	0.23		93.978	4.32		2.769	0.23
30K, 0	0	0		95.231	3.87		4.769	0.12
50K, 0	0	0		97.432	3.89		2.568	0.12
20K,60	7.534	0.76		91.787	3.21		0.679	0.023
30K,60	0.631	0.02		95.231	1.45		4.138	0.21
50K,60	0	0		97.421	4.35		2.579	0.15
20K,100	100			0	0		0	0
30K,100	93.781	2.32		6.219	0.23		0	0
50K,100	82.21	3.87		17.79	1.35		0	0

## Sheet: Figure 1c
	Squamous			Columnar			Irregular
	Average	SEM		Average	SEM		Average	SEM
1%-2h	57.9	0.67		6.54	1.23		35.56	1.27
4%-2h	32.46	4.76		2.78	0.56		64.76	4.78
20%-2h	36.68	2.32		6.32	0.87		57	3.23
1%-12h	46.57	4.36		43.76	0.73		9.67	3.54
4%-12h	22.1	3.87		43.23	6.86		34.67	1.97
20%-12h	20.32	2.42		54.32	3.54		25.36	2.34
1%-24h	13	0		87	0.76		0	2.23
4%-24h	0	0		94.72	4.34		5.28	2.76
20%-24h	12.03	0		87.97	1.21		0	1.32

## Sheet: Figure 1g
	Dapi	hPGCLCs	% hPGCLCs
Day0-sample1	123	0	0
Day0-sample2	145	0	0
Day0-sample3	129	0	0
Day3-sample1	132	10	7.57576
Day3-sample2	185	18	9.72973
Day3-sample3	154	16	10.3896
Day4-sample1	123	16	13
Day4-sample2	186	28	15.053
Day4-sample3	164	25	15.243
Day8-sample1	120	24	19.93
Day8-sample2	166	35	21.03
Day8-sample3	173	38	21.95

## Sheet: figure 3d
	10k
	Sample 1			Sample 2			Sample 3
	all the clusters	clusters contain hPGCLC	%	all the clusters	clusters contain hPGCLC	%	all the clusters	clusters contain hPGCLC	%
Image 1	3	3	100	3	2	66.6667	3	2	66.6667
Image 2	5	4	80	2	1	50	2	2	100
Image 3	3	3	100	3	2	66.6667	4	2	50
Image 4	1	0	0	1	1	100	3	3	100
Image 5	2	2	100	3	2	66.6667	1	1	100
			76			70			83.3333

## Sheet: Figure 3f
	DAPI	hPGCLCs	%
WT-D3-sample1	133	14	10.5263
WT-D3-sample2	160	18	11.25
WT-D3-sample3	124	11	8.87097
ISL1-D3-sample1	123	0	0
ISL1-D3-sample2	156	0	0
ISL1-D3-sample3	198	0	0
WT-D8-sample1	169	34	20.118
WT-D8-sample2	178	48	26.966
WT-D8-sample3	136	26	19.117
ISL1-D8-sample1	134	3	2.238
ISL1-D8-sample2	175	0	0
ISL1-D8-sample3	195	3	1.538

## Sheet: Figure 3h
bmp2			bmp4			nodal			tgf-b
Control	Isl1-Ko		Control	Isl1-Ko		Control	Isl1-Ko		Control	Isl1-Ko
0.00575908	0.0037672		0.0284571	0.0197192		0.00375813	0.0039615		3.941e-05	4.835e-05
0.00416423	0.00331552		0.0308467	0.0208186		0.00413276	0.00396879		4.088e-05	3.437e-05
0.0059082	0.00333961		0.0300823	0.0183894		0.00366076	0.00323643		5.263e-05	4.956e-05

## Sheet: Figure 3j
	DAPI	hPGCLCs	%
WT-D3-sample1	133	14	10.5263
WT-D3-sample2	160	18	11.25
WT-D3-sample3	124	11	8.87097
ISL1KO-D3-sample1	123	0	0
ISL1KO-D3-sample2	156	0	0
ISL1KO-D3-sample3	198	0	0
BMP4-sample1	150	8	5.33333
BMP4-sample2	176	8	4.54545
BMP4-sample3	133	7	5.26316
WNT3a-sample1	175	10	5.71429
WNT3a-sample2	145	9	6.2069
WNT3a-sample3	165	7	4.24242
BMP+wnt-sample1	129	8	6.20155
BMP+wnt-sample2	183	6	3.27869
BMP+wnt-sample3	194	9	4.63918

## Sheet: Figure 4c
Cell Lines	Dapi	hPGCLCs	%
NOA1-sample1	125	18	14.4
NOA1-sample2	129	20	15.5039
NOA1-sample3	110	21	19.0909
NOA3-sample1	122	30	24.5902
NOA3-sample2	108	25	23.1481
NOA3-sample3	132	18	13.6364
NOA5-sample1	114	16	14.0351
NOA5-sample2	105	12	11.4286
NOA5-sample3	142	15	10.5634
NOA6-sample1	136	5	3.67647
NOA6-sample2	124	11	8.87097
NOA6-sample3	104	6	5.76923
NOA8-sample1	108	5	4.62963
NOA8-sample2	128	6	4.6875
NOA8-sample3	126	6	4.7619
NOA9-sample1	126	13	10.3175
NOA9-sample2	122	5	4.09836
NOA9-sample3	112	9	8.03571
NOA10-sample1	113	10	8.84956
NOA10-sample2	110	14	12.7273
NOA10-sample3	136	12	8.82353
NOA11-sample1	120	15	12.5
NOA11-sample2	130	5	3.84615
NOA11-sample3	125	11	8.8

## Sheet: Figure 4d, 4e
Sample ID	Race/Ethnicity	Non Obstructive Azoospermia	Fibroblast Karyotype	hiPSC Karyotype	OCT4/	SSEA4/ TRA-1-81
		Diagnosis			NANOG	Expression Y/N?
					Expression Y/N?
NOA1	White	Maturation arrest	Normal	Normal	Yes	Yes
NOA3	White	Very Severe Oligospermia	Ch8 +p23.2	Ch8 +p23.2	Yes	Yes
NOA5	Black	SCOS	Normal	Normal	Yes	Yes
NOA6	Hispanic	SCOS	Normal	Normal	Yes	Yes
NOA8	White	SCOS	Normal	Normal	Yes	Yes
NOA9	White	SCOS	Normal	Normal	Yes	Yes
NOA10	White	SCOS	Normal	Normal	Yes	Yes
NOA11	White	Maturation arrest	Normal	Normal	Yes	Yes

## Sheet: Supplementary Figure 1e
	Dapi	AMLCs	%
Day0-sample1	125	0	0
Day0-sample2	178	0	0
Day0-sample3	180	0	0
Day3-sample1	142	60	42.2535
Day3-sample2	158	89	56.3291
Day3-sample3	194	118	60.8247
Day8-sample1	142	53	37.3239
Day8-sample2	168	71	42.2619
Day8-sample3	149	74	49.6644

[truncated: 9 more sheets: Supplementary Figure 2f, Supplementary Figure 6c, Supplementary Figure 6e, Supplementary Figure 7d, Supplementary Figure 7f, Supplementary Figure 8b, Supplementary Figure 10f, Supplementary Figure 10g, Supplementary Figure 11b]
